# Supplementary material for: Replacing nitrogen fertilizer with organic alternatives changes the soil microbial community diversity in Northwest China’s arid farmland, leading to increased potato yields
Source: Front Plant Sci. 2026 Jun 17;17:1846452. doi: 10.3389/fpls.2026.1846452 (PMC13318612; doi:10.3389/fpls.2026.1846452)
Supplement: Supplementary file 1 [file DataSheet1.zip]

Archive with 6 entries (6 files):
- DATA/bacteria.xlsx
- DATA/fungue.xlsx
- DATA/TAX.xlsx
- DATA/taxonomy_filtered.xlsx
- DATA/╧╕╛·ASV.xlsx
- DATA/╒μ╛·ASV.xlsx
