# Supplementary material for: Replacing nitrogen fertilizer with organic alternatives changes the soil microbial community diversity in Northwest China’s arid farmland, leading to increased potato yields
Source: Front Plant Sci. 2026 Jun 17;17:1846452. doi: 10.3389/fpls.2026.1846452 (PMC13318612; doi:10.3389/fpls.2026.1846452)
Supplement: Supplementary file 1 [file DataSheet1.zip › DATA/bacteria.xlsx]

## Sheet: Sheet1
bacteria	Chao1	Simpson	Shannon	Pielou_e
T0_1	4959.35	0.998837	10.703	0.899521
T0_2	4972.97	0.998862	10.9486	0.897813
T0_3	4857.05	0.998878	10.6056	0.896473
T1_1	4936.9	0.998872	10.9204	0.895447
T1_2	4889.72	0.998862	10.66	0.89783
T1_3	5056.3	0.998837	10.4231	0.896752
T2_1	5183.25	0.998925	10.9431	0.899329
T2_2	5242.06	0.998899	11.0533	0.901112
T2_3	5384.27	0.998949	11.3146	0.897937
T3_1	5390.61	0.998938	11.1525	0.901404
T3_2	5283.44	0.998944	11.5707	0.901028
T3_3	5229.4	0.998952	11.3194	0.900218
N0_1	5478.32	0.998944	11.4422	0.901242
N0_2	5342.07	0.998968	11.6074	0.899218
N0_3	5241.77	0.998974	11.5091	0.902121
CK_1	4902.56	0.998855	10.9927	0.897459
CK_2	4915.2	0.998896	10.78	0.894404
CK_3	4856.32	0.998889	10.687	0.896081
