# Supplementary material for: Replacing nitrogen fertilizer with organic alternatives changes the soil microbial community diversity in Northwest China’s arid farmland, leading to increased potato yields
Source: Front Plant Sci. 2026 Jun 17;17:1846452. doi: 10.3389/fpls.2026.1846452 (PMC13318612; doi:10.3389/fpls.2026.1846452)
Supplement: Supplementary file 1 [file DataSheet1.zip › DATA/fungue.xlsx]

## Sheet: Sheet1
fungus	Chao1	Simpson	Shannon	Pielou_e
T0_1	208.571	0.864288	4.6519	0.604655
T0_2	283.295	0.894606	4.92424	0.5953
T0_3	292.54	0.900353	4.65329	0.592264
T1_1	298.017	0.871687	4.06877	0.533356
T1_2	299.855	0.858062	4.026	0.506521
T1_3	294.841	0.870479	4.21221	0.524698
T2_1	305.799	0.893167	5.14047	0.623353
T2_2	311.332	0.902486	4.87613	0.575922
T2_3	308.216	0.906604	5.17504	0.627257
T3_1	302.359	0.89435	5.10851	0.600019
T3_2	294.408	0.899496	4.85548	0.592619
T3_3	292.999	0.900924	5.29606	0.631728
N0_1	267.381	0.891618	4.85794	0.603936
N0_2	275.346	0.928459	5.47841	0.669621
N0_3	286.226	0.905622	5.17795	0.637602
CK_1	288.358	0.891256	5.18278	0.647942
CK_2	276.696	0.892221	5.0135	0.60495
CK_3	294.275	0.904995	5.11657	0.533238
