# Supplementary material for: Replacing nitrogen fertilizer with organic alternatives changes the soil microbial community diversity in Northwest China’s arid farmland, leading to increased potato yields
Source: Front Plant Sci. 2026 Jun 17;17:1846452. doi: 10.3389/fpls.2026.1846452 (PMC13318612; doi:10.3389/fpls.2026.1846452)
Supplement: Supplementary file 1 [file DataSheet1.zip › DATA/TAX.xlsx]

## Sheet: Sheet1
ASV	domain	phylum	class	order	family	genus	species
ASV_1	d__Bacteria	p__Proteobacteria	c__Gammaproteobacteria	o__Burkholderiales	f__Comamonadaceae	g__unclassified_Comamonadaceae	s__unclassified_Comamonadaceae
ASV_2	d__Bacteria	p__Chloroflexi	c__Ktedonobacteria	o__C0119	f__C0119	g__C0119	s__uncultured_bacterium
ASV_6	d__Bacteria	p__Proteobacteria	c__Gammaproteobacteria	o__Burkholderiales	f__Comamonadaceae	g__unclassified_Comamonadaceae	s__unclassified_Comamonadaceae
ASV_8	d__Bacteria	p__Actinobacteriota	c__Actinobacteria	o__Micrococcales	f__Micrococcaceae	g__unclassified_Micrococcaceae	s__unclassified_Micrococcaceae
ASV_10	d__Bacteria	p__Gemmatimonadota	c__Gemmatimonadetes	o__Gemmatimonadales	f__Gemmatimonadaceae	g__uncultured	s__uncultured_bacterium
ASV_12	d__Bacteria	p__Acidobacteriota	c__Vicinamibacteria	o__Vicinamibacterales	f__Vicinamibacteraceae	g__Vicinamibacteraceae	s__uncultured_bacterium
ASV_17	d__Bacteria	p__Acidobacteriota	c__Blastocatellia	o__Pyrinomonadales	f__Pyrinomonadaceae	g__RB41	s__unclassified_RB41
ASV_21	d__Bacteria	p__unclassified_Bacteria	c__unclassified_Bacteria	o__unclassified_Bacteria	f__unclassified_Bacteria	g__unclassified_Bacteria	s__unclassified_Bacteria
ASV_23	d__Bacteria	p__Acidobacteriota	c__Vicinamibacteria	o__Vicinamibacterales	f__uncultured	g__uncultured	s__unclassified_uncultured
ASV_25	d__Bacteria	p__Proteobacteria	c__Gammaproteobacteria	o__Pseudomonadales	f__Pseudomonadaceae	g__Azotobacter	s__Azotobacter_chroococcum
ASV_26	d__Bacteria	p__Acidobacteriota	c__Vicinamibacteria	o__Vicinamibacterales	f__Vicinamibacteraceae	g__Vicinamibacteraceae	s__uncultured_bacterium
ASV_29	d__Bacteria	p__Proteobacteria	c__Gammaproteobacteria	o__Burkholderiales	f__SC-I-84	g__SC-I-84	s__unclassified_SC-I-84
ASV_30	d__Bacteria	p__Bacteroidota	c__Bacteroidia	o__Flavobacteriales	f__Flavobacteriaceae	g__Flavobacterium	s__unclassified_Flavobacterium
ASV_32	d__Bacteria	p__Gemmatimonadota	c__AKAU4049	o__AKAU4049	f__AKAU4049	g__AKAU4049	s__uncultured_bacterium
ASV_40	d__Bacteria	p__Myxococcota	c__Polyangia	o__Polyangiales	f__Sandaracinaceae	g__uncultured	s__metagenome
ASV_44	d__Bacteria	p__Bacteroidota	c__Bacteroidia	o__Cytophagales	f__Microscillaceae	g__uncultured	s__unclassified_uncultured
ASV_47	d__Bacteria	p__Acidobacteriota	c__Vicinamibacteria	o__Vicinamibacterales	f__uncultured	g__uncultured	s__uncultured_bacterium
ASV_50	d__Bacteria	p__Acidobacteriota	c__Vicinamibacteria	o__Vicinamibacterales	f__uncultured	g__uncultured	s__uncultured_bacterium
ASV_53	d__Bacteria	p__Acidobacteriota	c__Blastocatellia	o__Pyrinomonadales	f__Pyrinomonadaceae	g__RB41	s__unclassified_RB41
ASV_55	d__Bacteria	p__Proteobacteria	c__Gammaproteobacteria	o__Burkholderiales	f__Nitrosomonadaceae	g__MND1	s__uncultured_Burkholderiaceae
ASV_56	d__Bacteria	p__Acidobacteriota	c__Vicinamibacteria	o__Vicinamibacterales	f__uncultured	g__uncultured	s__uncultured_Acidobacteria
ASV_59	d__Bacteria	p__Acidobacteriota	c__Vicinamibacteria	o__Vicinamibacterales	f__Vicinamibacteraceae	g__Vicinamibacteraceae	s__unclassified_Vicinamibacteraceae
ASV_61	d__Bacteria	p__Verrucomicrobiota	c__Verrucomicrobiae	o__Opitutales	f__Opitutaceae	g__Lacunisphaera	s__unclassified_Lacunisphaera
ASV_62	d__Bacteria	p__Bacteroidota	c__Bacteroidia	o__Chitinophagales	f__Chitinophagaceae	g__Terrimonas	s__unclassified_Terrimonas
ASV_63	d__Bacteria	p__Gemmatimonadota	c__S0134_terrestrial_group	o__S0134_terrestrial_group	f__S0134_terrestrial_group	g__S0134_terrestrial_group	s__metagenome
ASV_65	d__Bacteria	p__NB1-j	c__NB1-j	o__NB1-j	f__NB1-j	g__NB1-j	s__unclassified_NB1-j
ASV_66	d__Bacteria	p__Bacteroidota	c__Bacteroidia	o__Chitinophagales	f__Chitinophagaceae	g__unclassified_Chitinophagaceae	s__unclassified_Chitinophagaceae
ASV_67	d__Bacteria	p__Actinobacteriota	c__Acidimicrobiia	o__Microtrichales	f__Ilumatobacteraceae	g__uncultured	s__uncultured_bacterium
ASV_68	d__Bacteria	p__Acidobacteriota	c__Vicinamibacteria	o__Vicinamibacterales	f__uncultured	g__uncultured	s__unclassified_uncultured
ASV_69	d__Bacteria	p__Proteobacteria	c__Gammaproteobacteria	o__Burkholderiales	f__Comamonadaceae	g__Methylibium	s__unclassified_Methylibium
ASV_71	d__Bacteria	p__Acidobacteriota	c__Holophagae	o__Subgroup_7	f__Subgroup_7	g__Subgroup_7	s__unclassified_Subgroup_7
ASV_72	d__Bacteria	p__Chloroflexi	c__Anaerolineae	o__SBR1031	f__SBR1031	g__SBR1031	s__uncultured_soil
ASV_74	d__Bacteria	p__Acidobacteriota	c__Vicinamibacteria	o__Vicinamibacterales	f__uncultured	g__uncultured	s__unclassified_uncultured
ASV_75	d__Bacteria	p__Bacteroidota	c__Bacteroidia	o__Cytophagales	f__Hymenobacteraceae	g__Pontibacter	s__unclassified_Pontibacter
ASV_77	d__Bacteria	p__Proteobacteria	c__Gammaproteobacteria	o__Burkholderiales	f__Comamonadaceae	g__unclassified_Comamonadaceae	s__unclassified_Comamonadaceae
ASV_82	d__Bacteria	p__Gemmatimonadota	c__Gemmatimonadetes	o__Gemmatimonadales	f__Gemmatimonadaceae	g__Gemmatimonas	s__unclassified_Gemmatimonas
ASV_83	d__Bacteria	p__Chloroflexi	c__TK10	o__TK10	f__TK10	g__TK10	s__unclassified_TK10
ASV_84	d__Bacteria	p__Proteobacteria	c__Gammaproteobacteria	o__Burkholderiales	f__unclassified_Burkholderiales	g__unclassified_Burkholderiales	s__unclassified_Burkholderiales
ASV_85	d__Bacteria	p__Chloroflexi	c__Dehalococcoidia	o__S085	f__S085	g__S085	s__uncultured_soil
ASV_87	d__Bacteria	p__Proteobacteria	c__Gammaproteobacteria	o__Burkholderiales	f__Comamonadaceae	g__Hydrogenophaga	s__unclassified_Hydrogenophaga
ASV_88	d__Bacteria	p__Proteobacteria	c__Gammaproteobacteria	o__Gammaproteobacteria_Incertae_Sedis	f__Unknown_Family	g__Candidatus_Ovatusbacter	s__uncultured_bacterium
ASV_90	d__Bacteria	p__Proteobacteria	c__Gammaproteobacteria	o__Burkholderiales	f__Oxalobacteraceae	g__unclassified_Oxalobacteraceae	s__unclassified_Oxalobacteraceae
ASV_91	d__Bacteria	p__Gemmatimonadota	c__Gemmatimonadetes	o__Gemmatimonadales	f__Gemmatimonadaceae	g__Gemmatimonas	s__uncultured_bacterium
ASV_96	d__Bacteria	p__Firmicutes	c__Clostridia	o__Lachnospirales	f__Lachnospiraceae	g__Anaerocolumna	s__Anaerocolumna_jejuensis
ASV_97	d__Bacteria	p__Chloroflexi	c__Chloroflexia	o__Chloroflexales	f__Roseiflexaceae	g__uncultured	s__uncultured_Chloroflexi
ASV_102	d__Bacteria	p__Bacteroidota	c__Bacteroidia	o__Flavobacteriales	f__Flavobacteriaceae	g__Flavobacterium	s__unclassified_Flavobacterium
ASV_103	d__Bacteria	p__Actinobacteriota	c__Thermoleophilia	o__Solirubrobacterales	f__Solirubrobacteraceae	g__Solirubrobacter	s__uncultured_bacterium
ASV_104	d__Bacteria	p__Proteobacteria	c__Gammaproteobacteria	o__Burkholderiales	f__Comamonadaceae	g__unclassified_Comamonadaceae	s__unclassified_Comamonadaceae
ASV_106	d__Bacteria	p__Actinobacteriota	c__Acidimicrobiia	o__Microtrichales	f__Ilumatobacteraceae	g__uncultured	s__unclassified_uncultured
ASV_107	d__Bacteria	p__Proteobacteria	c__Alphaproteobacteria	o__uncultured	f__uncultured	g__uncultured	s__uncultured_Rhodobacteraceae
ASV_110	d__Bacteria	p__Chloroflexi	c__Chloroflexia	o__Chloroflexales	f__Roseiflexaceae	g__uncultured	s__uncultured_bacterium
ASV_112	d__Bacteria	p__Verrucomicrobiota	c__Verrucomicrobiae	o__Opitutales	f__Opitutaceae	g__IMCC26134	s__metagenome
ASV_115	d__Bacteria	p__Chloroflexi	c__Chloroflexia	o__Thermomicrobiales	f__JG30-KF-CM45	g__JG30-KF-CM45	s__uncultured_bacterium
ASV_117	d__Bacteria	p__Sumerlaeota	c__Sumerlaeia	o__Sumerlaeales	f__Sumerlaeaceae	g__Sumerlaea	s__uncultured_Acidobacteria
ASV_119	d__Bacteria	p__Proteobacteria	c__Alphaproteobacteria	o__Rhodospirillales	f__Magnetospiraceae	g__uncultured	s__metagenome
ASV_121	d__Bacteria	p__Acidobacteriota	c__Vicinamibacteria	o__Subgroup_17	f__Subgroup_17	g__Subgroup_17	s__unclassified_Subgroup_17
ASV_122	d__Bacteria	p__Gemmatimonadota	c__Longimicrobia	o__Longimicrobiales	f__Longimicrobiaceae	g__YC-ZSS-LKJ147	s__uncultured_bacterium
ASV_124	d__Bacteria	p__Acidobacteriota	c__Vicinamibacteria	o__Vicinamibacterales	f__Vicinamibacteraceae	g__Vicinamibacteraceae	s__unclassified_Vicinamibacteraceae
ASV_126	d__Bacteria	p__Actinobacteriota	c__Actinobacteria	o__Micromonosporales	f__Micromonosporaceae	g__unclassified_Micromonosporaceae	s__unclassified_Micromonosporaceae
ASV_127	d__Bacteria	p__Proteobacteria	c__Gammaproteobacteria	o__Burkholderiales	f__Oxalobacteraceae	g__Noviherbaspirillum	s__unclassified_Noviherbaspirillum
ASV_130	d__Bacteria	p__Proteobacteria	c__Alphaproteobacteria	o__Sphingomonadales	f__Sphingomonadaceae	g__Sphingorhabdus	s__unclassified_Sphingorhabdus
ASV_131	d__Bacteria	p__Proteobacteria	c__Gammaproteobacteria	o__Xanthomonadales	f__Xanthomonadaceae	g__unclassified_Xanthomonadaceae	s__unclassified_Xanthomonadaceae
ASV_132	d__Bacteria	p__Chloroflexi	c__Chloroflexia	o__Thermomicrobiales	f__JG30-KF-CM45	g__JG30-KF-CM45	s__uncultured_bacterium
ASV_135	d__Bacteria	p__Chloroflexi	c__KD4-96	o__KD4-96	f__KD4-96	g__KD4-96	s__unclassified_KD4-96
ASV_137	d__Bacteria	p__unclassified_Bacteria	c__unclassified_Bacteria	o__unclassified_Bacteria	f__unclassified_Bacteria	g__unclassified_Bacteria	s__unclassified_Bacteria
ASV_139	d__Bacteria	p__Actinobacteriota	c__Actinobacteria	o__Frankiales	f__uncultured	g__uncultured	s__unclassified_uncultured
ASV_144	d__Bacteria	p__Acidobacteriota	c__Blastocatellia	o__Pyrinomonadales	f__Pyrinomonadaceae	g__RB41	s__unclassified_RB41
ASV_147	d__Bacteria	p__Actinobacteriota	c__Thermoleophilia	o__Solirubrobacterales	f__Solirubrobacteraceae	g__Parviterribacter	s__uncultured_bacterium
ASV_150	d__Bacteria	p__Acidobacteriota	c__Vicinamibacteria	o__Vicinamibacterales	f__uncultured	g__uncultured	s__uncultured_bacterium
ASV_151	d__Bacteria	p__Verrucomicrobiota	c__Verrucomicrobiae	o__Chthoniobacterales	f__Chthoniobacteraceae	g__Candidatus_Udaeobacter	s__unclassified_Candidatus_Udaeobacter
ASV_152	d__Bacteria	p__Chloroflexi	c__JG30-KF-CM66	o__JG30-KF-CM66	f__JG30-KF-CM66	g__JG30-KF-CM66	s__uncultured_bacterium
ASV_154	d__Bacteria	p__Myxococcota	c__Polyangia	o__Polyangiales	f__Sandaracinaceae	g__uncultured	s__metagenome
ASV_156	d__Bacteria	p__Proteobacteria	c__Alphaproteobacteria	o__unclassified_Alphaproteobacteria	f__unclassified_Alphaproteobacteria	g__unclassified_Alphaproteobacteria	s__unclassified_Alphaproteobacteria
ASV_157	d__Bacteria	p__Proteobacteria	c__Gammaproteobacteria	o__Burkholderiales	f__Oxalobacteraceae	g__Noviherbaspirillum	s__unclassified_Noviherbaspirillum
ASV_161	d__Bacteria	p__Acidobacteriota	c__Blastocatellia	o__Elev-16S-573	f__Elev-16S-573	g__Elev-16S-573	s__uncultured_bacterium
ASV_164	d__Bacteria	p__Acidobacteriota	c__Blastocatellia	o__Pyrinomonadales	f__Pyrinomonadaceae	g__RB41	s__unclassified_RB41
ASV_166	d__Bacteria	p__Proteobacteria	c__Gammaproteobacteria	o__Steroidobacterales	f__Steroidobacteraceae	g__uncultured	s__unclassified_uncultured
ASV_169	d__Bacteria	p__Acidobacteriota	c__Vicinamibacteria	o__Vicinamibacterales	f__Vicinamibacteraceae	g__Vicinamibacteraceae	s__uncultured_bacterium
ASV_172	d__Bacteria	p__Bacteroidota	c__Bacteroidia	o__Chitinophagales	f__Chitinophagaceae	g__Terrimonas	s__unclassified_Terrimonas
ASV_176	d__Bacteria	p__Myxococcota	c__Polyangia	o__Polyangiales	f__Polyangiaceae	g__Pajaroellobacter	s__unclassified_Pajaroellobacter
ASV_177	d__Bacteria	p__Myxococcota	c__Polyangia	o__Haliangiales	f__Haliangiaceae	g__Haliangium	s__uncultured_bacterium
ASV_179	d__Bacteria	p__Bacteroidota	c__Bacteroidia	o__Cytophagales	f__Hymenobacteraceae	g__Hymenobacter	s__unclassified_Hymenobacter
ASV_183	d__Bacteria	p__Proteobacteria	c__Alphaproteobacteria	o__Sphingomonadales	f__Sphingomonadaceae	g__Altererythrobacter	s__unclassified_Altererythrobacter
ASV_184	d__Bacteria	p__Verrucomicrobiota	c__Verrucomicrobiae	o__Verrucomicrobiales	f__Rubritaleaceae	g__Luteolibacter	s__unclassified_Luteolibacter
ASV_185	d__Bacteria	p__GAL15	c__GAL15	o__GAL15	f__GAL15	g__GAL15	s__uncultured_bacterium
ASV_189	d__Bacteria	p__Actinobacteriota	c__Acidimicrobiia	o__Microtrichales	f__uncultured	g__uncultured	s__unclassified_uncultured
ASV_190	d__Bacteria	p__Myxococcota	c__Polyangia	o__Polyangiales	f__BIrii41	g__BIrii41	s__unclassified_BIrii41
ASV_191	d__Bacteria	p__Acidobacteriota	c__Vicinamibacteria	o__Vicinamibacterales	f__uncultured	g__uncultured	s__uncultured_bacterium
ASV_194	d__Bacteria	p__Proteobacteria	c__Gammaproteobacteria	o__Burkholderiales	f__Comamonadaceae	g__Rhodoferax	s__unclassified_Rhodoferax
ASV_197	d__Bacteria	p__Bdellovibrionota	c__Bdellovibrionia	o__Bdellovibrionales	f__Bdellovibrionaceae	g__Bdellovibrio	s__uncultured_bacterium
ASV_198	d__Bacteria	p__Gemmatimonadota	c__Gemmatimonadetes	o__Gemmatimonadales	f__Gemmatimonadaceae	g__uncultured	s__uncultured_Alphaproteobacteria
ASV_200	d__Bacteria	p__Bacteroidota	c__Bacteroidia	o__Chitinophagales	f__Chitinophagaceae	g__Cnuella	s__uncultured_organism
ASV_201	d__Bacteria	p__Proteobacteria	c__Gammaproteobacteria	o__Burkholderiales	f__Oxalobacteraceae	g__unclassified_Oxalobacteraceae	s__unclassified_Oxalobacteraceae
ASV_203	d__Bacteria	p__Myxococcota	c__Polyangia	o__Polyangiales	f__Polyangiaceae	g__Pajaroellobacter	s__uncultured_bacterium
ASV_207	d__Bacteria	p__Gemmatimonadota	c__Longimicrobia	o__Longimicrobiales	f__Longimicrobiaceae	g__YC-ZSS-LKJ147	s__unclassified_YC-ZSS-LKJ147
ASV_208	d__Bacteria	p__Myxococcota	c__Polyangia	o__Polyangiales	f__Sandaracinaceae	g__uncultured	s__uncultured_bacterium
ASV_210	d__Bacteria	p__Proteobacteria	c__Alphaproteobacteria	o__Sphingomonadales	f__Sphingomonadaceae	g__Ellin6055	s__unclassified_Ellin6055
ASV_212	d__Bacteria	p__Acidobacteriota	c__Vicinamibacteria	o__Subgroup_17	f__Subgroup_17	g__Subgroup_17	s__unclassified_Subgroup_17
ASV_223	d__Bacteria	p__Gemmatimonadota	c__Longimicrobia	o__Longimicrobiales	f__Longimicrobiaceae	g__Longimicrobium	s__uncultured_bacterium
ASV_224	d__Bacteria	p__Proteobacteria	c__Alphaproteobacteria	o__Sphingomonadales	f__Sphingomonadaceae	g__unclassified_Sphingomonadaceae	s__unclassified_Sphingomonadaceae
ASV_229	d__Bacteria	p__Bacteroidota	c__Bacteroidia	o__Chitinophagales	f__Chitinophagaceae	g__Terrimonas	s__unclassified_Terrimonas
ASV_234	d__Bacteria	p__Proteobacteria	c__Gammaproteobacteria	o__Burkholderiales	f__Methylophilaceae	g__Methylovorus	s__unclassified_Methylovorus
ASV_235	d__Bacteria	p__Proteobacteria	c__Gammaproteobacteria	o__Salinisphaerales	f__Solimonadaceae	g__uncultured	s__uncultured_bacterium
ASV_237	d__Bacteria	p__Verrucomicrobiota	c__Verrucomicrobiae	o__Chthoniobacterales	f__Chthoniobacteraceae	g__Chthoniobacter	s__unclassified_Chthoniobacter
ASV_238	d__Bacteria	p__Chloroflexi	c__Chloroflexia	o__Thermomicrobiales	f__JG30-KF-CM45	g__JG30-KF-CM45	s__unclassified_JG30-KF-CM45
ASV_239	d__Bacteria	p__Acidobacteriota	c__Blastocatellia	o__Pyrinomonadales	f__Pyrinomonadaceae	g__RB41	s__unclassified_RB41
ASV_241	d__Bacteria	p__Chloroflexi	c__Anaerolineae	o__SBR1031	f__SBR1031	g__SBR1031	s__uncultured_soil
ASV_242	d__Bacteria	p__Bacteroidota	c__Bacteroidia	o__Chitinophagales	f__Chitinophagaceae	g__uncultured	s__unclassified_uncultured
ASV_244	d__Bacteria	p__Proteobacteria	c__Alphaproteobacteria	o__Sphingomonadales	f__Sphingomonadaceae	g__Rhizorhapis	s__Rhizorhapis_suberifaciens
ASV_245	d__Bacteria	p__Proteobacteria	c__Gammaproteobacteria	o__Burkholderiales	f__Comamonadaceae	g__Ramlibacter	s__unclassified_Ramlibacter
ASV_247	d__Bacteria	p__Actinobacteriota	c__Actinobacteria	o__Micromonosporales	f__Micromonosporaceae	g__Virgisporangium	s__uncultured_bacterium
ASV_248	d__Bacteria	p__Acidobacteriota	c__Vicinamibacteria	o__Vicinamibacterales	f__uncultured	g__uncultured	s__unclassified_uncultured
ASV_250	d__Bacteria	p__Bacteroidota	c__Bacteroidia	o__Cytophagales	f__Microscillaceae	g__uncultured	s__unclassified_uncultured
ASV_251	d__Bacteria	p__Acidobacteriota	c__Vicinamibacteria	o__Subgroup_17	f__Subgroup_17	g__Subgroup_17	s__unclassified_Subgroup_17
ASV_252	d__Bacteria	p__Bacteroidota	c__Bacteroidia	o__Sphingobacteriales	f__Sphingobacteriaceae	g__Pedobacter	s__unclassified_Pedobacter
ASV_261	d__Bacteria	p__Acidobacteriota	c__Vicinamibacteria	o__Subgroup_17	f__Subgroup_17	g__Subgroup_17	s__unclassified_Subgroup_17
ASV_265	d__Bacteria	p__Actinobacteriota	c__Thermoleophilia	o__Gaiellales	f__uncultured	g__uncultured	s__unclassified_uncultured
ASV_269	d__Bacteria	p__Proteobacteria	c__Gammaproteobacteria	o__Burkholderiales	f__Burkholderiaceae	g__unclassified_Burkholderiaceae	s__unclassified_Burkholderiaceae
ASV_270	d__Bacteria	p__Myxococcota	c__Polyangia	o__Haliangiales	f__Haliangiaceae	g__Haliangium	s__uncultured_prokaryote
ASV_272	d__Bacteria	p__Proteobacteria	c__Gammaproteobacteria	o__Burkholderiales	f__unclassified_Burkholderiales	g__unclassified_Burkholderiales	s__unclassified_Burkholderiales
ASV_273	d__Bacteria	p__Acidobacteriota	c__Holophagae	o__Subgroup_7	f__Subgroup_7	g__Subgroup_7	s__unclassified_Subgroup_7
ASV_274	d__Bacteria	p__Proteobacteria	c__Gammaproteobacteria	o__Burkholderiales	f__Oxalobacteraceae	g__Massilia	s__unclassified_Massilia
ASV_275	d__Bacteria	p__Gemmatimonadota	c__Gemmatimonadetes	o__Gemmatimonadales	f__Gemmatimonadaceae	g__unclassified_Gemmatimonadaceae	s__unclassified_Gemmatimonadaceae
ASV_276	d__Bacteria	p__Bacteroidota	c__Bacteroidia	o__Chitinophagales	f__Chitinophagaceae	g__Edaphobaculum	s__unclassified_Edaphobaculum
ASV_281	d__Bacteria	p__Gemmatimonadota	c__Gemmatimonadetes	o__Gemmatimonadales	f__Gemmatimonadaceae	g__unclassified_Gemmatimonadaceae	s__unclassified_Gemmatimonadaceae
ASV_282	d__Bacteria	p__Gemmatimonadota	c__Gemmatimonadetes	o__Gemmatimonadales	f__Gemmatimonadaceae	g__uncultured	s__uncultured_Gemmatimonadetes
ASV_283	d__Bacteria	p__Myxococcota	c__Polyangia	o__Haliangiales	f__Haliangiaceae	g__Haliangium	s__uncultured_bacterium
ASV_288	d__Bacteria	p__Myxococcota	c__Polyangia	o__Polyangiales	f__Sandaracinaceae	g__uncultured	s__uncultured_soil
ASV_289	d__Bacteria	p__Acidobacteriota	c__Vicinamibacteria	o__Vicinamibacterales	f__Vicinamibacteraceae	g__Vicinamibacteraceae	s__unclassified_Vicinamibacteraceae
ASV_290	d__Bacteria	p__Proteobacteria	c__Gammaproteobacteria	o__Burkholderiales	f__Comamonadaceae	g__Hydrogenophaga	s__unclassified_Hydrogenophaga
ASV_291	d__Bacteria	p__Bacteroidota	c__Bacteroidia	o__Sphingobacteriales	f__Sphingobacteriaceae	g__Solitalea	s__uncultured_bacterium
ASV_297	d__Bacteria	p__Bdellovibrionota	c__Bdellovibrionia	o__Bdellovibrionales	f__Bdellovibrionaceae	g__OM27_clade	s__metagenome
ASV_300	d__Bacteria	p__Proteobacteria	c__Gammaproteobacteria	o__Xanthomonadales	f__Rhodanobacteraceae	g__uncultured	s__uncultured_bacterium
ASV_302	d__Bacteria	p__Bacteroidota	c__Bacteroidia	o__Chitinophagales	f__Chitinophagaceae	g__Terrimonas	s__unclassified_Terrimonas
ASV_305	d__Bacteria	p__Proteobacteria	c__Alphaproteobacteria	o__Acetobacterales	f__Acetobacteraceae	g__unclassified_Acetobacteraceae	s__unclassified_Acetobacteraceae
ASV_306	d__Bacteria	p__Proteobacteria	c__Gammaproteobacteria	o__Xanthomonadales	f__Xanthomonadaceae	g__Pseudoxanthomonas	s__unclassified_Pseudoxanthomonas
ASV_307	d__Bacteria	p__Myxococcota	c__Polyangia	o__Polyangiales	f__BIrii41	g__BIrii41	s__unclassified_BIrii41
ASV_309	d__Bacteria	p__Proteobacteria	c__Gammaproteobacteria	o__Burkholderiales	f__TRA3-20	g__TRA3-20	s__unclassified_TRA3-20
ASV_312	d__Bacteria	p__Actinobacteriota	c__Thermoleophilia	o__Solirubrobacterales	f__67-14	g__67-14	s__unclassified_67-14
ASV_313	d__Bacteria	p__Bdellovibrionota	c__Bdellovibrionia	o__Bdellovibrionales	f__Bdellovibrionaceae	g__Bdellovibrio	s__uncultured_bacterium
ASV_321	d__Bacteria	p__Proteobacteria	c__Gammaproteobacteria	o__Pseudomonadales	f__Pseudomonadaceae	g__Pseudomonas	s__unclassified_Pseudomonas
ASV_323	d__Bacteria	p__Bacteroidota	c__Bacteroidia	o__Flavobacteriales	f__Flavobacteriaceae	g__Flavobacterium	s__uncultured_Bacteroidetes
ASV_326	d__Bacteria	p__Bacteroidota	c__Bacteroidia	o__Sphingobacteriales	f__Sphingobacteriaceae	g__Pedobacter	s__unclassified_Pedobacter
ASV_327	d__Bacteria	p__Acidobacteriota	c__Vicinamibacteria	o__Vicinamibacterales	f__Vicinamibacteraceae	g__Vicinamibacteraceae	s__unclassified_Vicinamibacteraceae
ASV_328	d__Bacteria	p__Acidobacteriota	c__Vicinamibacteria	o__Vicinamibacterales	f__uncultured	g__uncultured	s__uncultured_bacterium
ASV_333	d__Bacteria	p__Actinobacteriota	c__Thermoleophilia	o__Solirubrobacterales	f__67-14	g__67-14	s__unclassified_67-14
ASV_338	d__Bacteria	p__Proteobacteria	c__Gammaproteobacteria	o__Enterobacterales	f__Erwiniaceae	g__Pantoea	s__unclassified_Pantoea
ASV_340	d__Bacteria	p__Proteobacteria	c__Alphaproteobacteria	o__Sphingomonadales	f__Sphingomonadaceae	g__Sphingomonas	s__unclassified_Sphingomonas
ASV_341	d__Bacteria	p__Myxococcota	c__Polyangia	o__Polyangiales	f__Polyangiaceae	g__unclassified_Polyangiaceae	s__unclassified_Polyangiaceae
ASV_343	d__Bacteria	p__Elusimicrobiota	c__Elusimicrobia	o__Lineage_IV	f__Lineage_IV	g__Lineage_IV	s__uncultured_Termite
ASV_348	d__Bacteria	p__Proteobacteria	c__Alphaproteobacteria	o__Sphingomonadales	f__Sphingomonadaceae	g__Sphingomonas	s__unclassified_Sphingomonas
ASV_352	d__Bacteria	p__Gemmatimonadota	c__Longimicrobia	o__Longimicrobiales	f__Longimicrobiaceae	g__YC-ZSS-LKJ147	s__uncultured_bacterium
ASV_354	d__Bacteria	p__Bacteroidota	c__Bacteroidia	o__Flavobacteriales	f__Flavobacteriaceae	g__Flavobacterium	s__unclassified_Flavobacterium
ASV_355	d__Bacteria	p__Acidobacteriota	c__Holophagae	o__Subgroup_7	f__Subgroup_7	g__Subgroup_7	s__unclassified_Subgroup_7
ASV_357	d__Bacteria	p__Chloroflexi	c__Chloroflexia	o__Thermomicrobiales	f__JG30-KF-CM45	g__JG30-KF-CM45	s__unclassified_JG30-KF-CM45
ASV_359	d__Bacteria	p__Actinobacteriota	c__Acidimicrobiia	o__IMCC26256	f__IMCC26256	g__IMCC26256	s__unclassified_IMCC26256
ASV_360	d__Bacteria	p__Chloroflexi	c__Dehalococcoidia	o__S085	f__S085	g__S085	s__metagenome
ASV_362	d__Bacteria	p__Proteobacteria	c__Gammaproteobacteria	o__Burkholderiales	f__TRA3-20	g__TRA3-20	s__unclassified_TRA3-20
ASV_363	d__Bacteria	p__Acidobacteriota	c__Vicinamibacteria	o__Vicinamibacterales	f__Vicinamibacteraceae	g__Vicinamibacteraceae	s__unclassified_Vicinamibacteraceae
ASV_364	d__Bacteria	p__Actinobacteriota	c__Thermoleophilia	o__Gaiellales	f__unclassified_Gaiellales	g__unclassified_Gaiellales	s__unclassified_Gaiellales
ASV_365	d__Bacteria	p__Actinobacteriota	c__Actinobacteria	o__Propionibacteriales	f__Nocardioidaceae	g__Nocardioides	s__unclassified_Nocardioides
ASV_367	d__Bacteria	p__Verrucomicrobiota	c__Verrucomicrobiae	o__Chthoniobacterales	f__Chthoniobacteraceae	g__Chthoniobacter	s__metagenome
ASV_369	d__Bacteria	p__Chloroflexi	c__Anaerolineae	o__SBR1031	f__A4b	g__A4b	s__uncultured_bacterium
ASV_377	d__Bacteria	p__Planctomycetota	c__Planctomycetes	o__Gemmatales	f__Gemmataceae	g__uncultured	s__uncultured_bacterium
ASV_378	d__Bacteria	p__Proteobacteria	c__Alphaproteobacteria	o__Rhizobiales	f__Hyphomicrobiaceae	g__Pedomicrobium	s__uncultured_bacterium
ASV_379	d__Bacteria	p__Proteobacteria	c__Alphaproteobacteria	o__Sphingomonadales	f__Sphingomonadaceae	g__Sphingobium	s__Sphingobium_chungbukense
ASV_380	d__Bacteria	p__Proteobacteria	c__Gammaproteobacteria	o__PLTA13	f__PLTA13	g__PLTA13	s__unclassified_PLTA13
ASV_381	d__Bacteria	p__Myxococcota	c__Myxococcia	o__Myxococcales	f__Myxococcaceae	g__P3OB-42	s__uncultured_bacterium
ASV_382	d__Bacteria	p__Acidobacteriota	c__Vicinamibacteria	o__Vicinamibacterales	f__uncultured	g__uncultured	s__uncultured_Acidobacteriaceae
ASV_385	d__Bacteria	p__Proteobacteria	c__Gammaproteobacteria	o__Burkholderiales	f__Comamonadaceae	g__unclassified_Comamonadaceae	s__unclassified_Comamonadaceae
ASV_386	d__Bacteria	p__Proteobacteria	c__Gammaproteobacteria	o__Burkholderiales	f__Oxalobacteraceae	g__Noviherbaspirillum	s__unclassified_Noviherbaspirillum
ASV_388	d__Bacteria	p__Proteobacteria	c__Gammaproteobacteria	o__Burkholderiales	f__Comamonadaceae	g__uncultured	s__unclassified_uncultured
ASV_393	d__Bacteria	p__Gemmatimonadota	c__Gemmatimonadetes	o__Gemmatimonadales	f__Gemmatimonadaceae	g__uncultured	s__uncultured_proteobacterium
ASV_394	d__Bacteria	p__Proteobacteria	c__Gammaproteobacteria	o__Burkholderiales	f__Oxalobacteraceae	g__Massilia	s__unclassified_Massilia
ASV_396	d__Bacteria	p__Bacteroidota	c__Bacteroidia	o__Chitinophagales	f__Chitinophagaceae	g__uncultured	s__uncultured_soil
ASV_399	d__Bacteria	p__Gemmatimonadota	c__Gemmatimonadetes	o__Gemmatimonadales	f__Gemmatimonadaceae	g__uncultured	s__uncultured_bacterium
ASV_400	d__Bacteria	p__Acidobacteriota	c__Blastocatellia	o__Elev-16S-573	f__Elev-16S-573	g__Elev-16S-573	s__unclassified_Elev-16S-573
ASV_401	d__Bacteria	p__Proteobacteria	c__Alphaproteobacteria	o__Sphingomonadales	f__Sphingomonadaceae	g__Sphingobium	s__unclassified_Sphingobium
ASV_404	d__Bacteria	p__Bdellovibrionota	c__Oligoflexia	o__0319-6G20	f__0319-6G20	g__0319-6G20	s__uncultured_gamma
ASV_407	d__Bacteria	p__Acidobacteriota	c__Holophagae	o__Subgroup_7	f__Subgroup_7	g__Subgroup_7	s__uncultured_bacterium
ASV_411	d__Bacteria	p__Acidobacteriota	c__Vicinamibacteria	o__Vicinamibacterales	f__Vicinamibacteraceae	g__Vicinamibacteraceae	s__unclassified_Vicinamibacteraceae
ASV_413	d__Bacteria	p__Actinobacteriota	c__Thermoleophilia	o__uncultured	f__uncultured	g__uncultured	s__uncultured_bacterium
ASV_417	d__Bacteria	p__Patescibacteria	c__Saccharimonadia	o__Saccharimonadales	f__LWQ8	g__LWQ8	s__uncultured_bacterium
ASV_422	d__Bacteria	p__Proteobacteria	c__Gammaproteobacteria	o__Burkholderiales	f__Comamonadaceae	g__Candidatus_Symbiobacter	s__uncultured_bacterium
ASV_426	d__Bacteria	p__Myxococcota	c__Myxococcia	o__Myxococcales	f__Myxococcaceae	g__P3OB-42	s__unclassified_P3OB-42
ASV_427	d__Bacteria	p__GAL15	c__GAL15	o__GAL15	f__GAL15	g__GAL15	s__uncultured_bacterium
ASV_430	d__Bacteria	p__Proteobacteria	c__Gammaproteobacteria	o__Pseudomonadales	f__Pseudomonadaceae	g__Pseudomonas	s__unclassified_Pseudomonas
ASV_432	d__Bacteria	p__Proteobacteria	c__Gammaproteobacteria	o__Burkholderiales	f__Comamonadaceae	g__Ramlibacter	s__unclassified_Ramlibacter
ASV_433	d__Bacteria	p__Actinobacteriota	c__Acidimicrobiia	o__Microtrichales	f__uncultured	g__uncultured	s__uncultured_bacterium
ASV_438	d__Bacteria	p__Chloroflexi	c__Chloroflexia	o__Thermomicrobiales	f__JG30-KF-CM45	g__JG30-KF-CM45	s__uncultured_bacterium
ASV_442	d__Bacteria	p__Gemmatimonadota	c__Gemmatimonadetes	o__Gemmatimonadales	f__Gemmatimonadaceae	g__uncultured	s__uncultured_Gemmatimonadetes
ASV_454	d__Bacteria	p__Chloroflexi	c__Anaerolineae	o__Ardenticatenales	f__uncultured	g__uncultured	s__unclassified_uncultured
ASV_459	d__Bacteria	p__Acidobacteriota	c__Blastocatellia	o__Pyrinomonadales	f__Pyrinomonadaceae	g__RB41	s__Arenimicrobium_luteum
ASV_461	d__Bacteria	p__Proteobacteria	c__Alphaproteobacteria	o__Sphingomonadales	f__Sphingomonadaceae	g__Novosphingobium	s__unclassified_Novosphingobium
ASV_462	d__Bacteria	p__Proteobacteria	c__Gammaproteobacteria	o__Xanthomonadales	f__Xanthomonadaceae	g__Lysobacter	s__unclassified_Lysobacter
ASV_463	d__Bacteria	p__Proteobacteria	c__Alphaproteobacteria	o__uncultured	f__uncultured	g__uncultured	s__unclassified_uncultured
ASV_469	d__Bacteria	p__Deinococcota	c__Deinococci	o__Deinococcales	f__Trueperaceae	g__Truepera	s__uncultured_bacterium
ASV_470	d__Bacteria	p__Gemmatimonadota	c__Gemmatimonadetes	o__Gemmatimonadales	f__Gemmatimonadaceae	g__Gemmatimonas	s__unclassified_Gemmatimonas
ASV_471	d__Bacteria	p__Acidobacteriota	c__Acidobacteriae	o__Bryobacterales	f__Bryobacteraceae	g__Bryobacter	s__unclassified_Bryobacter
ASV_472	d__Bacteria	p__Cyanobacteria	c__Sericytochromatia	o__Sericytochromatia	f__Sericytochromatia	g__Sericytochromatia	s__uncultured_bacterium
ASV_473	d__Bacteria	p__Gemmatimonadota	c__Gemmatimonadetes	o__Gemmatimonadales	f__Gemmatimonadaceae	g__uncultured	s__unclassified_uncultured
ASV_476	d__Bacteria	p__Proteobacteria	c__Alphaproteobacteria	o__Sphingomonadales	f__Sphingomonadaceae	g__unclassified_Sphingomonadaceae	s__unclassified_Sphingomonadaceae
ASV_479	d__Bacteria	p__Actinobacteriota	c__Thermoleophilia	o__Solirubrobacterales	f__Solirubrobacteraceae	g__Conexibacter	s__unclassified_Conexibacter
ASV_480	d__Bacteria	p__Myxococcota	c__Polyangia	o__Polyangiales	f__Phaselicystidaceae	g__Phaselicystis	s__uncultured_Polyangiaceae
ASV_481	d__Bacteria	p__Chloroflexi	c__Chloroflexia	o__Thermomicrobiales	f__JG30-KF-CM45	g__JG30-KF-CM45	s__uncultured_bacterium
ASV_482	d__Bacteria	p__Proteobacteria	c__Gammaproteobacteria	o__Burkholderiales	f__Alcaligenaceae	g__unclassified_Alcaligenaceae	s__unclassified_Alcaligenaceae
ASV_484	d__Bacteria	p__Proteobacteria	c__Gammaproteobacteria	o__Xanthomonadales	f__Rhodanobacteraceae	g__Pseudofulvimonas	s__uncultured_soil
ASV_486	d__Bacteria	p__Actinobacteriota	c__Acidimicrobiia	o__uncultured	f__uncultured	g__uncultured	s__metagenome
ASV_487	d__Bacteria	p__Chloroflexi	c__Chloroflexia	o__Thermomicrobiales	f__JG30-KF-CM45	g__JG30-KF-CM45	s__uncultured_bacterium
ASV_489	d__Bacteria	p__Bacteroidota	c__Bacteroidia	o__Chitinophagales	f__Chitinophagaceae	g__Edaphobaculum	s__unclassified_Edaphobaculum
ASV_491	d__Bacteria	p__Actinobacteriota	c__Thermoleophilia	o__Solirubrobacterales	f__67-14	g__67-14	s__unclassified_67-14
ASV_493	d__Bacteria	p__Bacteroidota	c__Bacteroidia	o__Cytophagales	f__Hymenobacteraceae	g__Adhaeribacter	s__unclassified_Adhaeribacter
ASV_495	d__Bacteria	p__Proteobacteria	c__Alphaproteobacteria	o__Rhizobiales	f__Devosiaceae	g__Devosia	s__Devosia_sp.
ASV_502	d__Bacteria	p__Bdellovibrionota	c__Oligoflexia	o__0319-6G20	f__0319-6G20	g__0319-6G20	s__unclassified_0319-6G20
ASV_504	d__Bacteria	p__Latescibacterota	c__Latescibacterota	o__Latescibacterota	f__Latescibacterota	g__Latescibacterota	s__uncultured_Pelobacter
ASV_505	d__Bacteria	p__Proteobacteria	c__Gammaproteobacteria	o__Burkholderiales	f__Oxalobacteraceae	g__unclassified_Oxalobacteraceae	s__unclassified_Oxalobacteraceae
ASV_509	d__Bacteria	p__Bacteroidota	c__Bacteroidia	o__Sphingobacteriales	f__Sphingobacteriaceae	g__Pedobacter	s__unclassified_Pedobacter
ASV_510	d__Bacteria	p__Gemmatimonadota	c__Longimicrobia	o__Longimicrobiales	f__Longimicrobiaceae	g__Longimicrobiaceae	s__uncultured_bacterium
ASV_514	d__Bacteria	p__Gemmatimonadota	c__AKAU4049	o__AKAU4049	f__AKAU4049	g__AKAU4049	s__unclassified_AKAU4049
ASV_515	d__Bacteria	p__Bacteroidota	c__Bacteroidia	o__Chitinophagales	f__Chitinophagaceae	g__Ferruginibacter	s__unclassified_Ferruginibacter
ASV_516	d__Bacteria	p__Gemmatimonadota	c__Gemmatimonadetes	o__Gemmatimonadales	f__Gemmatimonadaceae	g__uncultured	s__unclassified_uncultured
ASV_518	d__Bacteria	p__Acidobacteriota	c__Vicinamibacteria	o__Vicinamibacterales	f__Vicinamibacteraceae	g__Vicinamibacteraceae	s__unclassified_Vicinamibacteraceae
ASV_521	d__Bacteria	p__Proteobacteria	c__Gammaproteobacteria	o__Diplorickettsiales	f__Diplorickettsiaceae	g__Aquicella	s__uncultured_bacterium
ASV_523	d__Bacteria	p__Chloroflexi	c__Chloroflexia	o__Chloroflexales	f__Roseiflexaceae	g__uncultured	s__uncultured_Chloroflexi
ASV_526	d__Bacteria	p__Gemmatimonadota	c__Gemmatimonadetes	o__Gemmatimonadales	f__Gemmatimonadaceae	g__uncultured	s__unclassified_uncultured
ASV_527	d__Bacteria	p__Actinobacteriota	c__Thermoleophilia	o__Solirubrobacterales	f__Solirubrobacteraceae	g__Solirubrobacter	s__uncultured_bacterium
ASV_529	d__Bacteria	p__Proteobacteria	c__Gammaproteobacteria	o__Enterobacterales	f__Yersiniaceae	g__Serratia	s__unclassified_Serratia
ASV_532	d__Bacteria	p__Acidobacteriota	c__Blastocatellia	o__Pyrinomonadales	f__Pyrinomonadaceae	g__RB41	s__uncultured_bacterium
ASV_533	d__Bacteria	p__Myxococcota	c__Polyangia	o__mle1-27	f__mle1-27	g__mle1-27	s__uncultured_delta
ASV_536	d__Bacteria	p__Bacteroidota	c__Bacteroidia	o__Chitinophagales	f__Chitinophagaceae	g__Ferruginibacter	s__uncultured_bacterium
ASV_537	d__Bacteria	p__Acidobacteriota	c__Blastocatellia	o__Pyrinomonadales	f__Pyrinomonadaceae	g__RB41	s__unclassified_RB41
ASV_538	d__Bacteria	p__Chloroflexi	c__Anaerolineae	o__SBR1031	f__A4b	g__A4b	s__metagenome
ASV_541	d__Bacteria	p__Gemmatimonadota	c__Gemmatimonadetes	o__Gemmatimonadales	f__Gemmatimonadaceae	g__Gemmatimonas	s__unclassified_Gemmatimonas
ASV_548	d__Bacteria	p__Actinobacteriota	c__Acidimicrobiia	o__uncultured	f__uncultured	g__uncultured	s__metagenome
ASV_549	d__Bacteria	p__Proteobacteria	c__Alphaproteobacteria	o__Rhizobiales	f__Rhizobiales_Incertae_Sedis	g__uncultured	s__uncultured_bacterium
ASV_550	d__Bacteria	p__Acidobacteriota	c__Vicinamibacteria	o__Vicinamibacterales	f__uncultured	g__uncultured	s__unclassified_uncultured
ASV_553	d__Bacteria	p__Acidobacteriota	c__Vicinamibacteria	o__Vicinamibacterales	f__uncultured	g__uncultured	s__unclassified_uncultured
ASV_555	d__Bacteria	p__Acidobacteriota	c__Holophagae	o__Subgroup_7	f__Subgroup_7	g__Subgroup_7	s__uncultured_bacterium
ASV_556	d__Bacteria	p__Bacteroidota	c__Bacteroidia	o__Cytophagales	f__Hymenobacteraceae	g__Adhaeribacter	s__unclassified_Adhaeribacter
ASV_557	d__Bacteria	p__Proteobacteria	c__Gammaproteobacteria	o__Xanthomonadales	f__Xanthomonadaceae	g__Pseudoxanthomonas	s__uncultured_bacterium
ASV_559	d__Bacteria	p__Acidobacteriota	c__Vicinamibacteria	o__Vicinamibacterales	f__uncultured	g__uncultured	s__uncultured_bacterium
ASV_564	d__Bacteria	p__Actinobacteriota	c__Thermoleophilia	o__uncultured	f__uncultured	g__uncultured	s__uncultured_bacterium
ASV_566	d__Bacteria	p__Myxococcota	c__Polyangia	o__Polyangiales	f__Polyangiaceae	g__unclassified_Polyangiaceae	s__unclassified_Polyangiaceae
ASV_572	d__Bacteria	p__Bacteroidota	c__Bacteroidia	o__Cytophagales	f__Hymenobacteraceae	g__Adhaeribacter	s__Adhaeribacter_terrae
ASV_575	d__Bacteria	p__Armatimonadota	c__Armatimonadia	o__Armatimonadales	f__Armatimonadales	g__Armatimonadales	s__uncultured_Armatimonadetes
ASV_580	d__Bacteria	p__Acidobacteriota	c__Vicinamibacteria	o__Vicinamibacterales	f__Vicinamibacteraceae	g__Vicinamibacteraceae	s__uncultured_Acidobacteria
ASV_582	d__Bacteria	p__Planctomycetota	c__OM190	o__OM190	f__OM190	g__OM190	s__uncultured_bacterium
ASV_584	d__Bacteria	p__Bacteroidota	c__Bacteroidia	o__Cytophagales	f__Microscillaceae	g__uncultured	s__unclassified_uncultured
ASV_588	d__Bacteria	p__Proteobacteria	c__Alphaproteobacteria	o__Sphingomonadales	f__Sphingomonadaceae	g__Sphingobium	s__Sphingobium_vermicomposti
ASV_589	d__Bacteria	p__Proteobacteria	c__Gammaproteobacteria	o__Burkholderiales	f__Comamonadaceae	g__unclassified_Comamonadaceae	s__unclassified_Comamonadaceae
ASV_591	d__Bacteria	p__Verrucomicrobiota	c__Verrucomicrobiae	o__Pedosphaerales	f__Pedosphaeraceae	g__uncultured	s__metagenome
ASV_593	d__Bacteria	p__Proteobacteria	c__Gammaproteobacteria	o__Xanthomonadales	f__Rhodanobacteraceae	g__Ahniella	s__uncultured_bacterium
ASV_595	d__Bacteria	p__Myxococcota	c__Polyangia	o__Polyangiales	f__Sandaracinaceae	g__uncultured	s__uncultured_compost
ASV_596	d__Bacteria	p__Proteobacteria	c__Gammaproteobacteria	o__Burkholderiales	f__unclassified_Burkholderiales	g__unclassified_Burkholderiales	s__unclassified_Burkholderiales
ASV_597	d__Bacteria	p__Proteobacteria	c__Alphaproteobacteria	o__Caulobacterales	f__Hyphomonadaceae	g__SWB02	s__uncultured_bacterium
ASV_598	d__Bacteria	p__Acidobacteriota	c__Vicinamibacteria	o__Vicinamibacterales	f__Vicinamibacteraceae	g__Vicinamibacteraceae	s__unclassified_Vicinamibacteraceae
ASV_599	d__Bacteria	p__Actinobacteriota	c__Thermoleophilia	o__Solirubrobacterales	f__67-14	g__67-14	s__uncultured_bacterium
ASV_603	d__Bacteria	p__Patescibacteria	c__Parcubacteria	o__Parcubacteria	f__Parcubacteria	g__Parcubacteria	s__uncultured_bacterium
ASV_605	d__Bacteria	p__Chloroflexi	c__KD4-96	o__KD4-96	f__KD4-96	g__KD4-96	s__unclassified_KD4-96
ASV_607	d__Bacteria	p__Bdellovibrionota	c__Oligoflexia	o__Oligoflexales	f__Oligoflexaceae	g__uncultured	s__uncultured_proteobacterium
ASV_609	d__Bacteria	p__Bdellovibrionota	c__Bdellovibrionia	o__Bacteriovoracales	f__Bacteriovoracaceae	g__Peredibacter	s__unclassified_Peredibacter
ASV_610	d__Bacteria	p__Proteobacteria	c__Gammaproteobacteria	o__Burkholderiales	f__Comamonadaceae	g__unclassified_Comamonadaceae	s__unclassified_Comamonadaceae
ASV_611	d__Bacteria	p__Acidobacteriota	c__Vicinamibacteria	o__Vicinamibacterales	f__uncultured	g__uncultured	s__unclassified_uncultured
ASV_612	d__Bacteria	p__Gemmatimonadota	c__Longimicrobia	o__Longimicrobiales	f__Longimicrobiaceae	g__Longimicrobiaceae	s__uncultured_bacterium
ASV_613	d__Bacteria	p__unclassified_Bacteria	c__unclassified_Bacteria	o__unclassified_Bacteria	f__unclassified_Bacteria	g__unclassified_Bacteria	s__unclassified_Bacteria
ASV_616	d__Bacteria	p__Chloroflexi	c__TK10	o__TK10	f__TK10	g__TK10	s__uncultured_bacterium
ASV_617	d__Bacteria	p__Proteobacteria	c__Gammaproteobacteria	o__Burkholderiales	f__Comamonadaceae	g__Ramlibacter	s__unclassified_Ramlibacter
ASV_620	d__Bacteria	p__Actinobacteriota	c__Actinobacteria	o__Frankiales	f__uncultured	g__uncultured	s__unclassified_uncultured
ASV_622	d__Bacteria	p__Acidobacteriota	c__Vicinamibacteria	o__Vicinamibacterales	f__Vicinamibacteraceae	g__Vicinamibacteraceae	s__wastewater_metagenome
ASV_623	d__Bacteria	p__Acidobacteriota	c__Blastocatellia	o__DS-100	f__DS-100	g__DS-100	s__unclassified_DS-100
ASV_624	d__Bacteria	p__Actinobacteriota	c__Thermoleophilia	o__Gaiellales	f__uncultured	g__uncultured	s__uncultured_bacterium
ASV_626	d__Bacteria	p__Acidobacteriota	c__Vicinamibacteria	o__Vicinamibacterales	f__uncultured	g__uncultured	s__uncultured_Acidobacteriaceae
ASV_627	d__Bacteria	p__Proteobacteria	c__Gammaproteobacteria	o__Xanthomonadales	f__Rhodanobacteraceae	g__Dokdonella	s__unclassified_Dokdonella
ASV_630	d__Bacteria	p__unclassified_Bacteria	c__unclassified_Bacteria	o__unclassified_Bacteria	f__unclassified_Bacteria	g__unclassified_Bacteria	s__unclassified_Bacteria
ASV_631	d__Bacteria	p__Proteobacteria	c__Alphaproteobacteria	o__Reyranellales	f__Reyranellaceae	g__Reyranella	s__unclassified_Reyranella
ASV_632	d__Bacteria	p__Actinobacteriota	c__Acidimicrobiia	o__Microtrichales	f__Iamiaceae	g__Iamia	s__metagenome
ASV_634	d__Bacteria	p__Planctomycetota	c__Phycisphaerae	o__Phycisphaerales	f__Phycisphaeraceae	g__uncultured	s__uncultured_bacterium
ASV_636	d__Bacteria	p__Acidobacteriota	c__Vicinamibacteria	o__Vicinamibacterales	f__uncultured	g__uncultured	s__unclassified_uncultured
ASV_637	d__Bacteria	p__Gemmatimonadota	c__Longimicrobia	o__Longimicrobiales	f__Longimicrobiaceae	g__Longimicrobiaceae	s__uncultured_bacterium
ASV_638	d__Bacteria	p__Proteobacteria	c__Gammaproteobacteria	o__Xanthomonadales	f__Xanthomonadaceae	g__Lysobacter	s__unclassified_Lysobacter
ASV_640	d__Bacteria	p__Gemmatimonadota	c__Longimicrobia	o__Longimicrobiales	f__Longimicrobiaceae	g__Longimicrobium	s__uncultured_bacterium
ASV_641	d__Bacteria	p__Gemmatimonadota	c__Longimicrobia	o__Longimicrobiales	f__Longimicrobiaceae	g__Longimicrobium	s__uncultured_bacterium
ASV_642	d__Bacteria	p__Myxococcota	c__Polyangia	o__Haliangiales	f__Haliangiaceae	g__Haliangium	s__unclassified_Haliangium
ASV_645	d__Bacteria	p__Bacteroidota	c__Bacteroidia	o__Cytophagales	f__Hymenobacteraceae	g__Hymenobacter	s__unclassified_Hymenobacter
ASV_647	d__Bacteria	p__Gemmatimonadota	c__Longimicrobia	o__Longimicrobiales	f__Longimicrobiaceae	g__YC-ZSS-LKJ147	s__uncultured_bacterium
ASV_648	d__Bacteria	p__Acidobacteriota	c__Holophagae	o__Subgroup_7	f__Subgroup_7	g__Subgroup_7	s__uncultured_soil
ASV_649	d__Bacteria	p__Actinobacteriota	c__Thermoleophilia	o__Solirubrobacterales	f__Solirubrobacteraceae	g__Solirubrobacter	s__unclassified_Solirubrobacter
ASV_650	d__Bacteria	p__Proteobacteria	c__Alphaproteobacteria	o__Caulobacterales	f__Caulobacteraceae	g__Phenylobacterium	s__unclassified_Phenylobacterium
ASV_655	d__Bacteria	p__Bacteroidota	c__Rhodothermia	o__Rhodothermales	f__Rhodothermaceae	g__Rhodothermaceae	s__uncultured_bacterium
ASV_656	d__Bacteria	p__Myxococcota	c__Polyangia	o__Haliangiales	f__Haliangiaceae	g__Haliangium	s__unclassified_Haliangium
ASV_658	d__Bacteria	p__Acidobacteriota	c__Blastocatellia	o__Pyrinomonadales	f__Pyrinomonadaceae	g__RB41	s__unclassified_RB41
ASV_659	d__Bacteria	p__Gemmatimonadota	c__Gemmatimonadetes	o__Gemmatimonadales	f__Gemmatimonadaceae	g__uncultured	s__uncultured_bacterium
ASV_660	d__Bacteria	p__Proteobacteria	c__Gammaproteobacteria	o__Burkholderiales	f__Oxalobacteraceae	g__Massilia	s__unclassified_Massilia
ASV_661	d__Bacteria	p__Verrucomicrobiota	c__Verrucomicrobiae	o__Pedosphaerales	f__Pedosphaeraceae	g__Pedosphaeraceae	s__uncultured_Verrucomicrobia
ASV_663	d__Bacteria	p__Proteobacteria	c__Gammaproteobacteria	o__Salinisphaerales	f__Solimonadaceae	g__Polycyclovorans	s__uncultured_bacterium
ASV_665	d__Bacteria	p__Myxococcota	c__Myxococcia	o__Myxococcales	f__Myxococcaceae	g__KD3-10	s__metagenome
ASV_668	d__Bacteria	p__Acidobacteriota	c__Vicinamibacteria	o__Vicinamibacterales	f__uncultured	g__uncultured	s__unclassified_uncultured
ASV_669	d__Bacteria	p__Proteobacteria	c__Gammaproteobacteria	o__Burkholderiales	f__Methylophilaceae	g__Methylotenera	s__unclassified_Methylotenera
ASV_670	d__Bacteria	p__Proteobacteria	c__Gammaproteobacteria	o__Burkholderiales	f__Nitrosomonadaceae	g__MND1	s__uncultured_bacterium
ASV_672	d__Bacteria	p__Acidobacteriota	c__Vicinamibacteria	o__Vicinamibacterales	f__Vicinamibacteraceae	g__Vicinamibacteraceae	s__unclassified_Vicinamibacteraceae
ASV_673	d__Bacteria	p__Acidobacteriota	c__Vicinamibacteria	o__Subgroup_17	f__Subgroup_17	g__Subgroup_17	s__uncultured_bacterium
ASV_674	d__Bacteria	p__Proteobacteria	c__Gammaproteobacteria	o__Burkholderiales	f__Comamonadaceae	g__Variovorax	s__unclassified_Variovorax
ASV_675	d__Bacteria	p__Gemmatimonadota	c__Gemmatimonadetes	o__Gemmatimonadales	f__Gemmatimonadaceae	g__uncultured	s__uncultured_bacterium
ASV_678	d__Bacteria	p__Proteobacteria	c__Alphaproteobacteria	o__Caulobacterales	f__Caulobacteraceae	g__Asticcacaulis	s__unclassified_Asticcacaulis
ASV_679	d__Bacteria	p__Proteobacteria	c__Alphaproteobacteria	o__Caulobacterales	f__Caulobacteraceae	g__Brevundimonas	s__unclassified_Brevundimonas
ASV_680	d__Bacteria	p__Acidobacteriota	c__Vicinamibacteria	o__Vicinamibacterales	f__Vicinamibacteraceae	g__Vicinamibacteraceae	s__unclassified_Vicinamibacteraceae
ASV_682	d__Bacteria	p__Acidobacteriota	c__Blastocatellia	o__Blastocatellales	f__Blastocatellaceae	g__unclassified_Blastocatellaceae	s__unclassified_Blastocatellaceae
ASV_684	d__Bacteria	p__Myxococcota	c__Polyangia	o__Blfdi19	f__Blfdi19	g__Blfdi19	s__uncultured_Cystobacterineae
ASV_685	d__Bacteria	p__Proteobacteria	c__Gammaproteobacteria	o__Xanthomonadales	f__Xanthomonadaceae	g__Pseudoxanthomonas	s__unclassified_Pseudoxanthomonas
ASV_688	d__Bacteria	p__Myxococcota	c__Polyangia	o__Haliangiales	f__Haliangiaceae	g__Haliangium	s__unclassified_Haliangium
ASV_689	d__Bacteria	p__Myxococcota	c__Polyangia	o__Polyangiales	f__Phaselicystidaceae	g__Phaselicystis	s__unclassified_Phaselicystis
ASV_691	d__Bacteria	p__Acidobacteriota	c__Vicinamibacteria	o__Vicinamibacterales	f__Vicinamibacteraceae	g__Vicinamibacteraceae	s__unclassified_Vicinamibacteraceae
ASV_692	d__Bacteria	p__Gemmatimonadota	c__Gemmatimonadetes	o__Gemmatimonadales	f__Gemmatimonadaceae	g__Roseisolibacter	s__unclassified_Roseisolibacter
ASV_695	d__Bacteria	p__Verrucomicrobiota	c__Verrucomicrobiae	o__Opitutales	f__Opitutaceae	g__Lacunisphaera	s__metagenome
ASV_697	d__Bacteria	p__Proteobacteria	c__Alphaproteobacteria	o__Rhizobiales	f__Xanthobacteraceae	g__Pseudolabrys	s__unclassified_Pseudolabrys
ASV_700	d__Bacteria	p__Acidobacteriota	c__Blastocatellia	o__Blastocatellales	f__Blastocatellaceae	g__JGI_0001001-H03	s__unclassified_JGI_0001001-H03
ASV_703	d__Bacteria	p__Acidobacteriota	c__Vicinamibacteria	o__Subgroup_17	f__Subgroup_17	g__Subgroup_17	s__uncultured_bacterium
ASV_708	d__Bacteria	p__Acidobacteriota	c__Holophagae	o__Subgroup_7	f__Subgroup_7	g__Subgroup_7	s__unclassified_Subgroup_7
ASV_711	d__Bacteria	p__Gemmatimonadota	c__Gemmatimonadetes	o__Gemmatimonadales	f__Gemmatimonadaceae	g__uncultured	s__unclassified_uncultured
ASV_712	d__Bacteria	p__Myxococcota	c__Polyangia	o__Polyangiales	f__Polyangiaceae	g__uncultured	s__uncultured_delta
ASV_713	d__Bacteria	p__Proteobacteria	c__Gammaproteobacteria	o__Burkholderiales	f__Oxalobacteraceae	g__unclassified_Oxalobacteraceae	s__unclassified_Oxalobacteraceae
ASV_720	d__Bacteria	p__Gemmatimonadota	c__Gemmatimonadetes	o__Gemmatimonadales	f__Gemmatimonadaceae	g__uncultured	s__unclassified_uncultured
ASV_721	d__Bacteria	p__Myxococcota	c__Polyangia	o__Polyangiales	f__BIrii41	g__BIrii41	s__uncultured_bacterium
ASV_722	d__Bacteria	p__Proteobacteria	c__Gammaproteobacteria	o__Xanthomonadales	f__Xanthomonadaceae	g__Lysobacter	s__unclassified_Lysobacter
ASV_725	d__Bacteria	p__Proteobacteria	c__Gammaproteobacteria	o__Burkholderiales	f__Methylophilaceae	g__Methylotenera	s__unclassified_Methylotenera
ASV_731	d__Bacteria	p__Bacteroidota	c__Bacteroidia	o__Flavobacteriales	f__Flavobacteriaceae	g__Flavobacterium	s__unclassified_Flavobacterium
ASV_732	d__Bacteria	p__Acidobacteriota	c__Vicinamibacteria	o__Vicinamibacterales	f__uncultured	g__uncultured	s__unclassified_uncultured
ASV_734	d__Bacteria	p__Actinobacteriota	c__Thermoleophilia	o__Gaiellales	f__uncultured	g__uncultured	s__unclassified_uncultured
ASV_735	d__Bacteria	p__Myxococcota	c__Polyangia	o__Haliangiales	f__Haliangiaceae	g__Haliangium	s__uncultured_bacterium
ASV_736	d__Bacteria	p__Chloroflexi	c__TK10	o__TK10	f__TK10	g__TK10	s__uncultured_bacterium
ASV_738	d__Bacteria	p__Actinobacteriota	c__Thermoleophilia	o__Solirubrobacterales	f__Solirubrobacteraceae	g__Solirubrobacter	s__uncultured_bacterium
ASV_740	d__Bacteria	p__Patescibacteria	c__Saccharimonadia	o__Saccharimonadales	f__Saccharimonadales	g__Saccharimonadales	s__uncultured_soil
ASV_743	d__Bacteria	p__Actinobacteriota	c__Thermoleophilia	o__Gaiellales	f__Gaiellaceae	g__Gaiella	s__uncultured_bacterium
ASV_744	d__Bacteria	p__Proteobacteria	c__Gammaproteobacteria	o__Enterobacterales	f__Enterobacteriaceae	g__unclassified_Enterobacteriaceae	s__unclassified_Enterobacteriaceae
ASV_745	d__Bacteria	p__Proteobacteria	c__Gammaproteobacteria	o__Xanthomonadales	f__Xanthomonadaceae	g__Pseudoxanthomonas	s__unclassified_Pseudoxanthomonas
ASV_746	d__Bacteria	p__Gemmatimonadota	c__S0134_terrestrial_group	o__S0134_terrestrial_group	f__S0134_terrestrial_group	g__S0134_terrestrial_group	s__uncultured_soil
ASV_748	d__Bacteria	p__Acidobacteriota	c__Thermoanaerobaculia	o__Thermoanaerobaculales	f__Thermoanaerobaculaceae	g__Subgroup_10	s__unclassified_Subgroup_10
ASV_749	d__Bacteria	p__Actinobacteriota	c__Actinobacteria	o__Micrococcales	f__Micrococcaceae	g__Paeniglutamicibacter	s__unclassified_Paeniglutamicibacter
ASV_750	d__Bacteria	p__Bacteroidota	c__Bacteroidia	o__Flavobacteriales	f__Flavobacteriaceae	g__Flavobacterium	s__unclassified_Flavobacterium
ASV_756	d__Bacteria	p__Chloroflexi	c__Chloroflexia	o__Thermomicrobiales	f__AKYG1722	g__AKYG1722	s__unclassified_AKYG1722
ASV_759	d__Bacteria	p__Acidobacteriota	c__Vicinamibacteria	o__Vicinamibacterales	f__Vicinamibacteraceae	g__Vicinamibacteraceae	s__wastewater_metagenome
ASV_761	d__Bacteria	p__Proteobacteria	c__Gammaproteobacteria	o__Xanthomonadales	f__Rhodanobacteraceae	g__Ahniella	s__uncultured_bacterium
ASV_764	d__Bacteria	p__Actinobacteriota	c__Actinobacteria	o__Frankiales	f__Sporichthyaceae	g__uncultured	s__uncultured_Sporichthya
ASV_765	d__Bacteria	p__Chloroflexi	c__Chloroflexia	o__Thermomicrobiales	f__unclassified_Thermomicrobiales	g__unclassified_Thermomicrobiales	s__unclassified_Thermomicrobiales
ASV_767	d__Bacteria	p__Actinobacteriota	c__Thermoleophilia	o__Gaiellales	f__uncultured	g__uncultured	s__bacterium_Ellin7530
ASV_771	d__Bacteria	p__Proteobacteria	c__Gammaproteobacteria	o__Xanthomonadales	f__Rhodanobacteraceae	g__uncultured	s__Aquimonas_sp.
ASV_772	d__Bacteria	p__Actinobacteriota	c__Acidimicrobiia	o__uncultured	f__uncultured	g__uncultured	s__uncultured_Acidimicrobiia
ASV_773	d__Bacteria	p__Acidobacteriota	c__Holophagae	o__Subgroup_7	f__Subgroup_7	g__Subgroup_7	s__uncultured_bacterium
ASV_774	d__Bacteria	p__Patescibacteria	c__Saccharimonadia	o__Saccharimonadales	f__Saccharimonadales	g__Saccharimonadales	s__uncultured_soil
ASV_775	d__Bacteria	p__Acidobacteriota	c__Vicinamibacteria	o__Vicinamibacterales	f__uncultured	g__uncultured	s__unclassified_uncultured
ASV_776	d__Bacteria	p__Bacteroidota	c__Bacteroidia	o__Chitinophagales	f__Chitinophagaceae	g__Terrimonas	s__unclassified_Terrimonas
ASV_778	d__Bacteria	p__Proteobacteria	c__Gammaproteobacteria	o__Steroidobacterales	f__Steroidobacteraceae	g__Steroidobacter	s__uncultured_bacterium
ASV_779	d__Bacteria	p__Actinobacteriota	c__Acidimicrobiia	o__Microtrichales	f__Iamiaceae	g__Iamia	s__Iamia_majanohamensis
ASV_781	d__Bacteria	p__Acidobacteriota	c__Vicinamibacteria	o__Vicinamibacterales	f__uncultured	g__uncultured	s__uncultured_Acidobacteriaceae
ASV_784	d__Bacteria	p__Myxococcota	c__Polyangia	o__VHS-B3-70	f__VHS-B3-70	g__VHS-B3-70	s__uncultured_bacterium
ASV_785	d__Bacteria	p__Proteobacteria	c__Alphaproteobacteria	o__Acetobacterales	f__Acetobacteraceae	g__uncultured	s__uncultured_Paracraurococcus
ASV_786	d__Bacteria	p__Acidobacteriota	c__Blastocatellia	o__Blastocatellales	f__Blastocatellaceae	g__unclassified_Blastocatellaceae	s__unclassified_Blastocatellaceae
ASV_789	d__Bacteria	p__Gemmatimonadota	c__Longimicrobia	o__Longimicrobiales	f__Longimicrobiaceae	g__YC-ZSS-LKJ147	s__uncultured_bacterium
ASV_790	d__Bacteria	p__Bacteroidota	c__Bacteroidia	o__Chitinophagales	f__Chitinophagaceae	g__Chitinophaga	s__unclassified_Chitinophaga
ASV_792	d__Bacteria	p__Bacteroidota	c__Bacteroidia	o__Chitinophagales	f__37-13	g__37-13	s__unclassified_37-13
ASV_793	d__Bacteria	p__Bacteroidota	c__Bacteroidia	o__Cytophagales	f__Microscillaceae	g__Ohtaekwangia	s__unclassified_Ohtaekwangia
ASV_796	d__Bacteria	p__Latescibacterota	c__Latescibacterota	o__Latescibacterota	f__Latescibacterota	g__Latescibacterota	s__uncultured_soil
ASV_799	d__Bacteria	p__Proteobacteria	c__Gammaproteobacteria	o__Burkholderiales	f__Oxalobacteraceae	g__Duganella	s__unclassified_Duganella
ASV_800	d__Bacteria	p__Myxococcota	c__Polyangia	o__Haliangiales	f__Haliangiaceae	g__Haliangium	s__metagenome
ASV_802	d__Bacteria	p__Actinobacteriota	c__Actinobacteria	o__Streptomycetales	f__Streptomycetaceae	g__Streptomyces	s__unclassified_Streptomyces
ASV_805	d__Bacteria	p__Proteobacteria	c__Alphaproteobacteria	o__Rickettsiales	f__SM2D12	g__SM2D12	s__unclassified_SM2D12
ASV_808	d__Bacteria	p__Chloroflexi	c__Anaerolineae	o__SBR1031	f__A4b	g__A4b	s__unclassified_A4b
ASV_809	d__Bacteria	p__Proteobacteria	c__Gammaproteobacteria	o__R7C24	f__R7C24	g__R7C24	s__uncultured_bacterium
ASV_812	d__Bacteria	p__Proteobacteria	c__Gammaproteobacteria	o__Burkholderiales	f__Nitrosomonadaceae	g__Ellin6067	s__unclassified_Ellin6067
ASV_813	d__Bacteria	p__Proteobacteria	c__Gammaproteobacteria	o__Burkholderiales	f__SC-I-84	g__SC-I-84	s__unclassified_SC-I-84
ASV_814	d__Bacteria	p__Proteobacteria	c__Gammaproteobacteria	o__Burkholderiales	f__Comamonadaceae	g__unclassified_Comamonadaceae	s__unclassified_Comamonadaceae
ASV_815	d__Bacteria	p__Proteobacteria	c__Alphaproteobacteria	o__Sphingomonadales	f__Sphingomonadaceae	g__Sphingomonas	s__unclassified_Sphingomonas
ASV_816	d__Bacteria	p__Proteobacteria	c__Gammaproteobacteria	o__Pseudomonadales	f__Pseudomonadaceae	g__Pseudomonas	s__unclassified_Pseudomonas
ASV_821	d__Bacteria	p__Bacteroidota	c__Bacteroidia	o__Chitinophagales	f__Chitinophagaceae	g__Terrimonas	s__uncultured_bacterium
ASV_822	d__Bacteria	p__Myxococcota	c__Polyangia	o__Polyangiales	f__Sandaracinaceae	g__uncultured	s__unclassified_uncultured
ASV_823	d__Bacteria	p__Verrucomicrobiota	c__Verrucomicrobiae	o__Opitutales	f__Opitutaceae	g__Opitutus	s__unclassified_Opitutus
ASV_824	d__Bacteria	p__Proteobacteria	c__Gammaproteobacteria	o__Burkholderiales	f__Oxalobacteraceae	g__Massilia	s__unclassified_Massilia
ASV_825	d__Bacteria	p__Gemmatimonadota	c__Gemmatimonadetes	o__Gemmatimonadales	f__Gemmatimonadaceae	g__Gemmatimonas	s__uncultured_bacterium
ASV_829	d__Bacteria	p__Chloroflexi	c__KD4-96	o__KD4-96	f__KD4-96	g__KD4-96	s__uncultured_Chloroflexi
ASV_830	d__Bacteria	p__Actinobacteriota	c__Actinobacteria	o__Micromonosporales	f__Micromonosporaceae	g__Dactylosporangium	s__uncultured_bacterium
ASV_833	d__Bacteria	p__Chloroflexi	c__JG30-KF-CM66	o__JG30-KF-CM66	f__JG30-KF-CM66	g__JG30-KF-CM66	s__unclassified_JG30-KF-CM66
ASV_834	d__Bacteria	p__Actinobacteriota	c__Acidimicrobiia	o__uncultured	f__uncultured	g__uncultured	s__uncultured_Acidimicrobiia
ASV_836	d__Bacteria	p__Planctomycetota	c__OM190	o__OM190	f__OM190	g__OM190	s__unclassified_OM190
ASV_841	d__Bacteria	p__Acidobacteriota	c__Vicinamibacteria	o__Vicinamibacterales	f__Vicinamibacteraceae	g__Vicinamibacteraceae	s__unclassified_Vicinamibacteraceae
ASV_842	d__Bacteria	p__Actinobacteriota	c__Thermoleophilia	o__Gaiellales	f__Gaiellaceae	g__Gaiella	s__unclassified_Gaiella
ASV_844	d__Bacteria	p__Myxococcota	c__Polyangia	o__Haliangiales	f__Haliangiaceae	g__Haliangium	s__uncultured_bacterium
ASV_846	d__Bacteria	p__Proteobacteria	c__Alphaproteobacteria	o__Sphingomonadales	f__Sphingomonadaceae	g__unclassified_Sphingomonadaceae	s__unclassified_Sphingomonadaceae
ASV_848	d__Bacteria	p__Chloroflexi	c__Anaerolineae	o__SBR1031	f__A4b	g__A4b	s__metagenome
ASV_849	d__Bacteria	p__Acidobacteriota	c__Vicinamibacteria	o__Vicinamibacterales	f__uncultured	g__uncultured	s__metagenome
ASV_850	d__Bacteria	p__Proteobacteria	c__Gammaproteobacteria	o__Burkholderiales	f__Comamonadaceae	g__unclassified_Comamonadaceae	s__unclassified_Comamonadaceae
ASV_851	d__Bacteria	p__Bacteroidota	c__Rhodothermia	o__Rhodothermales	f__Rhodothermaceae	g__Rhodothermaceae	s__uncultured_Bacteroidetes
ASV_853	d__Bacteria	p__Bdellovibrionota	c__Bdellovibrionia	o__Bdellovibrionales	f__Bdellovibrionaceae	g__Bdellovibrio	s__uncultured_Bdellovibrionales
ASV_857	d__Bacteria	p__Acidobacteriota	c__Vicinamibacteria	o__Vicinamibacterales	f__Vicinamibacteraceae	g__Vicinamibacteraceae	s__unclassified_Vicinamibacteraceae
ASV_859	d__Bacteria	p__Bdellovibrionota	c__Oligoflexia	o__0319-6G20	f__0319-6G20	g__0319-6G20	s__unclassified_0319-6G20
ASV_861	d__Bacteria	p__Gemmatimonadota	c__Gemmatimonadetes	o__Gemmatimonadales	f__Gemmatimonadaceae	g__uncultured	s__uncultured_Gemmatimonadetes
ASV_865	d__Bacteria	p__Myxococcota	c__Polyangia	o__Haliangiales	f__Haliangiaceae	g__Haliangium	s__uncultured_bacterium
ASV_866	d__Bacteria	p__Actinobacteriota	c__Thermoleophilia	o__Gaiellales	f__Gaiellaceae	g__Gaiella	s__unclassified_Gaiella
ASV_867	d__Bacteria	p__Acidobacteriota	c__Holophagae	o__Subgroup_7	f__Subgroup_7	g__Subgroup_7	s__uncultured_bacterium
ASV_868	d__Bacteria	p__Bacteroidota	c__Bacteroidia	o__Cytophagales	f__Hymenobacteraceae	g__Adhaeribacter	s__unclassified_Adhaeribacter
ASV_869	d__Bacteria	p__Bdellovibrionota	c__Bdellovibrionia	o__Bdellovibrionales	f__Bdellovibrionaceae	g__OM27_clade	s__uncultured_Myxococcales
ASV_871	d__Bacteria	p__Gemmatimonadota	c__Gemmatimonadetes	o__Gemmatimonadales	f__Gemmatimonadaceae	g__uncultured	s__uncultured_bacterium
ASV_874	d__Bacteria	p__Bacteroidota	c__Bacteroidia	o__Chitinophagales	f__Chitinophagaceae	g__Flavisolibacter	s__unclassified_Flavisolibacter
ASV_875	d__Bacteria	p__Acidobacteriota	c__Blastocatellia	o__Pyrinomonadales	f__Pyrinomonadaceae	g__RB41	s__unclassified_RB41
ASV_877	d__Bacteria	p__Gemmatimonadota	c__Gemmatimonadetes	o__Gemmatimonadales	f__Gemmatimonadaceae	g__uncultured	s__uncultured_Gemmatimonadetes
ASV_878	d__Bacteria	p__Proteobacteria	c__Alphaproteobacteria	o__Caulobacterales	f__Caulobacteraceae	g__unclassified_Caulobacteraceae	s__unclassified_Caulobacteraceae
ASV_884	d__Bacteria	p__Bdellovibrionota	c__Bdellovibrionia	o__Bacteriovoracales	f__Bacteriovoracaceae	g__Bacteriovorax	s__unclassified_Bacteriovorax
ASV_889	d__Bacteria	p__Proteobacteria	c__Gammaproteobacteria	o__Burkholderiales	f__Oxalobacteraceae	g__Noviherbaspirillum	s__unclassified_Noviherbaspirillum
ASV_893	d__Bacteria	p__Myxococcota	c__Myxococcia	o__Myxococcales	f__Myxococcaceae	g__unclassified_Myxococcaceae	s__unclassified_Myxococcaceae
ASV_894	d__Bacteria	p__Gemmatimonadota	c__Longimicrobia	o__Longimicrobiales	f__Longimicrobiaceae	g__Longimicrobiaceae	s__uncultured_bacterium
ASV_895	d__Bacteria	p__Gemmatimonadota	c__Gemmatimonadetes	o__Gemmatimonadales	f__Gemmatimonadaceae	g__uncultured	s__unclassified_uncultured
ASV_897	d__Bacteria	p__Gemmatimonadota	c__Gemmatimonadetes	o__Gemmatimonadales	f__Gemmatimonadaceae	g__uncultured	s__unclassified_uncultured
ASV_898	d__Bacteria	p__Planctomycetota	c__OM190	o__OM190	f__OM190	g__OM190	s__uncultured_Planctomyces
ASV_899	d__Bacteria	p__Proteobacteria	c__Gammaproteobacteria	o__Burkholderiales	f__Comamonadaceae	g__unclassified_Comamonadaceae	s__unclassified_Comamonadaceae
ASV_901	d__Bacteria	p__Acidobacteriota	c__Blastocatellia	o__11-24	f__11-24	g__11-24	s__uncultured_Acidobacteria
ASV_902	d__Bacteria	p__Proteobacteria	c__Alphaproteobacteria	o__Rhizobiales	f__Methyloligellaceae	g__uncultured	s__unclassified_uncultured
ASV_904	d__Bacteria	p__Acidobacteriota	c__Vicinamibacteria	o__Vicinamibacterales	f__uncultured	g__uncultured	s__unclassified_uncultured
ASV_905	d__Bacteria	p__Acidobacteriota	c__Vicinamibacteria	o__Vicinamibacterales	f__uncultured	g__uncultured	s__unclassified_uncultured
ASV_907	d__Bacteria	p__Proteobacteria	c__Gammaproteobacteria	o__Burkholderiales	f__Comamonadaceae	g__Caenimonas	s__unclassified_Caenimonas
ASV_908	d__Bacteria	p__Acidobacteriota	c__Vicinamibacteria	o__Vicinamibacterales	f__Vicinamibacteraceae	g__Vicinamibacteraceae	s__unclassified_Vicinamibacteraceae
ASV_910	d__Bacteria	p__Acidobacteriota	c__Holophagae	o__Subgroup_7	f__Subgroup_7	g__Subgroup_7	s__uncultured_Acidobacteria
ASV_915	d__Bacteria	p__Acidobacteriota	c__Vicinamibacteria	o__Vicinamibacterales	f__uncultured	g__uncultured	s__unclassified_uncultured
ASV_916	d__Bacteria	p__Myxococcota	c__Polyangia	o__Haliangiales	f__Haliangiaceae	g__Haliangium	s__unclassified_Haliangium
ASV_917	d__Bacteria	p__Proteobacteria	c__Gammaproteobacteria	o__Pseudomonadales	f__Spongiibacteraceae	g__BD1-7_clade	s__uncultured_bacterium
ASV_918	d__Bacteria	p__Proteobacteria	c__Gammaproteobacteria	o__Burkholderiales	f__SC-I-84	g__SC-I-84	s__unclassified_SC-I-84
ASV_919	d__Bacteria	p__Proteobacteria	c__Gammaproteobacteria	o__Diplorickettsiales	f__Diplorickettsiaceae	g__uncultured	s__unclassified_uncultured
ASV_921	d__Bacteria	p__Proteobacteria	c__Gammaproteobacteria	o__PLTA13	f__PLTA13	g__PLTA13	s__unclassified_PLTA13
ASV_922	d__Bacteria	p__Methylomirabilota	c__Methylomirabilia	o__Rokubacteriales	f__Rokubacteriales	g__Rokubacteriales	s__unclassified_Rokubacteriales
ASV_924	d__Bacteria	p__Proteobacteria	c__Gammaproteobacteria	o__Salinisphaerales	f__Solimonadaceae	g__unclassified_Solimonadaceae	s__unclassified_Solimonadaceae
ASV_932	d__Bacteria	p__Acidobacteriota	c__Holophagae	o__Subgroup_7	f__Subgroup_7	g__Subgroup_7	s__unclassified_Subgroup_7
ASV_934	d__Bacteria	p__Proteobacteria	c__Alphaproteobacteria	o__Rhodobacterales	f__Rhodobacteraceae	g__Paracoccus	s__unclassified_Paracoccus
ASV_937	d__Bacteria	p__Bacteroidota	c__Bacteroidia	o__Chitinophagales	f__Saprospiraceae	g__uncultured	s__unclassified_uncultured
ASV_938	d__Bacteria	p__Proteobacteria	c__Alphaproteobacteria	o__Rickettsiales	f__SM2D12	g__SM2D12	s__metagenome
ASV_939	d__Bacteria	p__Proteobacteria	c__Gammaproteobacteria	o__Burkholderiales	f__Comamonadaceae	g__unclassified_Comamonadaceae	s__unclassified_Comamonadaceae
ASV_942	d__Bacteria	p__Chloroflexi	c__JG30-KF-CM66	o__JG30-KF-CM66	f__JG30-KF-CM66	g__JG30-KF-CM66	s__uncultured_bacterium
ASV_945	d__Bacteria	p__Bdellovibrionota	c__Bdellovibrionia	o__Bdellovibrionales	f__Bdellovibrionaceae	g__Bdellovibrio	s__uncultured_bacterium
ASV_946	d__Bacteria	p__Bacteroidota	c__Bacteroidia	o__Flavobacteriales	f__Flavobacteriaceae	g__Flavobacterium	s__unclassified_Flavobacterium
ASV_948	d__Bacteria	p__Myxococcota	c__Polyangia	o__Haliangiales	f__Haliangiaceae	g__Haliangium	s__metagenome
ASV_949	d__Bacteria	p__Acidobacteriota	c__Vicinamibacteria	o__Vicinamibacterales	f__Vicinamibacteraceae	g__Vicinamibacteraceae	s__uncultured_bacterium
ASV_950	d__Bacteria	p__Acidobacteriota	c__Holophagae	o__Subgroup_7	f__Subgroup_7	g__Subgroup_7	s__unclassified_Subgroup_7
ASV_951	d__Bacteria	p__Myxococcota	c__Polyangia	o__Haliangiales	f__Haliangiaceae	g__Haliangium	s__uncultured_bacterium
ASV_952	d__Bacteria	p__Acidobacteriota	c__Vicinamibacteria	o__Vicinamibacterales	f__Vicinamibacteraceae	g__Vicinamibacteraceae	s__unclassified_Vicinamibacteraceae
ASV_954	d__Bacteria	p__Bacteroidota	c__Bacteroidia	o__Chitinophagales	f__Chitinophagaceae	g__Puia	s__uncultured_bacterium
ASV_956	d__Bacteria	p__Proteobacteria	c__Alphaproteobacteria	o__Caulobacterales	f__Caulobacteraceae	g__Caulobacter	s__unclassified_Caulobacter
ASV_957	d__Bacteria	p__Bdellovibrionota	c__Oligoflexia	o__0319-6G20	f__0319-6G20	g__0319-6G20	s__unclassified_0319-6G20
ASV_959	d__Bacteria	p__Gemmatimonadota	c__Gemmatimonadetes	o__Gemmatimonadales	f__Gemmatimonadaceae	g__Roseisolibacter	s__uncultured_bacterium
ASV_961	d__Bacteria	p__Proteobacteria	c__Gammaproteobacteria	o__Burkholderiales	f__Nitrosomonadaceae	g__Ellin6067	s__unclassified_Ellin6067
ASV_962	d__Bacteria	p__Acidobacteriota	c__Blastocatellia	o__Pyrinomonadales	f__Pyrinomonadaceae	g__RB41	s__unclassified_RB41
ASV_963	d__Bacteria	p__Acidobacteriota	c__Blastocatellia	o__unclassified_Blastocatellia	f__unclassified_Blastocatellia	g__unclassified_Blastocatellia	s__unclassified_Blastocatellia
ASV_964	d__Bacteria	p__Chloroflexi	c__Anaerolineae	o__SBR1031	f__SBR1031	g__SBR1031	s__metagenome
ASV_966	d__Bacteria	p__Proteobacteria	c__Gammaproteobacteria	o__Xanthomonadales	f__Xanthomonadaceae	g__Arenimonas	s__metagenome
ASV_969	d__Bacteria	p__Actinobacteriota	c__Actinobacteria	o__unclassified_Actinobacteria	f__unclassified_Actinobacteria	g__unclassified_Actinobacteria	s__unclassified_Actinobacteria
ASV_970	d__Bacteria	p__Proteobacteria	c__Gammaproteobacteria	o__Burkholderiales	f__SC-I-84	g__SC-I-84	s__unclassified_SC-I-84
ASV_971	d__Bacteria	p__Myxococcota	c__Polyangia	o__Polyangiales	f__BIrii41	g__BIrii41	s__unclassified_BIrii41
ASV_975	d__Bacteria	p__Bacteroidota	c__Bacteroidia	o__Flavobacteriales	f__Flavobacteriaceae	g__Flavobacterium	s__unclassified_Flavobacterium
ASV_976	d__Bacteria	p__Acidobacteriota	c__Blastocatellia	o__Pyrinomonadales	f__Pyrinomonadaceae	g__RB41	s__uncultured_bacterium
ASV_977	d__Bacteria	p__Acidobacteriota	c__Subgroup_5	o__Subgroup_5	f__Subgroup_5	g__Subgroup_5	s__uncultured_bacterium
ASV_979	d__Bacteria	p__Proteobacteria	c__Gammaproteobacteria	o__Pseudomonadales	f__Pseudomonadaceae	g__Pseudomonas	s__unclassified_Pseudomonas
ASV_980	d__Bacteria	p__Abditibacteriota	c__Abditibacteria	o__Abditibacteriales	f__Abditibacteriaceae	g__Abditibacterium	s__unclassified_Abditibacterium
ASV_982	d__Bacteria	p__Actinobacteriota	c__Actinobacteria	o__Frankiales	f__uncultured	g__uncultured	s__unclassified_uncultured
ASV_983	d__Bacteria	p__Acidobacteriota	c__Vicinamibacteria	o__Vicinamibacterales	f__Vicinamibacteraceae	g__Vicinamibacteraceae	s__unclassified_Vicinamibacteraceae
ASV_984	d__Bacteria	p__Acidobacteriota	c__Vicinamibacteria	o__Vicinamibacterales	f__Vicinamibacteraceae	g__Vicinamibacteraceae	s__unclassified_Vicinamibacteraceae
ASV_986	d__Bacteria	p__Acidobacteriota	c__Vicinamibacteria	o__Vicinamibacterales	f__uncultured	g__uncultured	s__uncultured_bacterium
ASV_989	d__Bacteria	p__Elusimicrobiota	c__Elusimicrobia	o__MVP-88	f__MVP-88	g__MVP-88	s__uncultured_bacterium
ASV_991	d__Bacteria	p__Acidobacteriota	c__Vicinamibacteria	o__Vicinamibacterales	f__Vicinamibacteraceae	g__Vicinamibacteraceae	s__unclassified_Vicinamibacteraceae
ASV_992	d__Bacteria	p__Acidobacteriota	c__Blastocatellia	o__Pyrinomonadales	f__Pyrinomonadaceae	g__RB41	s__uncultured_bacterium
ASV_994	d__Bacteria	p__Actinobacteriota	c__Thermoleophilia	o__Solirubrobacterales	f__67-14	g__67-14	s__unclassified_67-14
ASV_996	d__Bacteria	p__Proteobacteria	c__Gammaproteobacteria	o__Burkholderiales	f__Oxalobacteraceae	g__Massilia	s__unclassified_Massilia
ASV_998	d__Bacteria	p__Actinobacteriota	c__Actinobacteria	o__Micromonosporales	f__Micromonosporaceae	g__Dactylosporangium	s__unclassified_Dactylosporangium
ASV_999	d__Bacteria	p__Actinobacteriota	c__Actinobacteria	o__Micrococcales	f__Cellulomonadaceae	g__Cellulomonas	s__uncultured_bacterium
ASV_1000	d__Bacteria	p__Acidobacteriota	c__Vicinamibacteria	o__Subgroup_17	f__Subgroup_17	g__Subgroup_17	s__unclassified_Subgroup_17
ASV_1001	d__Bacteria	p__Bdellovibrionota	c__Bdellovibrionia	o__Bdellovibrionales	f__Bdellovibrionaceae	g__Bdellovibrio	s__uncultured_bacterium
ASV_1003	d__Bacteria	p__Myxococcota	c__Polyangia	o__Haliangiales	f__Haliangiaceae	g__Haliangium	s__unclassified_Haliangium
ASV_1004	d__Bacteria	p__Bacteroidota	c__Bacteroidia	o__Chitinophagales	f__Chitinophagaceae	g__unclassified_Chitinophagaceae	s__unclassified_Chitinophagaceae
ASV_1006	d__Bacteria	p__Verrucomicrobiota	c__Verrucomicrobiae	o__Verrucomicrobiales	f__Verrucomicrobiaceae	g__Brevifollis	s__uncultured_bacterium
ASV_1007	d__Bacteria	p__Proteobacteria	c__Gammaproteobacteria	o__Burkholderiales	f__uncultured	g__uncultured	s__uncultured_bacterium
ASV_1009	d__Bacteria	p__Proteobacteria	c__Alphaproteobacteria	o__Sphingomonadales	f__Sphingomonadaceae	g__unclassified_Sphingomonadaceae	s__unclassified_Sphingomonadaceae
ASV_1010	d__Bacteria	p__Patescibacteria	c__Dojkabacteria	o__Dojkabacteria	f__Dojkabacteria	g__Dojkabacteria	s__unclassified_Dojkabacteria
ASV_1012	d__Bacteria	p__Myxococcota	c__Polyangia	o__Haliangiales	f__Haliangiaceae	g__Haliangium	s__uncultured_bacterium
ASV_1013	d__Bacteria	p__unclassified_Bacteria	c__unclassified_Bacteria	o__unclassified_Bacteria	f__unclassified_Bacteria	g__unclassified_Bacteria	s__unclassified_Bacteria
ASV_1015	d__Bacteria	p__Myxococcota	c__Polyangia	o__Polyangiales	f__Polyangiaceae	g__Sorangium	s__unclassified_Sorangium
ASV_1016	d__Bacteria	p__Proteobacteria	c__Alphaproteobacteria	o__Sphingomonadales	f__Sphingomonadaceae	g__unclassified_Sphingomonadaceae	s__unclassified_Sphingomonadaceae
ASV_1021	d__Bacteria	p__Bdellovibrionota	c__Bdellovibrionia	o__Bacteriovoracales	f__Bacteriovoracaceae	g__uncultured	s__uncultured_bacterium
ASV_1027	d__Bacteria	p__Gemmatimonadota	c__Gemmatimonadetes	o__Gemmatimonadales	f__Gemmatimonadaceae	g__Gemmatimonas	s__uncultured_Gemmatimonadetes
ASV_1028	d__Bacteria	p__Actinobacteriota	c__Thermoleophilia	o__Gaiellales	f__Gaiellaceae	g__Gaiella	s__uncultured_bacterium
ASV_1029	d__Bacteria	p__Gemmatimonadota	c__Gemmatimonadetes	o__Gemmatimonadales	f__Gemmatimonadaceae	g__uncultured	s__unclassified_uncultured
ASV_1031	d__Bacteria	p__Chloroflexi	c__KD4-96	o__KD4-96	f__KD4-96	g__KD4-96	s__unclassified_KD4-96
ASV_1032	d__Bacteria	p__Proteobacteria	c__Gammaproteobacteria	o__Steroidobacterales	f__Steroidobacteraceae	g__Steroidobacter	s__unclassified_Steroidobacter
ASV_1034	d__Bacteria	p__Methylomirabilota	c__Methylomirabilia	o__Rokubacteriales	f__Rokubacteriales	g__Rokubacteriales	s__uncultured_bacterium
ASV_1035	d__Bacteria	p__Proteobacteria	c__Gammaproteobacteria	o__Gammaproteobacteria_Incertae_Sedis	f__Unknown_Family	g__Acidibacter	s__uncultured_bacterium
ASV_1037	d__Bacteria	p__Actinobacteriota	c__Actinobacteria	o__Frankiales	f__Geodermatophilaceae	g__Geodermatophilus	s__unclassified_Geodermatophilus
ASV_1038	d__Bacteria	p__Acidobacteriota	c__Blastocatellia	o__Pyrinomonadales	f__Pyrinomonadaceae	g__RB41	s__unclassified_RB41
ASV_1040	d__Bacteria	p__Proteobacteria	c__Alphaproteobacteria	o__Rhizobiales	f__Rhizobiaceae	g__Mesorhizobium	s__unclassified_Mesorhizobium
ASV_1043	d__Bacteria	p__Gemmatimonadota	c__Gemmatimonadetes	o__Gemmatimonadales	f__Gemmatimonadaceae	g__uncultured	s__unclassified_uncultured
ASV_1045	d__Bacteria	p__Acidobacteriota	c__Vicinamibacteria	o__Vicinamibacterales	f__Vicinamibacteraceae	g__Vicinamibacteraceae	s__unclassified_Vicinamibacteraceae
ASV_1048	d__Bacteria	p__Bdellovibrionota	c__Oligoflexia	o__Oligoflexales	f__Oligoflexaceae	g__uncultured	s__metagenome
ASV_1050	d__Bacteria	p__Verrucomicrobiota	c__Verrucomicrobiae	o__Chthoniobacterales	f__Chthoniobacteraceae	g__Chthoniobacter	s__bacterium_Ellin511
ASV_1051	d__Bacteria	p__Acidobacteriota	c__Vicinamibacteria	o__Vicinamibacterales	f__uncultured	g__uncultured	s__unclassified_uncultured
ASV_1052	d__Bacteria	p__Acidobacteriota	c__Vicinamibacteria	o__Subgroup_17	f__Subgroup_17	g__Subgroup_17	s__unclassified_Subgroup_17
ASV_1053	d__Bacteria	p__Proteobacteria	c__Gammaproteobacteria	o__Burkholderiales	f__Oxalobacteraceae	g__Massilia	s__unclassified_Massilia
ASV_1054	d__Bacteria	p__Acidobacteriota	c__Holophagae	o__Subgroup_7	f__Subgroup_7	g__Subgroup_7	s__unclassified_Subgroup_7
ASV_1057	d__Bacteria	p__Actinobacteriota	c__Actinobacteria	o__Streptosporangiales	f__Thermomonosporaceae	g__Actinomadura	s__Actinomadura_sputi
ASV_1058	d__Bacteria	p__Proteobacteria	c__Gammaproteobacteria	o__Gammaproteobacteria_Incertae_Sedis	f__Unknown_Family	g__Acidibacter	s__uncultured_proteobacterium
ASV_1060	d__Bacteria	p__Bacteroidota	c__Bacteroidia	o__Cytophagales	f__Hymenobacteraceae	g__Adhaeribacter	s__unclassified_Adhaeribacter
ASV_1063	d__Bacteria	p__Desulfobacterota	c__uncultured	o__uncultured	f__uncultured	g__uncultured	s__uncultured_Myxococcales
ASV_1065	d__Bacteria	p__Proteobacteria	c__Gammaproteobacteria	o__Xanthomonadales	f__Xanthomonadaceae	g__Arenimonas	s__uncultured_proteobacterium
ASV_1067	d__Bacteria	p__Gemmatimonadota	c__Gemmatimonadetes	o__Gemmatimonadales	f__Gemmatimonadaceae	g__uncultured	s__uncultured_Alphaproteobacteria
ASV_1068	d__Bacteria	p__Planctomycetota	c__OM190	o__OM190	f__OM190	g__OM190	s__metagenome
ASV_1069	d__Bacteria	p__Gemmatimonadota	c__Longimicrobia	o__Longimicrobiales	f__Longimicrobiaceae	g__YC-ZSS-LKJ147	s__uncultured_bacterium
ASV_1071	d__Bacteria	p__Gemmatimonadota	c__Gemmatimonadetes	o__Gemmatimonadales	f__Gemmatimonadaceae	g__uncultured	s__unclassified_uncultured
ASV_1073	d__Bacteria	p__unclassified_Bacteria	c__unclassified_Bacteria	o__unclassified_Bacteria	f__unclassified_Bacteria	g__unclassified_Bacteria	s__unclassified_Bacteria
ASV_1074	d__Bacteria	p__Methylomirabilota	c__Methylomirabilia	o__Rokubacteriales	f__Rokubacteriales	g__Rokubacteriales	s__uncultured_bacterium
ASV_1077	d__Bacteria	p__Proteobacteria	c__Gammaproteobacteria	o__Burkholderiales	f__Alcaligenaceae	g__unclassified_Alcaligenaceae	s__unclassified_Alcaligenaceae
ASV_1078	d__Bacteria	p__Proteobacteria	c__Gammaproteobacteria	o__Xanthomonadales	f__Xanthomonadaceae	g__unclassified_Xanthomonadaceae	s__unclassified_Xanthomonadaceae
ASV_1079	d__Bacteria	p__Bdellovibrionota	c__Oligoflexia	o__Oligoflexales	f__Oligoflexaceae	g__uncultured	s__unclassified_uncultured
ASV_1081	d__Bacteria	p__Proteobacteria	c__Gammaproteobacteria	o__Diplorickettsiales	f__Diplorickettsiaceae	g__Aquicella	s__uncultured_bacterium
ASV_1084	d__Bacteria	p__Sumerlaeota	c__Sumerlaeia	o__Sumerlaeales	f__Sumerlaeaceae	g__Sumerlaea	s__unclassified_Sumerlaea
ASV_1085	d__Bacteria	p__Proteobacteria	c__Gammaproteobacteria	o__Pseudomonadales	f__Pseudomonadaceae	g__Azotobacter	s__Azotobacter_chroococcum
ASV_1087	d__Bacteria	p__Proteobacteria	c__Gammaproteobacteria	o__Xanthomonadales	f__Rhodanobacteraceae	g__Rhodanobacter	s__unclassified_Rhodanobacter
ASV_1089	d__Bacteria	p__Bacteroidota	c__Bacteroidia	o__Chitinophagales	f__Chitinophagaceae	g__Flavisolibacter	s__uncultured_Bacteroidetes
ASV_1091	d__Bacteria	p__Actinobacteriota	c__Thermoleophilia	o__Gaiellales	f__Gaiellaceae	g__Gaiella	s__unclassified_Gaiella
ASV_1093	d__Bacteria	p__Proteobacteria	c__Gammaproteobacteria	o__Burkholderiales	f__Comamonadaceae	g__unclassified_Comamonadaceae	s__unclassified_Comamonadaceae
ASV_1095	d__Bacteria	p__unclassified_Bacteria	c__unclassified_Bacteria	o__unclassified_Bacteria	f__unclassified_Bacteria	g__unclassified_Bacteria	s__unclassified_Bacteria
ASV_1096	d__Bacteria	p__Acidobacteriota	c__Vicinamibacteria	o__Vicinamibacterales	f__uncultured	g__uncultured	s__unclassified_uncultured
ASV_1099	d__Bacteria	p__Chloroflexi	c__Chloroflexia	o__Thermomicrobiales	f__JG30-KF-CM45	g__JG30-KF-CM45	s__unclassified_JG30-KF-CM45
ASV_1101	d__Bacteria	p__Proteobacteria	c__Alphaproteobacteria	o__Rhizobiales	f__Rhizobiales_Incertae_Sedis	g__uncultured	s__uncultured_bacterium
ASV_1103	d__Bacteria	p__Acidobacteriota	c__Thermoanaerobaculia	o__Thermoanaerobaculales	f__Thermoanaerobaculaceae	g__Subgroup_10	s__uncultured_bacterium
ASV_1106	d__Bacteria	p__Proteobacteria	c__Gammaproteobacteria	o__Burkholderiales	f__TRA3-20	g__TRA3-20	s__unclassified_TRA3-20
ASV_1107	d__Bacteria	p__Gemmatimonadota	c__Longimicrobia	o__Longimicrobiales	f__Longimicrobiaceae	g__unclassified_Longimicrobiaceae	s__unclassified_Longimicrobiaceae
ASV_1109	d__Bacteria	p__Proteobacteria	c__Gammaproteobacteria	o__Burkholderiales	f__Comamonadaceae	g__uncultured	s__unclassified_uncultured
ASV_1110	d__Bacteria	p__Proteobacteria	c__Alphaproteobacteria	o__Rhizobiales	f__Devosiaceae	g__Devosia	s__unclassified_Devosia
ASV_1116	d__Bacteria	p__Patescibacteria	c__Parcubacteria	o__Parcubacteria	f__Parcubacteria	g__Parcubacteria	s__uncultured_bacterium
ASV_1118	d__Bacteria	p__Acidobacteriota	c__Thermoanaerobaculia	o__Thermoanaerobaculales	f__Thermoanaerobaculaceae	g__Subgroup_10	s__unclassified_Subgroup_10
ASV_1119	d__Bacteria	p__Patescibacteria	c__Parcubacteria	o__Parcubacteria	f__Parcubacteria	g__Parcubacteria	s__uncultured_bacterium
ASV_1120	d__Bacteria	p__Myxococcota	c__Polyangia	o__Polyangiales	f__Sandaracinaceae	g__Sandaracinus	s__uncultured_bacterium
ASV_1121	d__Bacteria	p__Bacteroidota	c__Bacteroidia	o__Sphingobacteriales	f__Sphingobacteriaceae	g__uncultured	s__uncultured_Bacteroidetes
ASV_1123	d__Bacteria	p__Methylomirabilota	c__Methylomirabilia	o__Rokubacteriales	f__Rokubacteriales	g__Rokubacteriales	s__uncultured_bacterium
ASV_1127	d__Bacteria	p__Acidobacteriota	c__Blastocatellia	o__Pyrinomonadales	f__Pyrinomonadaceae	g__RB41	s__unclassified_RB41
ASV_1128	d__Bacteria	p__Bacteroidota	c__Bacteroidia	o__Chitinophagales	f__Chitinophagaceae	g__uncultured	s__unclassified_uncultured
ASV_1131	d__Bacteria	p__Gemmatimonadota	c__Longimicrobia	o__Longimicrobiales	f__Longimicrobiaceae	g__Longimicrobiaceae	s__uncultured_bacterium
ASV_1132	d__Bacteria	p__Bacteroidota	c__Bacteroidia	o__Cytophagales	f__Hymenobacteraceae	g__Pontibacter	s__unclassified_Pontibacter
ASV_1133	d__Bacteria	p__Acidobacteriota	c__Vicinamibacteria	o__Vicinamibacterales	f__Vicinamibacteraceae	g__Vicinamibacteraceae	s__unclassified_Vicinamibacteraceae
ASV_1134	d__Bacteria	p__Bacteroidota	c__Bacteroidia	o__Flavobacteriales	f__Flavobacteriaceae	g__Flavobacterium	s__unclassified_Flavobacterium
ASV_1135	d__Bacteria	p__Actinobacteriota	c__Actinobacteria	o__Frankiales	f__Geodermatophilaceae	g__Blastococcus	s__unclassified_Blastococcus
ASV_1141	d__Bacteria	p__Proteobacteria	c__Gammaproteobacteria	o__Xanthomonadales	f__Rhodanobacteraceae	g__unclassified_Rhodanobacteraceae	s__unclassified_Rhodanobacteraceae
ASV_1143	d__Bacteria	p__Gemmatimonadota	c__Gemmatimonadetes	o__Gemmatimonadales	f__Gemmatimonadaceae	g__uncultured	s__unclassified_uncultured
ASV_1146	d__Bacteria	p__Proteobacteria	c__Gammaproteobacteria	o__Xanthomonadales	f__Xanthomonadaceae	g__Lysobacter	s__unclassified_Lysobacter
ASV_1149	d__Bacteria	p__Acidobacteriota	c__Vicinamibacteria	o__Vicinamibacterales	f__Vicinamibacteraceae	g__Vicinamibacteraceae	s__uncultured_Acidobacteria
ASV_1151	d__Bacteria	p__Proteobacteria	c__Gammaproteobacteria	o__Xanthomonadales	f__Xanthomonadaceae	g__Luteimonas	s__unclassified_Luteimonas
ASV_1152	d__Bacteria	p__Proteobacteria	c__Alphaproteobacteria	o__Sphingomonadales	f__Sphingomonadaceae	g__Sphingomonas	s__unclassified_Sphingomonas
ASV_1154	d__Bacteria	p__Bacteroidota	c__Bacteroidia	o__Flavobacteriales	f__Flavobacteriaceae	g__Flavobacterium	s__Flavobacterium_cheniae
ASV_1159	d__Bacteria	p__Chloroflexi	c__Ktedonobacteria	o__C0119	f__C0119	g__C0119	s__uncultured_bacterium
ASV_1160	d__Bacteria	p__Proteobacteria	c__Gammaproteobacteria	o__Burkholderiales	f__Comamonadaceae	g__unclassified_Comamonadaceae	s__unclassified_Comamonadaceae
ASV_1161	d__Bacteria	p__Proteobacteria	c__Alphaproteobacteria	o__Sphingomonadales	f__Sphingomonadaceae	g__Sphingomonas	s__unclassified_Sphingomonas
ASV_1162	d__Bacteria	p__Gemmatimonadota	c__Gemmatimonadetes	o__Gemmatimonadales	f__Gemmatimonadaceae	g__Gemmatimonas	s__unclassified_Gemmatimonas
ASV_1164	d__Bacteria	p__Acidobacteriota	c__Vicinamibacteria	o__Vicinamibacterales	f__uncultured	g__uncultured	s__uncultured_bacterium
ASV_1165	d__Bacteria	p__Proteobacteria	c__Gammaproteobacteria	o__Xanthomonadales	f__Xanthomonadaceae	g__Arenimonas	s__uncultured_bacterium
ASV_1166	d__Bacteria	p__Myxococcota	c__Polyangia	o__Haliangiales	f__Haliangiaceae	g__Haliangium	s__uncultured_proteobacterium
ASV_1167	d__Bacteria	p__Chloroflexi	c__Chloroflexia	o__Thermomicrobiales	f__JG30-KF-CM45	g__JG30-KF-CM45	s__uncultured_Chloroflexi
ASV_1168	d__Bacteria	p__Proteobacteria	c__Gammaproteobacteria	o__Pseudomonadales	f__Pseudomonadaceae	g__Pseudomonas	s__unclassified_Pseudomonas
ASV_1169	d__Bacteria	p__Actinobacteriota	c__Thermoleophilia	o__Solirubrobacterales	f__67-14	g__67-14	s__unclassified_67-14
ASV_1170	d__Bacteria	p__Proteobacteria	c__Alphaproteobacteria	o__Rhizobiales	f__Rhodobiaceae	g__Tepidamorphus	s__uncultured_bacterium
ASV_1172	d__Bacteria	p__Proteobacteria	c__Gammaproteobacteria	o__Burkholderiales	f__unclassified_Burkholderiales	g__unclassified_Burkholderiales	s__unclassified_Burkholderiales
ASV_1174	d__Bacteria	p__Planctomycetota	c__Planctomycetes	o__Gemmatales	f__Gemmataceae	g__uncultured	s__uncultured_planctomycete
ASV_1177	d__Bacteria	p__Acidobacteriota	c__Acidobacteriae	o__Acidobacteriae	f__Acidobacteriae	g__Paludibaculum	s__metagenome
ASV_1178	d__Bacteria	p__Acidobacteriota	c__Vicinamibacteria	o__Vicinamibacterales	f__uncultured	g__uncultured	s__unclassified_uncultured
ASV_1180	d__Bacteria	p__Proteobacteria	c__Gammaproteobacteria	o__Burkholderiales	f__Comamonadaceae	g__unclassified_Comamonadaceae	s__unclassified_Comamonadaceae
ASV_1183	d__Bacteria	p__Acidobacteriota	c__Thermoanaerobaculia	o__Thermoanaerobaculales	f__Thermoanaerobaculaceae	g__Subgroup_10	s__uncultured_soil
ASV_1189	d__Bacteria	p__Gemmatimonadota	c__Longimicrobia	o__Longimicrobiales	f__Longimicrobiaceae	g__YC-ZSS-LKJ147	s__uncultured_bacterium
ASV_1191	d__Bacteria	p__Acidobacteriota	c__Vicinamibacteria	o__Vicinamibacterales	f__Vicinamibacteraceae	g__Vicinamibacteraceae	s__uncultured_Acidobacteria
ASV_1198	d__Bacteria	p__Proteobacteria	c__Alphaproteobacteria	o__Rhizobiales	f__Xanthobacteraceae	g__unclassified_Xanthobacteraceae	s__unclassified_Xanthobacteraceae
ASV_1202	d__Bacteria	p__Myxococcota	c__Polyangia	o__Polyangiales	f__BIrii41	g__BIrii41	s__uncultured_proteobacterium
ASV_1203	d__Bacteria	p__Bacteroidota	c__Bacteroidia	o__Chitinophagales	f__Chitinophagaceae	g__Segetibacter	s__unclassified_Segetibacter
ASV_1206	d__Bacteria	p__Proteobacteria	c__Gammaproteobacteria	o__Enterobacterales	f__unclassified_Enterobacterales	g__unclassified_Enterobacterales	s__unclassified_Enterobacterales
ASV_1207	d__Bacteria	p__Proteobacteria	c__Gammaproteobacteria	o__Xanthomonadales	f__Rhodanobacteraceae	g__Dokdonella	s__uncultured_gamma
ASV_1208	d__Bacteria	p__Acidobacteriota	c__Vicinamibacteria	o__Vicinamibacterales	f__uncultured	g__uncultured	s__unclassified_uncultured
ASV_1210	d__Bacteria	p__Gemmatimonadota	c__Longimicrobia	o__Longimicrobiales	f__Longimicrobiaceae	g__YC-ZSS-LKJ147	s__unclassified_YC-ZSS-LKJ147
ASV_1211	d__Bacteria	p__Acidobacteriota	c__Vicinamibacteria	o__Vicinamibacterales	f__uncultured	g__uncultured	s__unclassified_uncultured
ASV_1212	d__Bacteria	p__Bacteroidota	c__Bacteroidia	o__Flavobacteriales	f__Weeksellaceae	g__Chryseobacterium	s__unclassified_Chryseobacterium
ASV_1215	d__Bacteria	p__Bacteroidota	c__Bacteroidia	o__Chitinophagales	f__Chitinophagaceae	g__Chitinophaga	s__Chitinophaga_sp.
ASV_1216	d__Bacteria	p__Proteobacteria	c__Gammaproteobacteria	o__Xanthomonadales	f__Xanthomonadaceae	g__unclassified_Xanthomonadaceae	s__unclassified_Xanthomonadaceae
ASV_1220	d__Bacteria	p__Actinobacteriota	c__Actinobacteria	o__Propionibacteriales	f__Nocardioidaceae	g__Nocardioides	s__unclassified_Nocardioides
ASV_1221	d__Bacteria	p__Acidobacteriota	c__Vicinamibacteria	o__Vicinamibacterales	f__Vicinamibacteraceae	g__Vicinamibacteraceae	s__uncultured_bacterium
ASV_1222	d__Bacteria	p__Actinobacteriota	c__Acidimicrobiia	o__uncultured	f__uncultured	g__uncultured	s__uncultured_Iamia
ASV_1224	d__Bacteria	p__Gemmatimonadota	c__AKAU4049	o__AKAU4049	f__AKAU4049	g__AKAU4049	s__uncultured_bacterium
ASV_1225	d__Bacteria	p__Acidobacteriota	c__Blastocatellia	o__Pyrinomonadales	f__Pyrinomonadaceae	g__RB41	s__unclassified_RB41
ASV_1227	d__Bacteria	p__Proteobacteria	c__Gammaproteobacteria	o__Xanthomonadales	f__Xanthomonadaceae	g__Luteimonas	s__unclassified_Luteimonas
ASV_1232	d__Bacteria	p__Acidobacteriota	c__Vicinamibacteria	o__Vicinamibacterales	f__Vicinamibacteraceae	g__Vicinamibacteraceae	s__unclassified_Vicinamibacteraceae
ASV_1233	d__Bacteria	p__Firmicutes	c__Bacilli	o__Bacillales	f__Planococcaceae	g__Planomicrobium	s__unclassified_Planomicrobium
ASV_1234	d__Bacteria	p__Proteobacteria	c__Alphaproteobacteria	o__Acetobacterales	f__Acetobacteraceae	g__Roseomonas	s__metagenome
ASV_1235	d__Bacteria	p__Verrucomicrobiota	c__Verrucomicrobiae	o__Methylacidiphilales	f__Methylacidiphilaceae	g__uncultured	s__uncultured_bacterium
ASV_1236	d__Bacteria	p__Patescibacteria	c__Parcubacteria	o__Candidatus_Kaiserbacteria	f__Candidatus_Kaiserbacteria	g__Candidatus_Kaiserbacteria	s__uncultured_bacterium
ASV_1237	d__Bacteria	p__Bacteroidota	c__Bacteroidia	o__Chitinophagales	f__Chitinophagaceae	g__Terrimonas	s__unclassified_Terrimonas
ASV_1238	d__Bacteria	p__Proteobacteria	c__Gammaproteobacteria	o__Burkholderiales	f__Comamonadaceae	g__Variovorax	s__unclassified_Variovorax
ASV_1242	d__Bacteria	p__Actinobacteriota	c__Rubrobacteria	o__Rubrobacterales	f__Rubrobacteriaceae	g__Rubrobacter	s__unclassified_Rubrobacter
ASV_1243	d__Bacteria	p__Acidobacteriota	c__Holophagae	o__Subgroup_7	f__Subgroup_7	g__Subgroup_7	s__unclassified_Subgroup_7
ASV_1245	d__Bacteria	p__Acidobacteriota	c__Acidobacteriae	o__Bryobacterales	f__Bryobacteraceae	g__Bryobacter	s__uncultured_bacterium
ASV_1247	d__Bacteria	p__Bacteroidota	c__Bacteroidia	o__Chitinophagales	f__Chitinophagaceae	g__Flavisolibacter	s__Flavisolibacter_rigui
ASV_1248	d__Bacteria	p__Gemmatimonadota	c__AKAU4049	o__AKAU4049	f__AKAU4049	g__AKAU4049	s__unclassified_AKAU4049
ASV_1249	d__Bacteria	p__Myxococcota	c__Polyangia	o__Polyangiales	f__Phaselicystidaceae	g__Phaselicystis	s__unclassified_Phaselicystis
ASV_1251	d__Bacteria	p__Patescibacteria	c__Parcubacteria	o__Candidatus_Kaiserbacteria	f__Candidatus_Kaiserbacteria	g__Candidatus_Kaiserbacteria	s__unclassified_Candidatus_Kaiserbacteria
ASV_1253	d__Bacteria	p__Proteobacteria	c__Gammaproteobacteria	o__Burkholderiales	f__Comamonadaceae	g__Variovorax	s__unclassified_Variovorax
ASV_1255	d__Bacteria	p__Proteobacteria	c__Alphaproteobacteria	o__Sphingomonadales	f__Sphingomonadaceae	g__Sphingomonas	s__unclassified_Sphingomonas
ASV_1256	d__Bacteria	p__Actinobacteriota	c__Thermoleophilia	o__Solirubrobacterales	f__Solirubrobacteraceae	g__JCM_18997	s__uncultured_bacterium
ASV_1257	d__Bacteria	p__Proteobacteria	c__Gammaproteobacteria	o__Xanthomonadales	f__Xanthomonadaceae	g__unclassified_Xanthomonadaceae	s__unclassified_Xanthomonadaceae
ASV_1258	d__Bacteria	p__Proteobacteria	c__Gammaproteobacteria	o__Enterobacterales	f__Enterobacteriaceae	g__unclassified_Enterobacteriaceae	s__unclassified_Enterobacteriaceae
ASV_1259	d__Bacteria	p__Proteobacteria	c__Gammaproteobacteria	o__Burkholderiales	f__Nitrosomonadaceae	g__Ellin6067	s__unclassified_Ellin6067
ASV_1261	d__Bacteria	p__Proteobacteria	c__Alphaproteobacteria	o__Sphingomonadales	f__Sphingomonadaceae	g__Sphingomonas	s__Sphingomonas_daechungensis
ASV_1268	d__Bacteria	p__Gemmatimonadota	c__Longimicrobia	o__Longimicrobiales	f__Longimicrobiaceae	g__Longimicrobiaceae	s__uncultured_soil
ASV_1269	d__Bacteria	p__Patescibacteria	c__Berkelbacteria	o__Berkelbacteria	f__Berkelbacteria	g__Berkelbacteria	s__uncultured_bacterium
ASV_1272	d__Bacteria	p__Proteobacteria	c__Gammaproteobacteria	o__Xanthomonadales	f__Xanthomonadaceae	g__Lysobacter	s__unclassified_Lysobacter
ASV_1273	d__Bacteria	p__Gemmatimonadota	c__Longimicrobia	o__Longimicrobiales	f__Longimicrobiaceae	g__Longimicrobiaceae	s__unclassified_Longimicrobiaceae
ASV_1274	d__Bacteria	p__Actinobacteriota	c__Thermoleophilia	o__Gaiellales	f__Gaiellaceae	g__Gaiella	s__unclassified_Gaiella
ASV_1276	d__Bacteria	p__Patescibacteria	c__Microgenomatia	o__Microgenomatia	f__Microgenomatia	g__Microgenomatia	s__uncultured_candidate
ASV_1278	d__Bacteria	p__Gemmatimonadota	c__Gemmatimonadetes	o__Gemmatimonadales	f__Gemmatimonadaceae	g__uncultured	s__uncultured_Gemmatimonadetes
ASV_1280	d__Bacteria	p__Proteobacteria	c__Alphaproteobacteria	o__Rhizobiales	f__Hyphomicrobiaceae	g__Pedomicrobium	s__unclassified_Pedomicrobium
ASV_1281	d__Bacteria	p__Gemmatimonadota	c__Gemmatimonadetes	o__Gemmatimonadales	f__Gemmatimonadaceae	g__Roseisolibacter	s__unclassified_Roseisolibacter
ASV_1283	d__Bacteria	p__Gemmatimonadota	c__Gemmatimonadetes	o__Gemmatimonadales	f__Gemmatimonadaceae	g__uncultured	s__uncultured_bacterium
ASV_1284	d__Bacteria	p__Acidobacteriota	c__Blastocatellia	o__Pyrinomonadales	f__Pyrinomonadaceae	g__RB41	s__unclassified_RB41
ASV_1287	d__Bacteria	p__Firmicutes	c__Bacilli	o__Bacillales	f__Bacillaceae	g__unclassified_Bacillaceae	s__unclassified_Bacillaceae
ASV_1288	d__Bacteria	p__Actinobacteriota	c__Thermoleophilia	o__Gaiellales	f__uncultured	g__uncultured	s__uncultured_beta
ASV_1289	d__Bacteria	p__Chloroflexi	c__TK10	o__TK10	f__TK10	g__TK10	s__uncultured_bacterium
ASV_1290	d__Bacteria	p__Cyanobacteria	c__Sericytochromatia	o__Sericytochromatia	f__Sericytochromatia	g__Sericytochromatia	s__uncultured_soil
ASV_1294	d__Bacteria	p__Myxococcota	c__Myxococcia	o__Myxococcales	f__Myxococcaceae	g__P3OB-42	s__uncultured_bacterium
ASV_1295	d__Bacteria	p__Nitrospirota	c__Nitrospiria	o__Nitrospirales	f__Nitrospiraceae	g__Nitrospira	s__unclassified_Nitrospira
ASV_1297	d__Bacteria	p__Acidobacteriota	c__Vicinamibacteria	o__Vicinamibacterales	f__Vicinamibacteraceae	g__Vicinamibacteraceae	s__unclassified_Vicinamibacteraceae
ASV_1299	d__Bacteria	p__Gemmatimonadota	c__Gemmatimonadetes	o__Gemmatimonadales	f__Gemmatimonadaceae	g__uncultured	s__uncultured_Gemmatimonadetes
ASV_1301	d__Bacteria	p__Bacteroidota	c__Bacteroidia	o__Flavobacteriales	f__Weeksellaceae	g__Chryseobacterium	s__unclassified_Chryseobacterium
ASV_1302	d__Bacteria	p__Acidobacteriota	c__Blastocatellia	o__11-24	f__11-24	g__11-24	s__uncultured_proteobacterium
ASV_1303	d__Bacteria	p__Armatimonadota	c__Armatimonadia	o__Armatimonadales	f__Armatimonadales	g__Armatimonadales	s__unclassified_Armatimonadales
ASV_1305	d__Bacteria	p__Gemmatimonadota	c__Gemmatimonadetes	o__Gemmatimonadales	f__Gemmatimonadaceae	g__uncultured	s__Gemmatimonadetes_bacterium
ASV_1306	d__Bacteria	p__Acidobacteriota	c__Vicinamibacteria	o__Vicinamibacterales	f__uncultured	g__uncultured	s__uncultured_bacterium
ASV_1307	d__Bacteria	p__Proteobacteria	c__Alphaproteobacteria	o__uncultured	f__uncultured	g__uncultured	s__uncultured_bacterium
ASV_1309	d__Bacteria	p__Proteobacteria	c__Alphaproteobacteria	o__Rhizobiales	f__Devosiaceae	g__unclassified_Devosiaceae	s__unclassified_Devosiaceae
ASV_1312	d__Bacteria	p__Gemmatimonadota	c__Gemmatimonadetes	o__Gemmatimonadales	f__Gemmatimonadaceae	g__uncultured	s__unclassified_uncultured
ASV_1314	d__Bacteria	p__Actinobacteriota	c__Actinobacteria	o__Micrococcales	f__Beutenbergiaceae	g__unclassified_Beutenbergiaceae	s__unclassified_Beutenbergiaceae
ASV_1316	d__Bacteria	p__Acidobacteriota	c__Thermoanaerobaculia	o__Thermoanaerobaculales	f__Thermoanaerobaculaceae	g__Subgroup_10	s__uncultured_Holophaga
ASV_1319	d__Bacteria	p__Proteobacteria	c__Gammaproteobacteria	o__Burkholderiales	f__Nitrosomonadaceae	g__MND1	s__unclassified_MND1
ASV_1320	d__Bacteria	p__Gemmatimonadota	c__unclassified_Gemmatimonadota	o__unclassified_Gemmatimonadota	f__unclassified_Gemmatimonadota	g__unclassified_Gemmatimonadota	s__unclassified_Gemmatimonadota
ASV_1321	d__Bacteria	p__Bacteroidota	c__Bacteroidia	o__Chitinophagales	f__Saprospiraceae	g__Phaeodactylibacter	s__unclassified_Phaeodactylibacter
ASV_1322	d__Bacteria	p__Acidobacteriota	c__Vicinamibacteria	o__Vicinamibacterales	f__uncultured	g__uncultured	s__uncultured_bacterium
ASV_1326	d__Bacteria	p__Gemmatimonadota	c__Gemmatimonadetes	o__Gemmatimonadales	f__Gemmatimonadaceae	g__uncultured	s__unclassified_uncultured
ASV_1327	d__Bacteria	p__Gemmatimonadota	c__Gemmatimonadetes	o__Gemmatimonadales	f__Gemmatimonadaceae	g__uncultured	s__unclassified_uncultured
ASV_1330	d__Bacteria	p__Acidobacteriota	c__Vicinamibacteria	o__Vicinamibacterales	f__unclassified_Vicinamibacterales	g__unclassified_Vicinamibacterales	s__unclassified_Vicinamibacterales
ASV_1337	d__Bacteria	p__Myxococcota	c__bacteriap25	o__bacteriap25	f__bacteriap25	g__bacteriap25	s__unclassified_bacteriap25
ASV_1343	d__Bacteria	p__Acidobacteriota	c__Blastocatellia	o__Pyrinomonadales	f__Pyrinomonadaceae	g__RB41	s__uncultured_bacterium
ASV_1345	d__Bacteria	p__Bacteroidota	c__Bacteroidia	o__Cytophagales	f__Microscillaceae	g__Ohtaekwangia	s__unclassified_Ohtaekwangia
ASV_1346	d__Bacteria	p__Proteobacteria	c__Gammaproteobacteria	o__Burkholderiales	f__Comamonadaceae	g__unclassified_Comamonadaceae	s__unclassified_Comamonadaceae
ASV_1347	d__Bacteria	p__Acidobacteriota	c__Blastocatellia	o__Pyrinomonadales	f__Pyrinomonadaceae	g__RB41	s__unclassified_RB41
ASV_1349	d__Bacteria	p__Acidobacteriota	c__Vicinamibacteria	o__Vicinamibacterales	f__uncultured	g__uncultured	s__uncultured_Acidobacteriaceae
ASV_1350	d__Bacteria	p__Myxococcota	c__Polyangia	o__Haliangiales	f__Haliangiaceae	g__Haliangium	s__unclassified_Haliangium
ASV_1361	d__Bacteria	p__Gemmatimonadota	c__Longimicrobia	o__Longimicrobiales	f__Longimicrobiaceae	g__YC-ZSS-LKJ147	s__uncultured_bacterium
ASV_1362	d__Bacteria	p__Gemmatimonadota	c__Gemmatimonadetes	o__Gemmatimonadales	f__Gemmatimonadaceae	g__Roseisolibacter	s__uncultured_bacterium
ASV_1364	d__Bacteria	p__Verrucomicrobiota	c__Verrucomicrobiae	o__Pedosphaerales	f__Pedosphaeraceae	g__Pedosphaeraceae	s__uncultured_soil
ASV_1366	d__Bacteria	p__Bacteroidota	c__Bacteroidia	o__Chitinophagales	f__Chitinophagaceae	g__Puia	s__unclassified_Puia
ASV_1368	d__Bacteria	p__Actinobacteriota	c__Actinobacteria	o__Micromonosporales	f__Micromonosporaceae	g__Luedemannella	s__uncultured_bacterium
ASV_1376	d__Bacteria	p__Proteobacteria	c__Gammaproteobacteria	o__Burkholderiales	f__Comamonadaceae	g__Pseudorhodoferax	s__metagenome
ASV_1377	d__Bacteria	p__Proteobacteria	c__Alphaproteobacteria	o__Sphingomonadales	f__Sphingomonadaceae	g__unclassified_Sphingomonadaceae	s__unclassified_Sphingomonadaceae
ASV_1381	d__Bacteria	p__Proteobacteria	c__Gammaproteobacteria	o__PLTA13	f__PLTA13	g__PLTA13	s__uncultured_proteobacterium
ASV_1382	d__Bacteria	p__Bacteroidota	c__Bacteroidia	o__Chitinophagales	f__Chitinophagaceae	g__Niastella	s__Niastella_koreensis
ASV_1383	d__Bacteria	p__Bacteroidota	c__Bacteroidia	o__Cytophagales	f__Hymenobacteraceae	g__Hymenobacter	s__Hymenobacter_norwichensis
ASV_1385	d__Bacteria	p__Acidobacteriota	c__Vicinamibacteria	o__Vicinamibacterales	f__Vicinamibacteraceae	g__Luteitalea	s__uncultured_bacterium
ASV_1386	d__Bacteria	p__Gemmatimonadota	c__Gemmatimonadetes	o__Gemmatimonadales	f__Gemmatimonadaceae	g__uncultured	s__uncultured_bacterium
ASV_1388	d__Bacteria	p__Proteobacteria	c__Alphaproteobacteria	o__Sphingomonadales	f__Sphingomonadaceae	g__Altererythrobacter	s__unclassified_Altererythrobacter
ASV_1392	d__Bacteria	p__Proteobacteria	c__Alphaproteobacteria	o__Sphingomonadales	f__Sphingomonadaceae	g__Sphingomonas	s__unclassified_Sphingomonas
ASV_1394	d__Bacteria	p__Proteobacteria	c__Gammaproteobacteria	o__Burkholderiales	f__SC-I-84	g__SC-I-84	s__unclassified_SC-I-84
ASV_1397	d__Bacteria	p__Bacteroidota	c__Bacteroidia	o__Chitinophagales	f__Chitinophagaceae	g__Flavisolibacter	s__unclassified_Flavisolibacter
ASV_1400	d__Bacteria	p__Gemmatimonadota	c__Gemmatimonadetes	o__Gemmatimonadales	f__Gemmatimonadaceae	g__unclassified_Gemmatimonadaceae	s__unclassified_Gemmatimonadaceae
ASV_1404	d__Bacteria	p__Proteobacteria	c__Gammaproteobacteria	o__Steroidobacterales	f__Steroidobacteraceae	g__Steroidobacter	s__unclassified_Steroidobacter
ASV_1405	d__Bacteria	p__Acidobacteriota	c__Blastocatellia	o__Pyrinomonadales	f__Pyrinomonadaceae	g__RB41	s__unclassified_RB41
ASV_1410	d__Bacteria	p__Acidobacteriota	c__Thermoanaerobaculia	o__Thermoanaerobaculales	f__Thermoanaerobaculaceae	g__Subgroup_10	s__uncultured_bacterium
ASV_1411	d__Bacteria	p__Bacteroidota	c__Bacteroidia	o__Chitinophagales	f__Chitinophagaceae	g__Dinghuibacter	s__uncultured_bacterium
ASV_1412	d__Bacteria	p__Proteobacteria	c__Gammaproteobacteria	o__Burkholderiales	f__unclassified_Burkholderiales	g__unclassified_Burkholderiales	s__unclassified_Burkholderiales
ASV_1414	d__Bacteria	p__Patescibacteria	c__Microgenomatia	o__Candidatus_Pacebacteria	f__Candidatus_Pacebacteria	g__Candidatus_Pacebacteria	s__uncultured_bacterium
ASV_1415	d__Bacteria	p__Chloroflexi	c__Chloroflexia	o__Thermomicrobiales	f__JG30-KF-CM45	g__JG30-KF-CM45	s__uncultured_soil
ASV_1418	d__Bacteria	p__Actinobacteriota	c__Acidimicrobiia	o__IMCC26256	f__IMCC26256	g__IMCC26256	s__unclassified_IMCC26256
ASV_1419	d__Bacteria	p__Acidobacteriota	c__Vicinamibacteria	o__Vicinamibacterales	f__Vicinamibacteraceae	g__Vicinamibacteraceae	s__unclassified_Vicinamibacteraceae
ASV_1422	d__Bacteria	p__Proteobacteria	c__Gammaproteobacteria	o__Enterobacterales	f__Yersiniaceae	g__Serratia	s__Serratia_fonticola
ASV_1425	d__Bacteria	p__Bacteroidota	c__Bacteroidia	o__Bacteroidales	f__Dysgonomonadaceae	g__Fermentimonas	s__unclassified_Fermentimonas
ASV_1426	d__Bacteria	p__Bacteroidota	c__Bacteroidia	o__Chitinophagales	f__Chitinophagaceae	g__Segetibacter	s__uncultured_bacterium
ASV_1427	d__Bacteria	p__unclassified_Bacteria	c__unclassified_Bacteria	o__unclassified_Bacteria	f__unclassified_Bacteria	g__unclassified_Bacteria	s__unclassified_Bacteria
ASV_1433	d__Bacteria	p__Proteobacteria	c__Gammaproteobacteria	o__Burkholderiales	f__Comamonadaceae	g__unclassified_Comamonadaceae	s__unclassified_Comamonadaceae
ASV_1434	d__Bacteria	p__Bacteroidota	c__Bacteroidia	o__Cytophagales	f__Hymenobacteraceae	g__Pontibacter	s__unclassified_Pontibacter
ASV_1436	d__Bacteria	p__Proteobacteria	c__Gammaproteobacteria	o__Burkholderiales	f__Comamonadaceae	g__Polaromonas	s__unclassified_Polaromonas
ASV_1437	d__Bacteria	p__Verrucomicrobiota	c__Verrucomicrobiae	o__Opitutales	f__Opitutaceae	g__Opitutus	s__unclassified_Opitutus
ASV_1438	d__Bacteria	p__Chloroflexi	c__Chloroflexia	o__Thermomicrobiales	f__JG30-KF-CM45	g__JG30-KF-CM45	s__unclassified_JG30-KF-CM45
ASV_1439	d__Bacteria	p__Proteobacteria	c__Gammaproteobacteria	o__Gammaproteobacteria_Incertae_Sedis	f__Unknown_Family	g__Acidibacter	s__uncultured_bacterium
ASV_1440	d__Bacteria	p__Patescibacteria	c__Gracilibacteria	o__Candidatus_Abawacabacteria	f__Candidatus_Abawacabacteria	g__Candidatus_Abawacabacteria	s__uncultured_bacterium
ASV_1441	d__Bacteria	p__Acidobacteriota	c__Holophagae	o__Subgroup_7	f__Subgroup_7	g__Subgroup_7	s__unclassified_Subgroup_7
ASV_1443	d__Bacteria	p__Acidobacteriota	c__Blastocatellia	o__Elev-16S-573	f__Elev-16S-573	g__Elev-16S-573	s__uncultured_bacterium
ASV_1444	d__Bacteria	p__Proteobacteria	c__Gammaproteobacteria	o__Burkholderiales	f__Nitrosomonadaceae	g__IS-44	s__uncultured_Rhodocyclaceae
ASV_1448	d__Bacteria	p__Bacteroidota	c__Bacteroidia	o__Cytophagales	f__Microscillaceae	g__Ohtaekwangia	s__unclassified_Ohtaekwangia
ASV_1449	d__Bacteria	p__Acidobacteriota	c__Vicinamibacteria	o__Vicinamibacterales	f__Vicinamibacteraceae	g__Vicinamibacteraceae	s__unclassified_Vicinamibacteraceae
ASV_1450	d__Bacteria	p__Chloroflexi	c__Chloroflexia	o__Chloroflexales	f__Herpetosiphonaceae	g__Herpetosiphon	s__uncultured_Chloroflexi
ASV_1458	d__Bacteria	p__Proteobacteria	c__Gammaproteobacteria	o__Xanthomonadales	f__Xanthomonadaceae	g__Arenimonas	s__unclassified_Arenimonas
ASV_1460	d__Bacteria	p__Acidobacteriota	c__Blastocatellia	o__Pyrinomonadales	f__Pyrinomonadaceae	g__RB41	s__unclassified_RB41
ASV_1465	d__Bacteria	p__Gemmatimonadota	c__BD2-11_terrestrial_group	o__BD2-11_terrestrial_group	f__BD2-11_terrestrial_group	g__BD2-11_terrestrial_group	s__metagenome
ASV_1467	d__Bacteria	p__Proteobacteria	c__Gammaproteobacteria	o__Burkholderiales	f__Rhodocyclaceae	g__Methyloversatilis	s__uncultured_marine
ASV_1468	d__Bacteria	p__Bacteroidota	c__Bacteroidia	o__Cytophagales	f__Microscillaceae	g__Hassallia	s__unclassified_Hassallia
ASV_1469	d__Bacteria	p__Bacteroidota	c__Bacteroidia	o__Cytophagales	f__Microscillaceae	g__Ohtaekwangia	s__uncultured_bacterium
ASV_1472	d__Bacteria	p__Proteobacteria	c__Gammaproteobacteria	o__Nitrosococcales	f__Nitrosococcaceae	g__wb1-P19	s__uncultured_bacterium
ASV_1473	d__Bacteria	p__Acidobacteriota	c__Vicinamibacteria	o__Vicinamibacterales	f__Vicinamibacteraceae	g__Vicinamibacteraceae	s__unclassified_Vicinamibacteraceae
ASV_1475	d__Bacteria	p__SAR324_clade(Marine_group_B)	c__SAR324_clade(Marine_group_B)	o__SAR324_clade(Marine_group_B)	f__SAR324_clade(Marine_group_B)	g__SAR324_clade(Marine_group_B)	s__uncultured_bacterium
ASV_1479	d__Bacteria	p__Proteobacteria	c__Gammaproteobacteria	o__Xanthomonadales	f__Xanthomonadaceae	g__Lysobacter	s__unclassified_Lysobacter
ASV_1480	d__Bacteria	p__Planctomycetota	c__Phycisphaerae	o__Phycisphaerales	f__Phycisphaeraceae	g__AKYG587	s__uncultured_bacterium
ASV_1482	d__Bacteria	p__Proteobacteria	c__Gammaproteobacteria	o__Xanthomonadales	f__Xanthomonadaceae	g__Arenimonas	s__uncultured_bacterium
ASV_1491	d__Bacteria	p__Actinobacteriota	c__Rubrobacteria	o__Rubrobacterales	f__Rubrobacteriaceae	g__Rubrobacter	s__uncultured_bacterium
ASV_1492	d__Bacteria	p__Acidobacteriota	c__Vicinamibacteria	o__Vicinamibacterales	f__Vicinamibacteraceae	g__Vicinamibacteraceae	s__unclassified_Vicinamibacteraceae
ASV_1493	d__Bacteria	p__Acidobacteriota	c__Vicinamibacteria	o__Vicinamibacterales	f__Vicinamibacteraceae	g__Vicinamibacteraceae	s__uncultured_bacterium
ASV_1494	d__Bacteria	p__Actinobacteriota	c__Actinobacteria	o__Propionibacteriales	f__Nocardioidaceae	g__Aeromicrobium	s__unclassified_Aeromicrobium
ASV_1497	d__Bacteria	p__Cyanobacteria	c__Cyanobacteriia	o__Chloroplast	f__Chloroplast	g__Chloroplast	s__unclassified_Chloroplast
ASV_1500	d__Bacteria	p__Acidobacteriota	c__Holophagae	o__Subgroup_7	f__Subgroup_7	g__Subgroup_7	s__unclassified_Subgroup_7
ASV_1501	d__Bacteria	p__Proteobacteria	c__Gammaproteobacteria	o__Xanthomonadales	f__Rhodanobacteraceae	g__Tahibacter	s__uncultured_bacterium
ASV_1502	d__Bacteria	p__Bacteroidota	c__Bacteroidia	o__Chitinophagales	f__Chitinophagaceae	g__Terrimonas	s__unclassified_Terrimonas
ASV_1505	d__Bacteria	p__Bacteroidota	c__Bacteroidia	o__Sphingobacteriales	f__AKYH767	g__AKYH767	s__uncultured_bacterium
ASV_1506	d__Bacteria	p__Proteobacteria	c__Alphaproteobacteria	o__Sphingomonadales	f__Sphingomonadaceae	g__Sphingobium	s__Sphingobium_vermicomposti
ASV_1507	d__Bacteria	p__Chloroflexi	c__Anaerolineae	o__Anaerolineales	f__Anaerolineaceae	g__uncultured	s__unclassified_uncultured
ASV_1509	d__Bacteria	p__Proteobacteria	c__Gammaproteobacteria	o__Burkholderiales	f__SC-I-84	g__SC-I-84	s__unclassified_SC-I-84
ASV_1510	d__Bacteria	p__Acidobacteriota	c__Blastocatellia	o__11-24	f__11-24	g__11-24	s__uncultured_bacterium
ASV_1513	d__Bacteria	p__Proteobacteria	c__Gammaproteobacteria	o__Steroidobacterales	f__Steroidobacteraceae	g__Steroidobacter	s__unclassified_Steroidobacter
ASV_1514	d__Bacteria	p__Bacteroidota	c__Kapabacteria	o__Kapabacteriales	f__Kapabacteriales	g__Kapabacteriales	s__uncultured_Chlorobiales
ASV_1517	d__Bacteria	p__Hydrogenedentes	c__Hydrogenedentia	o__Hydrogenedentiales	f__Hydrogenedensaceae	g__Hydrogenedensaceae	s__uncultured_bacterium
ASV_1520	d__Bacteria	p__Proteobacteria	c__Gammaproteobacteria	o__Burkholderiales	f__Comamonadaceae	g__Caenimonas	s__uncultured_bacterium
ASV_1521	d__Bacteria	p__Acidobacteriota	c__Vicinamibacteria	o__Vicinamibacterales	f__uncultured	g__uncultured	s__unclassified_uncultured
ASV_1522	d__Bacteria	p__Acidobacteriota	c__Blastocatellia	o__Pyrinomonadales	f__Pyrinomonadaceae	g__RB41	s__unclassified_RB41
ASV_1523	d__Bacteria	p__Actinobacteriota	c__MB-A2-108	o__MB-A2-108	f__MB-A2-108	g__MB-A2-108	s__uncultured_actinobacterium
ASV_1528	d__Bacteria	p__Gemmatimonadota	c__Gemmatimonadetes	o__Gemmatimonadales	f__Gemmatimonadaceae	g__Gemmatimonas	s__uncultured_bacterium
ASV_1530	d__Bacteria	p__Proteobacteria	c__Gammaproteobacteria	o__Pseudomonadales	f__Pseudomonadaceae	g__Pseudomonas	s__unclassified_Pseudomonas
ASV_1531	d__Bacteria	p__Patescibacteria	c__Saccharimonadia	o__Saccharimonadales	f__unclassified_Saccharimonadales	g__unclassified_Saccharimonadales	s__unclassified_Saccharimonadales
ASV_1535	d__Bacteria	p__Proteobacteria	c__Gammaproteobacteria	o__Diplorickettsiales	f__Diplorickettsiaceae	g__uncultured	s__unclassified_uncultured
ASV_1540	d__Bacteria	p__Gemmatimonadota	c__S0134_terrestrial_group	o__S0134_terrestrial_group	f__S0134_terrestrial_group	g__S0134_terrestrial_group	s__uncultured_Gemmatimonadales
ASV_1543	d__Bacteria	p__Myxococcota	c__Polyangia	o__Polyangiales	f__Phaselicystidaceae	g__Phaselicystis	s__metagenome
ASV_1544	d__Bacteria	p__Actinobacteriota	c__Thermoleophilia	o__Gaiellales	f__Gaiellaceae	g__Gaiella	s__unclassified_Gaiella
ASV_1546	d__Bacteria	p__Acidobacteriota	c__Vicinamibacteria	o__Vicinamibacterales	f__uncultured	g__uncultured	s__unclassified_uncultured
ASV_1547	d__Bacteria	p__Bacteroidota	c__Bacteroidia	o__Chitinophagales	f__Chitinophagaceae	g__unclassified_Chitinophagaceae	s__unclassified_Chitinophagaceae
ASV_1548	d__Bacteria	p__Myxococcota	c__Polyangia	o__Polyangiales	f__Polyangiaceae	g__Sorangium	s__uncultured_bacterium
ASV_1549	d__Bacteria	p__Acidobacteriota	c__Holophagae	o__Subgroup_7	f__Subgroup_7	g__Subgroup_7	s__unclassified_Subgroup_7
ASV_1551	d__Bacteria	p__Acidobacteriota	c__Vicinamibacteria	o__Vicinamibacterales	f__Vicinamibacteraceae	g__Vicinamibacteraceae	s__unclassified_Vicinamibacteraceae
ASV_1555	d__Bacteria	p__Acidobacteriota	c__Vicinamibacteria	o__Vicinamibacterales	f__Vicinamibacteraceae	g__Vicinamibacteraceae	s__unclassified_Vicinamibacteraceae
ASV_1556	d__Bacteria	p__Nitrospirota	c__Nitrospiria	o__Nitrospirales	f__Nitrospiraceae	g__Nitrospira	s__unclassified_Nitrospira
ASV_1558	d__Bacteria	p__Actinobacteriota	c__Thermoleophilia	o__Gaiellales	f__unclassified_Gaiellales	g__unclassified_Gaiellales	s__unclassified_Gaiellales
ASV_1559	d__Bacteria	p__Firmicutes	c__Bacilli	o__Bacillales	f__Planococcaceae	g__Paenisporosarcina	s__unclassified_Paenisporosarcina
ASV_1560	d__Bacteria	p__Bacteroidota	c__Bacteroidia	o__Chitinophagales	f__Chitinophagaceae	g__uncultured	s__unclassified_uncultured
ASV_1562	d__Bacteria	p__Acidobacteriota	c__Vicinamibacteria	o__Vicinamibacterales	f__uncultured	g__uncultured	s__unclassified_uncultured
ASV_1565	d__Bacteria	p__Acidobacteriota	c__Vicinamibacteria	o__Vicinamibacterales	f__uncultured	g__uncultured	s__uncultured_bacterium
ASV_1568	d__Bacteria	p__Proteobacteria	c__Gammaproteobacteria	o__Xanthomonadales	f__Xanthomonadaceae	g__Lysobacter	s__unclassified_Lysobacter
ASV_1574	d__Bacteria	p__Proteobacteria	c__Gammaproteobacteria	o__Burkholderiales	f__SC-I-84	g__SC-I-84	s__unclassified_SC-I-84
ASV_1576	d__Bacteria	p__Bacteroidota	c__Bacteroidia	o__Cytophagales	f__Microscillaceae	g__Ohtaekwangia	s__unclassified_Ohtaekwangia
ASV_1577	d__Bacteria	p__Proteobacteria	c__Gammaproteobacteria	o__Burkholderiales	f__Oxalobacteraceae	g__Massilia	s__unclassified_Massilia
ASV_1579	d__Bacteria	p__Acidobacteriota	c__Vicinamibacteria	o__Vicinamibacterales	f__unclassified_Vicinamibacterales	g__unclassified_Vicinamibacterales	s__unclassified_Vicinamibacterales
ASV_1580	d__Bacteria	p__Bacteroidota	c__Bacteroidia	o__Chitinophagales	f__Chitinophagaceae	g__uncultured	s__uncultured_Flavobacterium
ASV_1583	d__Bacteria	p__Proteobacteria	c__Gammaproteobacteria	o__Burkholderiales	f__TRA3-20	g__TRA3-20	s__uncultured_bacterium
ASV_1584	d__Bacteria	p__Acidobacteriota	c__Blastocatellia	o__11-24	f__11-24	g__11-24	s__uncultured_Acidobacteria
ASV_1585	d__Bacteria	p__Proteobacteria	c__Alphaproteobacteria	o__Rhizobiales	f__KF-JG30-B3	g__KF-JG30-B3	s__unclassified_KF-JG30-B3
ASV_1588	d__Bacteria	p__Acidobacteriota	c__Acidobacteriae	o__unclassified_Acidobacteriae	f__unclassified_Acidobacteriae	g__unclassified_Acidobacteriae	s__unclassified_Acidobacteriae
ASV_1593	d__Bacteria	p__Proteobacteria	c__Gammaproteobacteria	o__Xanthomonadales	f__Xanthomonadaceae	g__unclassified_Xanthomonadaceae	s__unclassified_Xanthomonadaceae
ASV_1594	d__Bacteria	p__Acidobacteriota	c__Holophagae	o__Subgroup_7	f__Subgroup_7	g__Subgroup_7	s__unclassified_Subgroup_7
ASV_1595	d__Bacteria	p__Bacteroidota	c__Bacteroidia	o__Chitinophagales	f__Chitinophagaceae	g__Puia	s__uncultured_Niastella
ASV_1603	d__Bacteria	p__Bacteroidota	c__Bacteroidia	o__Chitinophagales	f__Chitinophagaceae	g__Ferruginibacter	s__unclassified_Ferruginibacter
ASV_1606	d__Bacteria	p__Gemmatimonadota	c__Gemmatimonadetes	o__Gemmatimonadales	f__Gemmatimonadaceae	g__unclassified_Gemmatimonadaceae	s__unclassified_Gemmatimonadaceae
ASV_1607	d__Bacteria	p__Myxococcota	c__Polyangia	o__Polyangiales	f__Sandaracinaceae	g__Sandaracinus	s__uncultured_bacterium
ASV_1608	d__Bacteria	p__Bacteroidota	c__Bacteroidia	o__Cytophagales	f__Hymenobacteraceae	g__Adhaeribacter	s__Adhaeribacter_terreus
ASV_1610	d__Bacteria	p__Proteobacteria	c__Gammaproteobacteria	o__Burkholderiales	f__Comamonadaceae	g__unclassified_Comamonadaceae	s__unclassified_Comamonadaceae
ASV_1619	d__Bacteria	p__Actinobacteriota	c__Actinobacteria	o__Frankiales	f__Geodermatophilaceae	g__Blastococcus	s__unclassified_Blastococcus
ASV_1621	d__Bacteria	p__Proteobacteria	c__Gammaproteobacteria	o__Burkholderiales	f__SC-I-84	g__SC-I-84	s__uncultured_Burkholderia
ASV_1624	d__Bacteria	p__Gemmatimonadota	c__Longimicrobia	o__Longimicrobiales	f__Longimicrobiaceae	g__Longimicrobiaceae	s__uncultured_bacterium
ASV_1626	d__Bacteria	p__Bacteroidota	c__Bacteroidia	o__Flavobacteriales	f__Flavobacteriaceae	g__Flavobacterium	s__cf._Chryseobacterium
ASV_1627	d__Bacteria	p__Gemmatimonadota	c__Gemmatimonadetes	o__Gemmatimonadales	f__Gemmatimonadaceae	g__uncultured	s__uncultured_Gemmatimonadaceae
ASV_1628	d__Bacteria	p__Chloroflexi	c__Anaerolineae	o__SBR1031	f__A4b	g__A4b	s__uncultured_soil
ASV_1630	d__Bacteria	p__Bacteroidota	c__Bacteroidia	o__Sphingobacteriales	f__Sphingobacteriaceae	g__Pedobacter	s__unclassified_Pedobacter
ASV_1631	d__Bacteria	p__Actinobacteriota	c__Acidimicrobiia	o__Microtrichales	f__Ilumatobacteraceae	g__uncultured	s__uncultured_organism
ASV_1634	d__Bacteria	p__Proteobacteria	c__Gammaproteobacteria	o__Xanthomonadales	f__Rhodanobacteraceae	g__Dokdonella	s__unclassified_Dokdonella
ASV_1637	d__Bacteria	p__Proteobacteria	c__Alphaproteobacteria	o__unclassified_Alphaproteobacteria	f__unclassified_Alphaproteobacteria	g__unclassified_Alphaproteobacteria	s__unclassified_Alphaproteobacteria
ASV_1642	d__Bacteria	p__Actinobacteriota	c__Actinobacteria	o__Frankiales	f__Sporichthyaceae	g__uncultured	s__uncultured_bacterium
ASV_1643	d__Bacteria	p__Gemmatimonadota	c__Gemmatimonadetes	o__Gemmatimonadales	f__Gemmatimonadaceae	g__Gemmatimonas	s__unclassified_Gemmatimonas
ASV_1644	d__Bacteria	p__Gemmatimonadota	c__Longimicrobia	o__Longimicrobiales	f__Longimicrobiaceae	g__YC-ZSS-LKJ147	s__uncultured_bacterium
ASV_1652	d__Bacteria	p__Proteobacteria	c__Gammaproteobacteria	o__Burkholderiales	f__Comamonadaceae	g__unclassified_Comamonadaceae	s__unclassified_Comamonadaceae
ASV_1654	d__Bacteria	p__Acidobacteriota	c__Holophagae	o__Subgroup_7	f__Subgroup_7	g__Subgroup_7	s__unclassified_Subgroup_7
ASV_1658	d__Bacteria	p__Methylomirabilota	c__Methylomirabilia	o__Rokubacteriales	f__Rokubacteriales	g__Rokubacteriales	s__uncultured_bacterium
ASV_1659	d__Bacteria	p__Proteobacteria	c__unclassified_Proteobacteria	o__unclassified_Proteobacteria	f__unclassified_Proteobacteria	g__unclassified_Proteobacteria	s__unclassified_Proteobacteria
ASV_1660	d__Bacteria	p__Proteobacteria	c__Gammaproteobacteria	o__Burkholderiales	f__Comamonadaceae	g__Caenimonas	s__uncultured_bacterium
ASV_1662	d__Bacteria	p__Actinobacteriota	c__Acidimicrobiia	o__Microtrichales	f__uncultured	g__uncultured	s__uncultured_bacterium
ASV_1663	d__Bacteria	p__Gemmatimonadota	c__Gemmatimonadetes	o__Gemmatimonadales	f__Gemmatimonadaceae	g__uncultured	s__uncultured_bacterium
ASV_1665	d__Bacteria	p__Bacteroidota	c__Kapabacteria	o__Kapabacteriales	f__Kapabacteriales	g__Kapabacteriales	s__unclassified_Kapabacteriales
ASV_1666	d__Bacteria	p__Acidobacteriota	c__Subgroup_22	o__Subgroup_22	f__Subgroup_22	g__Subgroup_22	s__uncultured_bacterium
ASV_1670	d__Bacteria	p__Acidobacteriota	c__Blastocatellia	o__Pyrinomonadales	f__Pyrinomonadaceae	g__RB41	s__unclassified_RB41
ASV_1671	d__Bacteria	p__Actinobacteriota	c__Actinobacteria	o__Propionibacteriales	f__Nocardioidaceae	g__Nocardioides	s__unclassified_Nocardioides
ASV_1675	d__Bacteria	p__Acidobacteriota	c__Blastocatellia	o__Pyrinomonadales	f__Pyrinomonadaceae	g__RB41	s__uncultured_bacterium
ASV_1678	d__Bacteria	p__Verrucomicrobiota	c__Verrucomicrobiae	o__Pedosphaerales	f__Pedosphaeraceae	g__uncultured	s__unclassified_uncultured
ASV_1683	d__Bacteria	p__Acidobacteriota	c__Holophagae	o__Subgroup_7	f__Subgroup_7	g__Subgroup_7	s__unclassified_Subgroup_7
ASV_1685	d__Bacteria	p__Planctomycetota	c__vadinHA49	o__vadinHA49	f__vadinHA49	g__vadinHA49	s__uncultured_bacterium
ASV_1688	d__Bacteria	p__Proteobacteria	c__Alphaproteobacteria	o__Rhizobiales	f__KF-JG30-B3	g__KF-JG30-B3	s__uncultured_bacterium
ASV_1689	d__Bacteria	p__Chloroflexi	c__JG30-KF-CM66	o__JG30-KF-CM66	f__JG30-KF-CM66	g__JG30-KF-CM66	s__uncultured_bacterium
ASV_1690	d__Bacteria	p__Acidobacteriota	c__Acidobacteriae	o__Bryobacterales	f__Bryobacteraceae	g__Bryobacter	s__uncultured_bacterium
ASV_1691	d__Bacteria	p__Acidobacteriota	c__Blastocatellia	o__Blastocatellales	f__Blastocatellaceae	g__unclassified_Blastocatellaceae	s__unclassified_Blastocatellaceae
ASV_1692	d__Bacteria	p__Methylomirabilota	c__Methylomirabilia	o__Rokubacteriales	f__Rokubacteriales	g__Rokubacteriales	s__uncultured_actinobacterium
ASV_1694	d__Bacteria	p__Actinobacteriota	c__Actinobacteria	o__Micrococcales	f__Micrococcaceae	g__unclassified_Micrococcaceae	s__unclassified_Micrococcaceae
ASV_1695	d__Bacteria	p__Bacteroidota	c__Bacteroidia	o__Chitinophagales	f__Chitinophagaceae	g__Flavisolibacter	s__Flavisolibacter_sp.
ASV_1703	d__Bacteria	p__Bacteroidota	c__Bacteroidia	o__Sphingobacteriales	f__Sphingobacteriaceae	g__Pedobacter	s__Pedobacter_namyangjuensis
ASV_1705	d__Bacteria	p__Gemmatimonadota	c__AKAU4049	o__AKAU4049	f__AKAU4049	g__AKAU4049	s__uncultured_bacterium
ASV_1707	d__Bacteria	p__Proteobacteria	c__Gammaproteobacteria	o__Gammaproteobacteria_Incertae_Sedis	f__Unknown_Family	g__Acidibacter	s__uncultured_bacterium
ASV_1708	d__Bacteria	p__Acidobacteriota	c__Blastocatellia	o__Pyrinomonadales	f__Pyrinomonadaceae	g__RB41	s__unclassified_RB41
ASV_1711	d__Bacteria	p__Actinobacteriota	c__Thermoleophilia	o__Gaiellales	f__Gaiellaceae	g__Gaiella	s__unclassified_Gaiella
ASV_1712	d__Bacteria	p__Myxococcota	c__Polyangia	o__Haliangiales	f__Haliangiaceae	g__Haliangium	s__uncultured_bacterium
ASV_1715	d__Bacteria	p__Proteobacteria	c__Alphaproteobacteria	o__Sphingomonadales	f__Sphingomonadaceae	g__unclassified_Sphingomonadaceae	s__unclassified_Sphingomonadaceae
ASV_1717	d__Bacteria	p__Actinobacteriota	c__Actinobacteria	o__Corynebacteriales	f__Mycobacteriaceae	g__Mycobacterium	s__unclassified_Mycobacterium
ASV_1718	d__Bacteria	p__Gemmatimonadota	c__Gemmatimonadetes	o__Gemmatimonadales	f__Gemmatimonadaceae	g__unclassified_Gemmatimonadaceae	s__unclassified_Gemmatimonadaceae
ASV_1719	d__Bacteria	p__Bacteroidota	c__Bacteroidia	o__Chitinophagales	f__Chitinophagaceae	g__unclassified_Chitinophagaceae	s__unclassified_Chitinophagaceae
ASV_1720	d__Bacteria	p__Bacteroidota	c__Bacteroidia	o__Cytophagales	f__Hymenobacteraceae	g__Adhaeribacter	s__unclassified_Adhaeribacter
ASV_1722	d__Bacteria	p__Proteobacteria	c__Gammaproteobacteria	o__Burkholderiales	f__Methylophilaceae	g__unclassified_Methylophilaceae	s__unclassified_Methylophilaceae
ASV_1724	d__Bacteria	p__Acidobacteriota	c__Vicinamibacteria	o__Vicinamibacterales	f__Vicinamibacteraceae	g__Vicinamibacteraceae	s__unclassified_Vicinamibacteraceae
ASV_1727	d__Bacteria	p__Proteobacteria	c__Alphaproteobacteria	o__Sphingomonadales	f__Sphingomonadaceae	g__Sphingomonas	s__unclassified_Sphingomonas
ASV_1729	d__Bacteria	p__Proteobacteria	c__Gammaproteobacteria	o__Diplorickettsiales	f__Diplorickettsiaceae	g__uncultured	s__unclassified_uncultured
ASV_1731	d__Bacteria	p__Acidobacteriota	c__Vicinamibacteria	o__Vicinamibacterales	f__Vicinamibacteraceae	g__Vicinamibacteraceae	s__unclassified_Vicinamibacteraceae
ASV_1733	d__Bacteria	p__Patescibacteria	c__Parcubacteria	o__Candidatus_Terrybacteria	f__Candidatus_Terrybacteria	g__Candidatus_Terrybacteria	s__uncultured_bacterium
ASV_1737	d__Bacteria	p__Actinobacteriota	c__Actinobacteria	o__Micromonosporales	f__Micromonosporaceae	g__unclassified_Micromonosporaceae	s__unclassified_Micromonosporaceae
ASV_1738	d__Bacteria	p__Proteobacteria	c__Alphaproteobacteria	o__Caulobacterales	f__Caulobacteraceae	g__Brevundimonas	s__unclassified_Brevundimonas
ASV_1739	d__Bacteria	p__Acidobacteriota	c__Blastocatellia	o__Blastocatellales	f__Blastocatellaceae	g__uncultured	s__unclassified_uncultured
ASV_1741	d__Bacteria	p__Myxococcota	c__bacteriap25	o__bacteriap25	f__bacteriap25	g__bacteriap25	s__uncultured_soil
ASV_1744	d__Bacteria	p__Planctomycetota	c__Phycisphaerae	o__Tepidisphaerales	f__WD2101_soil_group	g__WD2101_soil_group	s__unclassified_WD2101_soil_group
ASV_1746	d__Bacteria	p__Proteobacteria	c__Gammaproteobacteria	o__CCD24	f__CCD24	g__CCD24	s__uncultured_bacterium
ASV_1747	d__Bacteria	p__Bacteroidota	c__Bacteroidia	o__Chitinophagales	f__Chitinophagaceae	g__Flavitalea	s__unclassified_Flavitalea
ASV_1749	d__Bacteria	p__Gemmatimonadota	c__Gemmatimonadetes	o__Gemmatimonadales	f__Gemmatimonadaceae	g__Gemmatimonas	s__unclassified_Gemmatimonas
ASV_1753	d__Bacteria	p__Proteobacteria	c__Alphaproteobacteria	o__Sphingomonadales	f__Sphingomonadaceae	g__unclassified_Sphingomonadaceae	s__unclassified_Sphingomonadaceae
ASV_1755	d__Bacteria	p__Proteobacteria	c__Gammaproteobacteria	o__Burkholderiales	f__SC-I-84	g__SC-I-84	s__unclassified_SC-I-84
ASV_1756	d__Bacteria	p__Bacteroidota	c__Bacteroidia	o__Cytophagales	f__Hymenobacteraceae	g__Pontibacter	s__unclassified_Pontibacter
ASV_1758	d__Bacteria	p__Firmicutes	c__Clostridia	o__Peptostreptococcales-Tissierellales	f__Peptostreptococcaceae	g__Romboutsia	s__unclassified_Romboutsia
ASV_1761	d__Bacteria	p__Bacteroidota	c__Bacteroidia	o__Chitinophagales	f__Chitinophagaceae	g__Puia	s__uncultured_Bacteroidetes
ASV_1763	d__Bacteria	p__Verrucomicrobiota	c__Verrucomicrobiae	o__Pedosphaerales	f__Pedosphaeraceae	g__Pedosphaeraceae	s__unclassified_Pedosphaeraceae
ASV_1765	d__Bacteria	p__Myxococcota	c__Polyangia	o__Haliangiales	f__Haliangiaceae	g__Haliangium	s__unclassified_Haliangium
ASV_1766	d__Bacteria	p__Verrucomicrobiota	c__Verrucomicrobiae	o__Pedosphaerales	f__Pedosphaeraceae	g__Pedosphaeraceae	s__uncultured_soil
ASV_1768	d__Bacteria	p__Bdellovibrionota	c__Bdellovibrionia	o__Bdellovibrionales	f__Bdellovibrionaceae	g__Bdellovibrio	s__uncultured_bacterium
ASV_1769	d__Bacteria	p__Bacteroidota	c__Bacteroidia	o__unclassified_Bacteroidia	f__unclassified_Bacteroidia	g__unclassified_Bacteroidia	s__unclassified_Bacteroidia
ASV_1770	d__Bacteria	p__Proteobacteria	c__Gammaproteobacteria	o__Xanthomonadales	f__Xanthomonadaceae	g__unclassified_Xanthomonadaceae	s__unclassified_Xanthomonadaceae
ASV_1772	d__Bacteria	p__Planctomycetota	c__OM190	o__OM190	f__OM190	g__OM190	s__uncultured_bacterium
ASV_1776	d__Bacteria	p__Gemmatimonadota	c__Gemmatimonadetes	o__Gemmatimonadales	f__Gemmatimonadaceae	g__uncultured	s__unclassified_uncultured
ASV_1780	d__Bacteria	p__Proteobacteria	c__Gammaproteobacteria	o__Burkholderiales	f__Comamonadaceae	g__unclassified_Comamonadaceae	s__unclassified_Comamonadaceae
ASV_1781	d__Bacteria	p__Gemmatimonadota	c__Gemmatimonadetes	o__Gemmatimonadales	f__Gemmatimonadaceae	g__uncultured	s__unclassified_uncultured
ASV_1782	d__Bacteria	p__Gemmatimonadota	c__Longimicrobia	o__Longimicrobiales	f__Longimicrobiaceae	g__Longimicrobiaceae	s__uncultured_bacterium
ASV_1786	d__Bacteria	p__Acidobacteriota	c__Vicinamibacteria	o__Subgroup_17	f__Subgroup_17	g__Subgroup_17	s__uncultured_bacterium
ASV_1787	d__Bacteria	p__Acidobacteriota	c__Vicinamibacteria	o__Vicinamibacterales	f__Vicinamibacteraceae	g__Vicinamibacteraceae	s__unclassified_Vicinamibacteraceae
ASV_1788	d__Bacteria	p__Proteobacteria	c__Alphaproteobacteria	o__Sphingomonadales	f__Sphingomonadaceae	g__Sphingomonas	s__unclassified_Sphingomonas
ASV_1791	d__Bacteria	p__Proteobacteria	c__Gammaproteobacteria	o__PLTA13	f__PLTA13	g__PLTA13	s__unclassified_PLTA13
ASV_1793	d__Bacteria	p__Bacteroidota	c__Bacteroidia	o__Chitinophagales	f__Chitinophagaceae	g__unclassified_Chitinophagaceae	s__unclassified_Chitinophagaceae
ASV_1795	d__Bacteria	p__Acidobacteriota	c__Blastocatellia	o__Pyrinomonadales	f__Pyrinomonadaceae	g__RB41	s__unclassified_RB41
ASV_1797	d__Bacteria	p__Gemmatimonadota	c__Gemmatimonadetes	o__Gemmatimonadales	f__Gemmatimonadaceae	g__uncultured	s__uncultured_Gemmatimonadetes
ASV_1801	d__Bacteria	p__Actinobacteriota	c__Thermoleophilia	o__Solirubrobacterales	f__67-14	g__67-14	s__unclassified_67-14
ASV_1804	d__Bacteria	p__Gemmatimonadota	c__Gemmatimonadetes	o__Gemmatimonadales	f__Gemmatimonadaceae	g__uncultured	s__unclassified_uncultured
ASV_1806	d__Bacteria	p__Acidobacteriota	c__Vicinamibacteria	o__Vicinamibacterales	f__Vicinamibacteraceae	g__Vicinamibacteraceae	s__unclassified_Vicinamibacteraceae
ASV_1807	d__Bacteria	p__Myxococcota	c__Polyangia	o__Polyangiales	f__Polyangiaceae	g__uncultured	s__unclassified_uncultured
ASV_1809	d__Bacteria	p__Myxococcota	c__Polyangia	o__Haliangiales	f__Haliangiaceae	g__Haliangium	s__unclassified_Haliangium
ASV_1812	d__Bacteria	p__Proteobacteria	c__Gammaproteobacteria	o__Burkholderiales	f__Oxalobacteraceae	g__Massilia	s__unclassified_Massilia
ASV_1813	d__Bacteria	p__Acidobacteriota	c__Blastocatellia	o__11-24	f__11-24	g__11-24	s__unclassified_11-24
ASV_1818	d__Bacteria	p__Acidobacteriota	c__Blastocatellia	o__11-24	f__11-24	g__11-24	s__uncultured_bacterium
ASV_1820	d__Bacteria	p__Myxococcota	c__bacteriap25	o__bacteriap25	f__bacteriap25	g__bacteriap25	s__uncultured_soil
ASV_1821	d__Bacteria	p__Chloroflexi	c__OLB14	o__OLB14	f__OLB14	g__OLB14	s__unclassified_OLB14
ASV_1823	d__Bacteria	p__Firmicutes	c__Bacilli	o__Thermoactinomycetales	f__Thermoactinomycetaceae	g__Thermoactinomyces	s__uncultured_bacterium
ASV_1824	d__Bacteria	p__Proteobacteria	c__Gammaproteobacteria	o__Burkholderiales	f__Comamonadaceae	g__unclassified_Comamonadaceae	s__unclassified_Comamonadaceae
ASV_1827	d__Bacteria	p__Proteobacteria	c__Gammaproteobacteria	o__Burkholderiales	f__Methylophilaceae	g__Methylotenera	s__unclassified_Methylotenera
ASV_1828	d__Bacteria	p__Proteobacteria	c__Alphaproteobacteria	o__Caulobacterales	f__Caulobacteraceae	g__Brevundimonas	s__unclassified_Brevundimonas
ASV_1829	d__Bacteria	p__Chloroflexi	c__OLB14	o__OLB14	f__OLB14	g__OLB14	s__uncultured_Chloroflexi
ASV_1830	d__Bacteria	p__Patescibacteria	c__Saccharimonadia	o__Saccharimonadales	f__Saccharimonadales	g__Saccharimonadales	s__uncultured_bacterium
ASV_1831	d__Bacteria	p__Proteobacteria	c__Alphaproteobacteria	o__Sphingomonadales	f__Sphingomonadaceae	g__Altererythrobacter	s__unclassified_Altererythrobacter
ASV_1833	d__Bacteria	p__Proteobacteria	c__Gammaproteobacteria	o__Burkholderiales	f__Oxalobacteraceae	g__Massilia	s__unclassified_Massilia
ASV_1834	d__Bacteria	p__Proteobacteria	c__Gammaproteobacteria	o__Burkholderiales	f__Oxalobacteraceae	g__unclassified_Oxalobacteraceae	s__unclassified_Oxalobacteraceae
ASV_1836	d__Bacteria	p__Acidobacteriota	c__Holophagae	o__Subgroup_7	f__Subgroup_7	g__Subgroup_7	s__unclassified_Subgroup_7
ASV_1838	d__Bacteria	p__Proteobacteria	c__Alphaproteobacteria	o__Rhizobiales	f__Labraceae	g__Labrys	s__unclassified_Labrys
ASV_1841	d__Bacteria	p__Proteobacteria	c__Alphaproteobacteria	o__Sphingomonadales	f__Sphingomonadaceae	g__Sphingomonas	s__unclassified_Sphingomonas
ASV_1843	d__Bacteria	p__Actinobacteriota	c__Thermoleophilia	o__Gaiellales	f__uncultured	g__uncultured	s__uncultured_bacterium
ASV_1845	d__Bacteria	p__Bacteroidota	c__Bacteroidia	o__Flavobacteriales	f__Flavobacteriaceae	g__Flavobacterium	s__unclassified_Flavobacterium
ASV_1846	d__Bacteria	p__Actinobacteriota	c__Actinobacteria	o__Frankiales	f__Geodermatophilaceae	g__Geodermatophilus	s__uncultured_bacterium
ASV_1847	d__Bacteria	p__Acidobacteriota	c__Vicinamibacteria	o__Vicinamibacterales	f__uncultured	g__uncultured	s__uncultured_bacterium
ASV_1848	d__Bacteria	p__Proteobacteria	c__Gammaproteobacteria	o__Burkholderiales	f__Comamonadaceae	g__Caenimonas	s__unclassified_Caenimonas
ASV_1849	d__Bacteria	p__Acidobacteriota	c__Vicinamibacteria	o__Vicinamibacterales	f__Vicinamibacteraceae	g__Vicinamibacteraceae	s__unclassified_Vicinamibacteraceae
ASV_1852	d__Bacteria	p__Firmicutes	c__Clostridia	o__Oscillospirales	f__Butyricicoccaceae	g__UCG-009	s__uncultured_bacterium
ASV_1854	d__Bacteria	p__Proteobacteria	c__Alphaproteobacteria	o__Caulobacterales	f__Caulobacteraceae	g__Brevundimonas	s__unclassified_Brevundimonas
ASV_1858	d__Bacteria	p__Proteobacteria	c__Gammaproteobacteria	o__Pseudomonadales	f__Cellvibrionaceae	g__Cellvibrio	s__Cellvibrio_ostraviensis
ASV_1859	d__Bacteria	p__Acidobacteriota	c__Holophagae	o__Subgroup_7	f__Subgroup_7	g__Subgroup_7	s__unclassified_Subgroup_7
ASV_1865	d__Bacteria	p__Acidobacteriota	c__Vicinamibacteria	o__Vicinamibacterales	f__uncultured	g__uncultured	s__unclassified_uncultured
ASV_1866	d__Bacteria	p__Proteobacteria	c__unclassified_Proteobacteria	o__unclassified_Proteobacteria	f__unclassified_Proteobacteria	g__unclassified_Proteobacteria	s__unclassified_Proteobacteria
ASV_1868	d__Bacteria	p__Actinobacteriota	c__Thermoleophilia	o__Solirubrobacterales	f__Solirubrobacteraceae	g__Solirubrobacter	s__uncultured_bacterium
ASV_1869	d__Bacteria	p__Bacteroidota	c__Bacteroidia	o__Cytophagales	f__Spirosomaceae	g__Leadbetterella	s__uncultured_Leadbetterella
ASV_1871	d__Bacteria	p__Proteobacteria	c__Alphaproteobacteria	o__Sphingomonadales	f__Sphingomonadaceae	g__Sphingobium	s__unclassified_Sphingobium
ASV_1872	d__Bacteria	p__Proteobacteria	c__Alphaproteobacteria	o__Sphingomonadales	f__Sphingomonadaceae	g__unclassified_Sphingomonadaceae	s__unclassified_Sphingomonadaceae
ASV_1873	d__Bacteria	p__Acidobacteriota	c__Subgroup_22	o__Subgroup_22	f__Subgroup_22	g__Subgroup_22	s__unclassified_Subgroup_22
ASV_1874	d__Bacteria	p__Chloroflexi	c__Anaerolineae	o__SBR1031	f__SBR1031	g__SBR1031	s__unclassified_SBR1031
ASV_1877	d__Bacteria	p__Proteobacteria	c__Alphaproteobacteria	o__Sphingomonadales	f__Sphingomonadaceae	g__Sphingomonas	s__unclassified_Sphingomonas
ASV_1878	d__Bacteria	p__SAR324_clade(Marine_group_B)	c__SAR324_clade(Marine_group_B)	o__SAR324_clade(Marine_group_B)	f__SAR324_clade(Marine_group_B)	g__SAR324_clade(Marine_group_B)	s__unclassified_SAR324_clade(Marine_group_B)
ASV_1880	d__Bacteria	p__Acidobacteriota	c__Vicinamibacteria	o__Vicinamibacterales	f__Vicinamibacteraceae	g__Vicinamibacteraceae	s__unclassified_Vicinamibacteraceae
ASV_1882	d__Bacteria	p__Acidobacteriota	c__Subgroup_11	o__Subgroup_11	f__Subgroup_11	g__Subgroup_11	s__uncultured_bacterium
ASV_1886	d__Bacteria	p__Acidobacteriota	c__Vicinamibacteria	o__Vicinamibacterales	f__Vicinamibacteraceae	g__Vicinamibacteraceae	s__unclassified_Vicinamibacteraceae
ASV_1888	d__Bacteria	p__Patescibacteria	c__Parcubacteria	o__Parcubacteria	f__Parcubacteria	g__Parcubacteria	s__uncultured_bacterium
ASV_1891	d__Bacteria	p__Proteobacteria	c__Gammaproteobacteria	o__Burkholderiales	f__Oxalobacteraceae	g__Massilia	s__unclassified_Massilia
ASV_1892	d__Bacteria	p__Acidobacteriota	c__Blastocatellia	o__Pyrinomonadales	f__Pyrinomonadaceae	g__RB41	s__unclassified_RB41
ASV_1894	d__Bacteria	p__Myxococcota	c__Polyangia	o__Polyangiales	f__BIrii41	g__BIrii41	s__metagenome
ASV_1898	d__Bacteria	p__Acidobacteriota	c__Vicinamibacteria	o__Vicinamibacterales	f__uncultured	g__uncultured	s__uncultured_Acidobacterium
ASV_1899	d__Bacteria	p__Acidobacteriota	c__Vicinamibacteria	o__Vicinamibacterales	f__uncultured	g__uncultured	s__uncultured_Acidobacteria
ASV_1900	d__Bacteria	p__Acidobacteriota	c__Blastocatellia	o__Pyrinomonadales	f__Pyrinomonadaceae	g__RB41	s__uncultured_bacterium
ASV_1903	d__Bacteria	p__Proteobacteria	c__Alphaproteobacteria	o__unclassified_Alphaproteobacteria	f__unclassified_Alphaproteobacteria	g__unclassified_Alphaproteobacteria	s__unclassified_Alphaproteobacteria
ASV_1907	d__Bacteria	p__Proteobacteria	c__Gammaproteobacteria	o__Burkholderiales	f__Rhodocyclaceae	g__Azoarcus	s__unclassified_Azoarcus
ASV_1909	d__Bacteria	p__Actinobacteriota	c__Acidimicrobiia	o__Microtrichales	f__uncultured	g__uncultured	s__unclassified_uncultured
ASV_1913	d__Bacteria	p__Gemmatimonadota	c__Longimicrobia	o__Longimicrobiales	f__Longimicrobiaceae	g__YC-ZSS-LKJ147	s__uncultured_bacterium
ASV_1917	d__Bacteria	p__Actinobacteriota	c__Actinobacteria	o__Frankiales	f__Geodermatophilaceae	g__Blastococcus	s__unclassified_Blastococcus
ASV_1918	d__Bacteria	p__Gemmatimonadota	c__Gemmatimonadetes	o__Gemmatimonadales	f__Gemmatimonadaceae	g__uncultured	s__Gemmatimonadetes_bacterium
ASV_1921	d__Bacteria	p__Bacteroidota	c__Bacteroidia	o__Cytophagales	f__Hymenobacteraceae	g__Adhaeribacter	s__metagenome
ASV_1923	d__Bacteria	p__Acidobacteriota	c__Vicinamibacteria	o__Vicinamibacterales	f__Vicinamibacteraceae	g__Vicinamibacteraceae	s__uncultured_soil
ASV_1926	d__Bacteria	p__Gemmatimonadota	c__Longimicrobia	o__Longimicrobiales	f__Longimicrobiaceae	g__unclassified_Longimicrobiaceae	s__unclassified_Longimicrobiaceae
ASV_1927	d__Bacteria	p__Chloroflexi	c__Chloroflexia	o__Thermomicrobiales	f__JG30-KF-CM45	g__JG30-KF-CM45	s__unclassified_JG30-KF-CM45
ASV_1928	d__Bacteria	p__Proteobacteria	c__Alphaproteobacteria	o__Tistrellales	f__Geminicoccaceae	g__Candidatus_Alysiosphaera	s__unclassified_Candidatus_Alysiosphaera
ASV_1929	d__Bacteria	p__Proteobacteria	c__Alphaproteobacteria	o__Caulobacterales	f__Caulobacteraceae	g__unclassified_Caulobacteraceae	s__unclassified_Caulobacteraceae
ASV_1933	d__Bacteria	p__Actinobacteriota	c__Actinobacteria	o__0319-7L14	f__0319-7L14	g__0319-7L14	s__unclassified_0319-7L14
ASV_1935	d__Bacteria	p__Proteobacteria	c__Gammaproteobacteria	o__Xanthomonadales	f__Xanthomonadaceae	g__Xanthomonas	s__unclassified_Xanthomonas
ASV_1936	d__Bacteria	p__Acidobacteriota	c__Vicinamibacteria	o__Vicinamibacterales	f__Vicinamibacteraceae	g__Vicinamibacteraceae	s__uncultured_Acidobacteria
ASV_1937	d__Bacteria	p__Gemmatimonadota	c__Longimicrobia	o__Longimicrobiales	f__Longimicrobiaceae	g__Longimicrobium	s__uncultured_bacterium
ASV_1943	d__Bacteria	p__Bacteroidota	c__Rhodothermia	o__Rhodothermales	f__Rhodothermaceae	g__Rhodothermaceae	s__uncultured_Bacteroidetes
ASV_1944	d__Bacteria	p__Actinobacteriota	c__Acidimicrobiia	o__IMCC26256	f__IMCC26256	g__IMCC26256	s__uncultured_soil
ASV_1946	d__Bacteria	p__Acidobacteriota	c__Vicinamibacteria	o__Vicinamibacterales	f__Vicinamibacteraceae	g__Vicinamibacteraceae	s__unclassified_Vicinamibacteraceae
ASV_1947	d__Bacteria	p__Proteobacteria	c__Alphaproteobacteria	o__Rickettsiales	f__SM2D12	g__SM2D12	s__uncultured_bacterium
ASV_1950	d__Bacteria	p__Acidobacteriota	c__Vicinamibacteria	o__Vicinamibacterales	f__Vicinamibacteraceae	g__Vicinamibacteraceae	s__unclassified_Vicinamibacteraceae
ASV_1951	d__Bacteria	p__Acidobacteriota	c__Acidobacteriae	o__Bryobacterales	f__Bryobacteraceae	g__Bryobacter	s__unclassified_Bryobacter
ASV_1954	d__Bacteria	p__Acidobacteriota	c__Vicinamibacteria	o__Vicinamibacterales	f__Vicinamibacteraceae	g__Vicinamibacteraceae	s__unclassified_Vicinamibacteraceae
ASV_1955	d__Bacteria	p__Acidobacteriota	c__Blastocatellia	o__Elev-16S-573	f__Elev-16S-573	g__Elev-16S-573	s__uncultured_Acidobacteria
ASV_1957	d__Bacteria	p__Acidobacteriota	c__Blastocatellia	o__11-24	f__11-24	g__11-24	s__uncultured_bacterium
ASV_1964	d__Bacteria	p__Bacteroidota	c__Bacteroidia	o__Chitinophagales	f__Chitinophagaceae	g__Terrimonas	s__unclassified_Terrimonas
ASV_1968	d__Bacteria	p__Gemmatimonadota	c__Gemmatimonadetes	o__Gemmatimonadales	f__Gemmatimonadaceae	g__Gemmatimonas	s__unclassified_Gemmatimonas
ASV_1969	d__Bacteria	p__Proteobacteria	c__Gammaproteobacteria	o__Burkholderiales	f__SC-I-84	g__SC-I-84	s__unclassified_SC-I-84
ASV_1974	d__Bacteria	p__Armatimonadota	c__Fimbriimonadia	o__Fimbriimonadales	f__Fimbriimonadales	g__Fimbriimonadales	s__uncultured_soil
ASV_1976	d__Bacteria	p__Gemmatimonadota	c__Gemmatimonadetes	o__Gemmatimonadales	f__Gemmatimonadaceae	g__uncultured	s__uncultured_bacterium
ASV_1981	d__Bacteria	p__Acidobacteriota	c__Blastocatellia	o__DS-100	f__DS-100	g__DS-100	s__uncultured_bacterium
ASV_1982	d__Bacteria	p__Actinobacteriota	c__Actinobacteria	o__Propionibacteriales	f__Nocardioidaceae	g__Nocardioides	s__unclassified_Nocardioides
ASV_1984	d__Bacteria	p__Actinobacteriota	c__Actinobacteria	o__Corynebacteriales	f__Mycobacteriaceae	g__Mycobacterium	s__unclassified_Mycobacterium
ASV_1986	d__Bacteria	p__Bacteroidota	c__Bacteroidia	o__Cytophagales	f__Microscillaceae	g__Ohtaekwangia	s__unclassified_Ohtaekwangia
ASV_1987	d__Bacteria	p__Bacteroidota	c__Bacteroidia	o__Chitinophagales	f__Chitinophagaceae	g__Puia	s__unclassified_Puia
ASV_1988	d__Bacteria	p__Acidobacteriota	c__Vicinamibacteria	o__Vicinamibacterales	f__Vicinamibacteraceae	g__Vicinamibacteraceae	s__uncultured_bacterium
ASV_1990	d__Bacteria	p__Bacteroidota	c__Bacteroidia	o__Sphingobacteriales	f__Sphingobacteriaceae	g__Sphingobacterium	s__Sphingobacterium_corticis
ASV_1992	d__Bacteria	p__Gemmatimonadota	c__Gemmatimonadetes	o__Gemmatimonadales	f__Gemmatimonadaceae	g__uncultured	s__Gemmatimonadetes_bacterium
ASV_1996	d__Bacteria	p__Proteobacteria	c__Gammaproteobacteria	o__Steroidobacterales	f__Steroidobacteraceae	g__Steroidobacter	s__Povalibacter_sp.
ASV_1997	d__Bacteria	p__Proteobacteria	c__Gammaproteobacteria	o__Burkholderiales	f__Comamonadaceae	g__unclassified_Comamonadaceae	s__unclassified_Comamonadaceae
ASV_1998	d__Bacteria	p__Myxococcota	c__Polyangia	o__mle1-27	f__mle1-27	g__mle1-27	s__uncultured_bacterium
ASV_1999	d__Bacteria	p__Bacteroidota	c__Bacteroidia	o__Chitinophagales	f__Chitinophagaceae	g__Flavisolibacter	s__unclassified_Flavisolibacter
ASV_2006	d__Bacteria	p__Acidobacteriota	c__Vicinamibacteria	o__Vicinamibacterales	f__Vicinamibacteraceae	g__Vicinamibacteraceae	s__unclassified_Vicinamibacteraceae
ASV_2008	d__Bacteria	p__Acidobacteriota	c__Acidobacteriae	o__Bryobacterales	f__Bryobacteraceae	g__Bryobacter	s__unclassified_Bryobacter
ASV_2010	d__Bacteria	p__Gemmatimonadota	c__Gemmatimonadetes	o__Gemmatimonadales	f__Gemmatimonadaceae	g__uncultured	s__unclassified_uncultured
ASV_2011	d__Bacteria	p__Bacteroidota	c__Bacteroidia	o__Cytophagales	f__Hymenobacteraceae	g__Hymenobacter	s__uncultured_bacterium
ASV_2013	d__Bacteria	p__Chloroflexi	c__TK10	o__TK10	f__TK10	g__TK10	s__uncultured_bacterium
ASV_2016	d__Bacteria	p__Proteobacteria	c__Alphaproteobacteria	o__Tistrellales	f__Geminicoccaceae	g__Candidatus_Alysiosphaera	s__uncultured_Alphaproteobacteria
ASV_2020	d__Bacteria	p__Proteobacteria	c__Gammaproteobacteria	o__Xanthomonadales	f__Xanthomonadaceae	g__unclassified_Xanthomonadaceae	s__unclassified_Xanthomonadaceae
ASV_2021	d__Bacteria	p__Myxococcota	c__Polyangia	o__Polyangiales	f__Polyangiaceae	g__uncultured	s__uncultured_bacterium
ASV_2028	d__Bacteria	p__Bacteroidota	c__Bacteroidia	o__Cytophagales	f__Cytophagaceae	g__Cytophaga	s__Hypsibius_dujardini
ASV_2029	d__Bacteria	p__Proteobacteria	c__Gammaproteobacteria	o__Burkholderiales	f__Oxalobacteraceae	g__unclassified_Oxalobacteraceae	s__unclassified_Oxalobacteraceae
ASV_2033	d__Bacteria	p__Chloroflexi	c__Chloroflexia	o__Thermomicrobiales	f__AKYG1722	g__AKYG1722	s__uncultured_sludge
ASV_2034	d__Bacteria	p__Acidobacteriota	c__Vicinamibacteria	o__Vicinamibacterales	f__Vicinamibacteraceae	g__Vicinamibacteraceae	s__unclassified_Vicinamibacteraceae
ASV_2045	d__Bacteria	p__Gemmatimonadota	c__Gemmatimonadetes	o__Gemmatimonadales	f__Gemmatimonadaceae	g__uncultured	s__Gemmatimonadetes_bacterium
ASV_2049	d__Bacteria	p__Gemmatimonadota	c__Gemmatimonadetes	o__Gemmatimonadales	f__Gemmatimonadaceae	g__uncultured	s__unclassified_uncultured
ASV_2050	d__Bacteria	p__Bacteroidota	c__Bacteroidia	o__Chitinophagales	f__Chitinophagaceae	g__Ferruginibacter	s__unclassified_Ferruginibacter
ASV_2052	d__Bacteria	p__Proteobacteria	c__Gammaproteobacteria	o__Burkholderiales	f__unclassified_Burkholderiales	g__unclassified_Burkholderiales	s__unclassified_Burkholderiales
ASV_2053	d__Bacteria	p__Gemmatimonadota	c__Longimicrobia	o__Longimicrobiales	f__Longimicrobiaceae	g__YC-ZSS-LKJ147	s__uncultured_bacterium
ASV_2054	d__Bacteria	p__Chloroflexi	c__Anaerolineae	o__unclassified_Anaerolineae	f__unclassified_Anaerolineae	g__unclassified_Anaerolineae	s__unclassified_Anaerolineae
ASV_2061	d__Bacteria	p__Proteobacteria	c__Gammaproteobacteria	o__Burkholderiales	f__TRA3-20	g__TRA3-20	s__uncultured_gamma
ASV_2062	d__Bacteria	p__Bacteroidota	c__Bacteroidia	o__Sphingobacteriales	f__AKYH767	g__AKYH767	s__uncultured_Bacteroidetes
ASV_2063	d__Bacteria	p__Proteobacteria	c__Gammaproteobacteria	o__Burkholderiales	f__Oxalobacteraceae	g__Massilia	s__unclassified_Massilia
ASV_2064	d__Bacteria	p__Firmicutes	c__Negativicutes	o__Veillonellales-Selenomonadales	f__Sporomusaceae	g__Sporomusa	s__unclassified_Sporomusa
ASV_2067	d__Bacteria	p__Patescibacteria	c__Saccharimonadia	o__Saccharimonadales	f__LWQ8	g__LWQ8	s__uncultured_Candidatus
ASV_2068	d__Bacteria	p__Acidobacteriota	c__Vicinamibacteria	o__Vicinamibacterales	f__Vicinamibacteraceae	g__Vicinamibacteraceae	s__unclassified_Vicinamibacteraceae
ASV_2070	d__Bacteria	p__Verrucomicrobiota	c__Verrucomicrobiae	o__Chthoniobacterales	f__Chthoniobacteraceae	g__Chthoniobacter	s__uncultured_Spartobacteria
ASV_2073	d__Bacteria	p__Proteobacteria	c__Gammaproteobacteria	o__Burkholderiales	f__Comamonadaceae	g__Caenimonas	s__uncultured_beta
ASV_2079	d__Bacteria	p__Bacteroidota	c__Bacteroidia	o__Bacteroidetes_VC2.1_Bac22	f__Bacteroidetes_VC2.1_Bac22	g__Bacteroidetes_VC2.1_Bac22	s__metagenome
ASV_2080	d__Bacteria	p__Proteobacteria	c__Alphaproteobacteria	o__Sphingomonadales	f__Sphingomonadaceae	g__Sphingomonas	s__unclassified_Sphingomonas
ASV_2082	d__Bacteria	p__Nitrospirota	c__Nitrospiria	o__Nitrospirales	f__Nitrospiraceae	g__Nitrospira	s__unclassified_Nitrospira
ASV_2083	d__Bacteria	p__Acidobacteriota	c__Thermoanaerobaculia	o__Thermoanaerobaculales	f__Thermoanaerobaculaceae	g__Subgroup_10	s__unclassified_Subgroup_10
ASV_2085	d__Bacteria	p__Proteobacteria	c__Alphaproteobacteria	o__uncultured	f__uncultured	g__uncultured	s__uncultured_bacterium
ASV_2086	d__Bacteria	p__Proteobacteria	c__Alphaproteobacteria	o__Caulobacterales	f__Caulobacteraceae	g__Brevundimonas	s__unclassified_Brevundimonas
ASV_2088	d__Bacteria	p__Gemmatimonadota	c__Gemmatimonadetes	o__Gemmatimonadales	f__Gemmatimonadaceae	g__uncultured	s__unclassified_uncultured
ASV_2090	d__Bacteria	p__Verrucomicrobiota	c__Verrucomicrobiae	o__Pedosphaerales	f__Pedosphaeraceae	g__Ellin517	s__uncultured_soil
ASV_2093	d__Bacteria	p__Proteobacteria	c__Alphaproteobacteria	o__Rhizobiales	f__Devosiaceae	g__unclassified_Devosiaceae	s__unclassified_Devosiaceae
ASV_2094	d__Bacteria	p__Bacteroidota	c__Bacteroidia	o__Chitinophagales	f__Chitinophagaceae	g__uncultured	s__metagenome
ASV_2095	d__Bacteria	p__Planctomycetota	c__OM190	o__OM190	f__OM190	g__OM190	s__uncultured_bacterium
ASV_2098	d__Bacteria	p__Myxococcota	c__Polyangia	o__Polyangiales	f__Polyangiaceae	g__uncultured	s__uncultured_delta
ASV_2099	d__Bacteria	p__Actinobacteriota	c__Thermoleophilia	o__Solirubrobacterales	f__Solirubrobacteraceae	g__Conexibacter	s__unclassified_Conexibacter
ASV_2100	d__Bacteria	p__Elusimicrobiota	c__Lineage_IIa	o__Lineage_IIa	f__Lineage_IIa	g__Lineage_IIa	s__uncultured_soil
ASV_2101	d__Bacteria	p__Myxococcota	c__bacteriap25	o__bacteriap25	f__bacteriap25	g__bacteriap25	s__metagenome
ASV_2102	d__Bacteria	p__Actinobacteriota	c__Thermoleophilia	o__Gaiellales	f__Gaiellaceae	g__Gaiella	s__unclassified_Gaiella
ASV_2103	d__Bacteria	p__Proteobacteria	c__Gammaproteobacteria	o__CCD24	f__CCD24	g__CCD24	s__metagenome
ASV_2108	d__Bacteria	p__Acidobacteriota	c__Vicinamibacteria	o__Vicinamibacterales	f__Vicinamibacteraceae	g__Vicinamibacteraceae	s__unclassified_Vicinamibacteraceae
ASV_2113	d__Bacteria	p__Actinobacteriota	c__Thermoleophilia	o__Gaiellales	f__Gaiellaceae	g__Gaiella	s__unclassified_Gaiella
ASV_2115	d__Bacteria	p__Chloroflexi	c__Anaerolineae	o__SBR1031	f__A4b	g__A4b	s__uncultured_bacterium
ASV_2116	d__Bacteria	p__Acidobacteriota	c__Subgroup_11	o__Subgroup_11	f__Subgroup_11	g__Subgroup_11	s__uncultured_Acidobacterium
ASV_2121	d__Bacteria	p__Armatimonadota	c__Fimbriimonadia	o__Fimbriimonadales	f__Fimbriimonadaceae	g__Fimbriimonadaceae	s__uncultured_bacterium
ASV_2122	d__Bacteria	p__Actinobacteriota	c__Thermoleophilia	o__Solirubrobacterales	f__Solirubrobacteraceae	g__Solirubrobacter	s__unclassified_Solirubrobacter
ASV_2127	d__Bacteria	p__Bacteroidota	c__Bacteroidia	o__Flavobacteriales	f__Flavobacteriaceae	g__unclassified_Flavobacteriaceae	s__unclassified_Flavobacteriaceae
ASV_2133	d__Bacteria	p__Latescibacterota	c__Latescibacterota	o__Latescibacterota	f__Latescibacterota	g__Latescibacterota	s__unclassified_Latescibacterota
ASV_2134	d__Bacteria	p__Proteobacteria	c__Gammaproteobacteria	o__Xanthomonadales	f__Xanthomonadaceae	g__Luteimonas	s__uncultured_Lysobacter
ASV_2135	d__Bacteria	p__Gemmatimonadota	c__Gemmatimonadetes	o__Gemmatimonadales	f__Gemmatimonadaceae	g__uncultured	s__unclassified_uncultured
ASV_2136	d__Bacteria	p__Chloroflexi	c__unclassified_Chloroflexi	o__unclassified_Chloroflexi	f__unclassified_Chloroflexi	g__unclassified_Chloroflexi	s__unclassified_Chloroflexi
ASV_2137	d__Bacteria	p__Patescibacteria	c__Parcubacteria	o__Candidatus_Kaiserbacteria	f__Candidatus_Kaiserbacteria	g__Candidatus_Kaiserbacteria	s__uncultured_bacterium
ASV_2138	d__Bacteria	p__Acidobacteriota	c__Vicinamibacteria	o__Vicinamibacterales	f__Vicinamibacteraceae	g__Vicinamibacteraceae	s__unclassified_Vicinamibacteraceae
ASV_2140	d__Bacteria	p__Acidobacteriota	c__Blastocatellia	o__Pyrinomonadales	f__Pyrinomonadaceae	g__RB41	s__uncultured_bacterium
ASV_2141	d__Bacteria	p__Proteobacteria	c__Gammaproteobacteria	o__Burkholderiales	f__Oxalobacteraceae	g__Massilia	s__unclassified_Massilia
ASV_2144	d__Bacteria	p__Verrucomicrobiota	c__Verrucomicrobiae	o__Opitutales	f__Opitutaceae	g__unclassified_Opitutaceae	s__unclassified_Opitutaceae
ASV_2147	d__Bacteria	p__Proteobacteria	c__Gammaproteobacteria	o__Xanthomonadales	f__Xanthomonadaceae	g__unclassified_Xanthomonadaceae	s__unclassified_Xanthomonadaceae
ASV_2149	d__Bacteria	p__Bdellovibrionota	c__Oligoflexia	o__0319-6G20	f__0319-6G20	g__0319-6G20	s__unclassified_0319-6G20
ASV_2151	d__Bacteria	p__Acidobacteriota	c__Vicinamibacteria	o__Vicinamibacterales	f__uncultured	g__uncultured	s__unclassified_uncultured
ASV_2152	d__Bacteria	p__Myxococcota	c__Myxococcia	o__Myxococcales	f__Myxococcaceae	g__P3OB-42	s__unclassified_P3OB-42
ASV_2153	d__Bacteria	p__Bacteroidota	c__Bacteroidia	o__Chitinophagales	f__Chitinophagaceae	g__unclassified_Chitinophagaceae	s__unclassified_Chitinophagaceae
ASV_2154	d__Bacteria	p__Gemmatimonadota	c__Gemmatimonadetes	o__Gemmatimonadales	f__Gemmatimonadaceae	g__Gemmatimonas	s__metagenome
ASV_2158	d__Bacteria	p__Acidobacteriota	c__Vicinamibacteria	o__Vicinamibacterales	f__Vicinamibacteraceae	g__Vicinamibacteraceae	s__uncultured_Geothrix
ASV_2159	d__Bacteria	p__Bacteroidota	c__Bacteroidia	o__Cytophagales	f__Microscillaceae	g__Chryseolinea	s__uncultured_bacterium
ASV_2161	d__Bacteria	p__Proteobacteria	c__Alphaproteobacteria	o__Rickettsiales	f__SM2D12	g__SM2D12	s__metagenome
ASV_2163	d__Bacteria	p__Myxococcota	c__Polyangia	o__Polyangiales	f__BIrii41	g__BIrii41	s__uncultured_bacterium
ASV_2166	d__Bacteria	p__Proteobacteria	c__Alphaproteobacteria	o__Dongiales	f__Dongiaceae	g__Dongia	s__unclassified_Dongia
ASV_2169	d__Bacteria	p__Acidobacteriota	c__Vicinamibacteria	o__Vicinamibacterales	f__uncultured	g__uncultured	s__uncultured_bacterium
ASV_2170	d__Bacteria	p__Proteobacteria	c__Gammaproteobacteria	o__Steroidobacterales	f__Steroidobacteraceae	g__Steroidobacter	s__unclassified_Steroidobacter
ASV_2173	d__Bacteria	p__Myxococcota	c__Polyangia	o__Polyangiales	f__Sandaracinaceae	g__uncultured	s__uncultured_bacterium
ASV_2176	d__Bacteria	p__Acidobacteriota	c__Thermoanaerobaculia	o__Thermoanaerobaculales	f__Thermoanaerobaculaceae	g__Subgroup_10	s__Acidobacteria_bacterium
ASV_2177	d__Bacteria	p__Acidobacteriota	c__Vicinamibacteria	o__Vicinamibacterales	f__Vicinamibacteraceae	g__Vicinamibacteraceae	s__unclassified_Vicinamibacteraceae
ASV_2178	d__Bacteria	p__Acidobacteriota	c__Vicinamibacteria	o__Vicinamibacterales	f__Vicinamibacteraceae	g__Vicinamibacteraceae	s__unclassified_Vicinamibacteraceae
ASV_2179	d__Bacteria	p__Proteobacteria	c__Gammaproteobacteria	o__Xanthomonadales	f__Xanthomonadaceae	g__unclassified_Xanthomonadaceae	s__unclassified_Xanthomonadaceae
ASV_2185	d__Bacteria	p__Proteobacteria	c__Alphaproteobacteria	o__Sphingomonadales	f__Sphingomonadaceae	g__unclassified_Sphingomonadaceae	s__unclassified_Sphingomonadaceae
ASV_2186	d__Bacteria	p__Verrucomicrobiota	c__Verrucomicrobiae	o__Verrucomicrobiales	f__Verrucomicrobiaceae	g__uncultured	s__uncultured_Verrucomicrobia
ASV_2189	d__Bacteria	p__Proteobacteria	c__Gammaproteobacteria	o__Enterobacterales	f__Yersiniaceae	g__Rahnella1	s__unclassified_Rahnella1
ASV_2190	d__Bacteria	p__Bacteroidota	c__Bacteroidia	o__Chitinophagales	f__Chitinophagaceae	g__Flavisolibacter	s__uncultured_soil
ASV_2192	d__Bacteria	p__Actinobacteriota	c__Thermoleophilia	o__Solirubrobacterales	f__Solirubrobacteraceae	g__Parviterribacter	s__uncultured_bacterium
ASV_2194	d__Bacteria	p__Acidobacteriota	c__Thermoanaerobaculia	o__Thermoanaerobaculales	f__Thermoanaerobaculaceae	g__Subgroup_10	s__Acidobacteria_bacterium
ASV_2195	d__Bacteria	p__Proteobacteria	c__Gammaproteobacteria	o__Burkholderiales	f__Oxalobacteraceae	g__Herminiimonas	s__unclassified_Herminiimonas
ASV_2196	d__Bacteria	p__Acidobacteriota	c__Holophagae	o__Subgroup_7	f__Subgroup_7	g__Subgroup_7	s__uncultured_Desulfovirga
ASV_2197	d__Bacteria	p__Actinobacteriota	c__Thermoleophilia	o__Gaiellales	f__uncultured	g__uncultured	s__uncultured_organism
ASV_2200	d__Bacteria	p__Acidobacteriota	c__Blastocatellia	o__Pyrinomonadales	f__Pyrinomonadaceae	g__RB41	s__unclassified_RB41
ASV_2202	d__Bacteria	p__Actinobacteriota	c__Thermoleophilia	o__Solirubrobacterales	f__67-14	g__67-14	s__unclassified_67-14
ASV_2203	d__Bacteria	p__Gemmatimonadota	c__Gemmatimonadetes	o__Gemmatimonadales	f__Gemmatimonadaceae	g__Roseisolibacter	s__unclassified_Roseisolibacter
ASV_2205	d__Bacteria	p__Acidobacteriota	c__Blastocatellia	o__Elev-16S-573	f__Elev-16S-573	g__Elev-16S-573	s__uncultured_bacterium
ASV_2207	d__Bacteria	p__Proteobacteria	c__Alphaproteobacteria	o__Rhizobiales	f__Xanthobacteraceae	g__unclassified_Xanthobacteraceae	s__unclassified_Xanthobacteraceae
ASV_2210	d__Bacteria	p__Proteobacteria	c__Gammaproteobacteria	o__Burkholderiales	f__Comamonadaceae	g__Rhizobacter	s__unclassified_Rhizobacter
ASV_2211	d__Bacteria	p__Bacteroidota	c__Bacteroidia	o__Cytophagales	f__Hymenobacteraceae	g__Adhaeribacter	s__unclassified_Adhaeribacter
ASV_2214	d__Bacteria	p__Actinobacteriota	c__Actinobacteria	o__Propionibacteriales	f__Nocardioidaceae	g__Nocardioides	s__unclassified_Nocardioides
ASV_2215	d__Bacteria	p__Proteobacteria	c__Gammaproteobacteria	o__Burkholderiales	f__Comamonadaceae	g__unclassified_Comamonadaceae	s__unclassified_Comamonadaceae
ASV_2219	d__Bacteria	p__Acidobacteriota	c__Vicinamibacteria	o__Vicinamibacterales	f__Vicinamibacteraceae	g__Vicinamibacteraceae	s__unclassified_Vicinamibacteraceae
ASV_2223	d__Bacteria	p__Bacteroidota	c__Bacteroidia	o__Cytophagales	f__Hymenobacteraceae	g__Pontibacter	s__unclassified_Pontibacter
ASV_2227	d__Bacteria	p__Dependentiae	c__Babeliae	o__Babeliales	f__Babeliales	g__Babeliales	s__uncultured_bacterium
ASV_2233	d__Bacteria	p__Chloroflexi	c__Anaerolineae	o__SBR1031	f__SBR1031	g__SBR1031	s__metagenome
ASV_2234	d__Bacteria	p__Actinobacteriota	c__Rubrobacteria	o__Rubrobacterales	f__Rubrobacteriaceae	g__Rubrobacter	s__unclassified_Rubrobacter
ASV_2236	d__Bacteria	p__Chloroflexi	c__Chloroflexia	o__Thermomicrobiales	f__AKYG1722	g__AKYG1722	s__uncultured_bacterium
ASV_2240	d__Bacteria	p__Gemmatimonadota	c__Gemmatimonadetes	o__Gemmatimonadales	f__Gemmatimonadaceae	g__uncultured	s__unclassified_uncultured
ASV_2241	d__Bacteria	p__Acidobacteriota	c__Vicinamibacteria	o__Vicinamibacterales	f__Vicinamibacteraceae	g__Vicinamibacteraceae	s__uncultured_bacterium
ASV_2243	d__Bacteria	p__Proteobacteria	c__Gammaproteobacteria	o__Burkholderiales	f__SC-I-84	g__SC-I-84	s__uncultured_bacterium
ASV_2244	d__Bacteria	p__Acidobacteriota	c__Vicinamibacteria	o__Vicinamibacterales	f__Vicinamibacteraceae	g__Vicinamibacteraceae	s__unclassified_Vicinamibacteraceae
ASV_2247	d__Bacteria	p__Acidobacteriota	c__Vicinamibacteria	o__Vicinamibacterales	f__Vicinamibacteraceae	g__Vicinamibacteraceae	s__unclassified_Vicinamibacteraceae
ASV_2248	d__Bacteria	p__Actinobacteriota	c__Thermoleophilia	o__Solirubrobacterales	f__Solirubrobacteraceae	g__Parviterribacter	s__unclassified_Parviterribacter
ASV_2250	d__Bacteria	p__Patescibacteria	c__Saccharimonadia	o__Saccharimonadales	f__LWQ8	g__LWQ8	s__uncultured_bacterium
ASV_2251	d__Bacteria	p__Proteobacteria	c__Gammaproteobacteria	o__Steroidobacterales	f__Steroidobacteraceae	g__uncultured	s__uncultured_bacterium
ASV_2257	d__Bacteria	p__Proteobacteria	c__Gammaproteobacteria	o__Xanthomonadales	f__Xanthomonadaceae	g__Arenimonas	s__Arenimonas_subflava
ASV_2259	d__Bacteria	p__Gemmatimonadota	c__Longimicrobia	o__Longimicrobiales	f__Longimicrobiaceae	g__Longimicrobiaceae	s__uncultured_bacterium
ASV_2262	d__Bacteria	p__Bacteroidota	c__Bacteroidia	o__Flavobacteriales	f__Flavobacteriaceae	g__Flavobacterium	s__unclassified_Flavobacterium
ASV_2265	d__Bacteria	p__Proteobacteria	c__Gammaproteobacteria	o__Burkholderiales	f__Oxalobacteraceae	g__Massilia	s__unclassified_Massilia
ASV_2266	d__Bacteria	p__Myxococcota	c__Polyangia	o__Polyangiales	f__Phaselicystidaceae	g__Phaselicystis	s__unclassified_Phaselicystis
ASV_2267	d__Bacteria	p__Myxococcota	c__Polyangia	o__Haliangiales	f__Haliangiaceae	g__Haliangium	s__unclassified_Haliangium
ASV_2269	d__Bacteria	p__Proteobacteria	c__Gammaproteobacteria	o__Burkholderiales	f__Comamonadaceae	g__uncultured	s__Danio_rerio
ASV_2272	d__Bacteria	p__Acidobacteriota	c__Acidobacteriae	o__Solibacterales	f__Solibacteraceae	g__Candidatus_Solibacter	s__uncultured_bacterium
ASV_2274	d__Bacteria	p__Actinobacteriota	c__Actinobacteria	o__Pseudonocardiales	f__Pseudonocardiaceae	g__Pseudonocardia	s__uncultured_bacterium
ASV_2275	d__Bacteria	p__Acidobacteriota	c__Blastocatellia	o__unclassified_Blastocatellia	f__unclassified_Blastocatellia	g__unclassified_Blastocatellia	s__unclassified_Blastocatellia
ASV_2276	d__Bacteria	p__Proteobacteria	c__Gammaproteobacteria	o__Burkholderiales	f__Comamonadaceae	g__Hydrogenophaga	s__Hydrogenophaga_palleronii
ASV_2279	d__Bacteria	p__Acidobacteriota	c__Vicinamibacteria	o__Vicinamibacterales	f__uncultured	g__uncultured	s__unclassified_uncultured
ASV_2280	d__Bacteria	p__Proteobacteria	c__Gammaproteobacteria	o__Burkholderiales	f__unclassified_Burkholderiales	g__unclassified_Burkholderiales	s__unclassified_Burkholderiales
ASV_2282	d__Bacteria	p__Acidobacteriota	c__Vicinamibacteria	o__Vicinamibacterales	f__uncultured	g__uncultured	s__uncultured_bacterium
ASV_2283	d__Bacteria	p__Bdellovibrionota	c__Bdellovibrionia	o__Bdellovibrionales	f__Bdellovibrionaceae	g__Bdellovibrio	s__uncultured_bacterium
ASV_2287	d__Bacteria	p__Proteobacteria	c__Alphaproteobacteria	o__Caulobacterales	f__Caulobacteraceae	g__Caulobacter	s__unclassified_Caulobacter
ASV_2288	d__Bacteria	p__Gemmatimonadota	c__Gemmatimonadetes	o__Gemmatimonadales	f__Gemmatimonadaceae	g__uncultured	s__unclassified_uncultured
ASV_2290	d__Bacteria	p__Gemmatimonadota	c__Gemmatimonadetes	o__Gemmatimonadales	f__Gemmatimonadaceae	g__unclassified_Gemmatimonadaceae	s__unclassified_Gemmatimonadaceae
ASV_2291	d__Bacteria	p__Chloroflexi	c__TK10	o__TK10	f__TK10	g__TK10	s__uncultured_Chloroflexus
ASV_2292	d__Bacteria	p__Proteobacteria	c__Gammaproteobacteria	o__Xanthomonadales	f__Xanthomonadaceae	g__Arenimonas	s__uncultured_bacterium
ASV_2293	d__Bacteria	p__Proteobacteria	c__Alphaproteobacteria	o__Rhizobiales	f__Rhizobiales_Incertae_Sedis	g__uncultured	s__uncultured_Rhizobiales
ASV_2296	d__Bacteria	p__Chloroflexi	c__Anaerolineae	o__SBR1031	f__A4b	g__A4b	s__metagenome
ASV_2298	d__Bacteria	p__Proteobacteria	c__Gammaproteobacteria	o__Enterobacterales	f__Enterobacteriaceae	g__Escherichia-Shigella	s__unclassified_Escherichia-Shigella
ASV_2300	d__Bacteria	p__Actinobacteriota	c__Actinobacteria	o__Frankiales	f__Geodermatophilaceae	g__Blastococcus	s__unclassified_Blastococcus
ASV_2301	d__Bacteria	p__Proteobacteria	c__Alphaproteobacteria	o__Sphingomonadales	f__Sphingomonadaceae	g__unclassified_Sphingomonadaceae	s__unclassified_Sphingomonadaceae
ASV_2302	d__Bacteria	p__Acidobacteriota	c__Blastocatellia	o__11-24	f__11-24	g__11-24	s__uncultured_Acidobacteria
ASV_2304	d__Bacteria	p__Bacteroidota	c__Bacteroidia	o__Cytophagales	f__Hymenobacteraceae	g__Pontibacter	s__uncultured_bacterium
ASV_2305	d__Bacteria	p__Acidobacteriota	c__Vicinamibacteria	o__Vicinamibacterales	f__Vicinamibacteraceae	g__Vicinamibacteraceae	s__uncultured_Holophagae
ASV_2316	d__Bacteria	p__Desulfobacterota	c__uncultured	o__uncultured	f__uncultured	g__uncultured	s__unclassified_uncultured
ASV_2317	d__Bacteria	p__Acidobacteriota	c__Vicinamibacteria	o__Vicinamibacterales	f__uncultured	g__uncultured	s__uncultured_Acidobacteriaceae
ASV_2318	d__Bacteria	p__Proteobacteria	c__Gammaproteobacteria	o__Xanthomonadales	f__Xanthomonadaceae	g__Arenimonas	s__uncultured_Arenimonas
ASV_2321	d__Bacteria	p__Acidobacteriota	c__Vicinamibacteria	o__Vicinamibacterales	f__uncultured	g__uncultured	s__uncultured_Acidobacteriaceae
ASV_2326	d__Bacteria	p__Proteobacteria	c__Gammaproteobacteria	o__Burkholderiales	f__Comamonadaceae	g__Caenimonas	s__uncultured_soil
ASV_2327	d__Bacteria	p__Actinobacteriota	c__Actinobacteria	o__Propionibacteriales	f__Nocardioidaceae	g__Nocardioides	s__unclassified_Nocardioides
ASV_2329	d__Bacteria	p__Proteobacteria	c__Gammaproteobacteria	o__Burkholderiales	f__Nitrosomonadaceae	g__Ellin6067	s__unclassified_Ellin6067
ASV_2330	d__Bacteria	p__Acidobacteriota	c__Vicinamibacteria	o__Vicinamibacterales	f__Vicinamibacteraceae	g__Vicinamibacteraceae	s__unclassified_Vicinamibacteraceae
ASV_2331	d__Bacteria	p__Acidobacteriota	c__Blastocatellia	o__Blastocatellales	f__Blastocatellaceae	g__Stenotrophobacter	s__unclassified_Stenotrophobacter
ASV_2333	d__Bacteria	p__Proteobacteria	c__Gammaproteobacteria	o__Burkholderiales	f__Oxalobacteraceae	g__Noviherbaspirillum	s__unclassified_Noviherbaspirillum
ASV_2336	d__Bacteria	p__Proteobacteria	c__Gammaproteobacteria	o__Burkholderiales	f__Nitrosomonadaceae	g__Ellin6067	s__uncultured_bacterium
ASV_2340	d__Bacteria	p__Proteobacteria	c__Gammaproteobacteria	o__Xanthomonadales	f__Rhodanobacteraceae	g__Dokdonella	s__unclassified_Dokdonella
ASV_2342	d__Bacteria	p__Acidobacteriota	c__Vicinamibacteria	o__Vicinamibacterales	f__uncultured	g__uncultured	s__unclassified_uncultured
ASV_2343	d__Bacteria	p__Proteobacteria	c__Gammaproteobacteria	o__Xanthomonadales	f__Xanthomonadaceae	g__Lysobacter	s__unclassified_Lysobacter
ASV_2344	d__Bacteria	p__Proteobacteria	c__Alphaproteobacteria	o__Sphingomonadales	f__Sphingomonadaceae	g__unclassified_Sphingomonadaceae	s__unclassified_Sphingomonadaceae
ASV_2346	d__Bacteria	p__Proteobacteria	c__Alphaproteobacteria	o__Sphingomonadales	f__Sphingomonadaceae	g__Sphingomonas	s__unclassified_Sphingomonas
ASV_2350	d__Bacteria	p__Actinobacteriota	c__Thermoleophilia	o__Solirubrobacterales	f__Solirubrobacteraceae	g__Solirubrobacter	s__uncultured_bacterium
ASV_2352	d__Bacteria	p__Proteobacteria	c__Gammaproteobacteria	o__Steroidobacterales	f__Steroidobacteraceae	g__Steroidobacter	s__unclassified_Steroidobacter
ASV_2354	d__Bacteria	p__Acidobacteriota	c__Holophagae	o__Subgroup_7	f__Subgroup_7	g__Subgroup_7	s__uncultured_Acidobacteria
ASV_2356	d__Bacteria	p__Proteobacteria	c__Gammaproteobacteria	o__Xanthomonadales	f__Rhodanobacteraceae	g__unclassified_Rhodanobacteraceae	s__unclassified_Rhodanobacteraceae
ASV_2358	d__Bacteria	p__Bdellovibrionota	c__Oligoflexia	o__0319-6G20	f__0319-6G20	g__0319-6G20	s__bacterium_enrichment
ASV_2359	d__Bacteria	p__Proteobacteria	c__Gammaproteobacteria	o__Burkholderiales	f__Comamonadaceae	g__Ramlibacter	s__Ramlibacter_tataouinensis
ASV_2360	d__Bacteria	p__Proteobacteria	c__Alphaproteobacteria	o__Sphingomonadales	f__Sphingomonadaceae	g__unclassified_Sphingomonadaceae	s__unclassified_Sphingomonadaceae
ASV_2367	d__Bacteria	p__Myxococcota	c__Polyangia	o__Haliangiales	f__Haliangiaceae	g__Haliangium	s__unclassified_Haliangium
ASV_2370	d__Bacteria	p__Bacteroidota	c__Bacteroidia	o__Chitinophagales	f__Chitinophagaceae	g__unclassified_Chitinophagaceae	s__unclassified_Chitinophagaceae
ASV_2374	d__Bacteria	p__Acidobacteriota	c__Vicinamibacteria	o__Vicinamibacterales	f__unclassified_Vicinamibacterales	g__unclassified_Vicinamibacterales	s__unclassified_Vicinamibacterales
ASV_2375	d__Bacteria	p__Acidobacteriota	c__Thermoanaerobaculia	o__Thermoanaerobaculales	f__Thermoanaerobaculaceae	g__Subgroup_10	s__metagenome
ASV_2376	d__Bacteria	p__Methylomirabilota	c__Methylomirabilia	o__Rokubacteriales	f__Rokubacteriales	g__Rokubacteriales	s__unclassified_Rokubacteriales
ASV_2380	d__Bacteria	p__Acidobacteriota	c__Vicinamibacteria	o__Vicinamibacterales	f__Vicinamibacteraceae	g__Vicinamibacteraceae	s__unclassified_Vicinamibacteraceae
ASV_2381	d__Bacteria	p__Actinobacteriota	c__Actinobacteria	o__Propionibacteriales	f__Nocardioidaceae	g__Nocardioides	s__uncultured_bacterium
ASV_2387	d__Bacteria	p__Proteobacteria	c__Gammaproteobacteria	o__Burkholderiales	f__Oxalobacteraceae	g__Massilia	s__unclassified_Massilia
ASV_2393	d__Bacteria	p__Acidobacteriota	c__Holophagae	o__Subgroup_7	f__Subgroup_7	g__Subgroup_7	s__metagenome
ASV_2396	d__Bacteria	p__Proteobacteria	c__Gammaproteobacteria	o__Gammaproteobacteria_Incertae_Sedis	f__Unknown_Family	g__Acidibacter	s__unclassified_Acidibacter
ASV_2397	d__Bacteria	p__Proteobacteria	c__Gammaproteobacteria	o__Burkholderiales	f__SC-I-84	g__SC-I-84	s__unclassified_SC-I-84
ASV_2398	d__Bacteria	p__Methylomirabilota	c__Methylomirabilia	o__Rokubacteriales	f__Rokubacteriales	g__Rokubacteriales	s__unclassified_Rokubacteriales
ASV_2399	d__Bacteria	p__Bacteroidota	c__Bacteroidia	o__Cytophagales	f__Microscillaceae	g__uncultured	s__unclassified_uncultured
ASV_2404	d__Bacteria	p__Bacteroidota	c__Bacteroidia	o__Chitinophagales	f__Chitinophagaceae	g__Terrimonas	s__unclassified_Terrimonas
ASV_2405	d__Bacteria	p__Actinobacteriota	c__Acidimicrobiia	o__uncultured	f__uncultured	g__uncultured	s__uncultured_soil
ASV_2406	d__Bacteria	p__Proteobacteria	c__Gammaproteobacteria	o__Xanthomonadales	f__Rhodanobacteraceae	g__unclassified_Rhodanobacteraceae	s__unclassified_Rhodanobacteraceae
ASV_2408	d__Bacteria	p__Acidobacteriota	c__Vicinamibacteria	o__Vicinamibacterales	f__Vicinamibacteraceae	g__Luteitalea	s__unclassified_Luteitalea
ASV_2411	d__Bacteria	p__Gemmatimonadota	c__Gemmatimonadetes	o__Gemmatimonadales	f__Gemmatimonadaceae	g__uncultured	s__unclassified_uncultured
ASV_2416	d__Bacteria	p__Proteobacteria	c__Gammaproteobacteria	o__Salinisphaerales	f__Solimonadaceae	g__uncultured	s__uncultured_bacterium
ASV_2418	d__Bacteria	p__Proteobacteria	c__Gammaproteobacteria	o__Burkholderiales	f__SC-I-84	g__SC-I-84	s__uncultured_Burkholderia
ASV_2419	d__Bacteria	p__Gemmatimonadota	c__Gemmatimonadetes	o__Gemmatimonadales	f__Gemmatimonadaceae	g__Roseisolibacter	s__Roseisolibacter_agri
ASV_2420	d__Bacteria	p__Bdellovibrionota	c__Bdellovibrionia	o__Bdellovibrionales	f__Bdellovibrionaceae	g__Bdellovibrio	s__uncultured_bacterium
ASV_2425	d__Bacteria	p__Proteobacteria	c__Alphaproteobacteria	o__Elsterales	f__uncultured	g__uncultured	s__uncultured_bacterium
ASV_2426	d__Bacteria	p__Proteobacteria	c__Gammaproteobacteria	o__Burkholderiales	f__Comamonadaceae	g__unclassified_Comamonadaceae	s__unclassified_Comamonadaceae
ASV_2427	d__Bacteria	p__Armatimonadota	c__uncultured	o__uncultured	f__uncultured	g__uncultured	s__metagenome
ASV_2428	d__Bacteria	p__Bacteroidota	c__Bacteroidia	o__Chitinophagales	f__Chitinophagaceae	g__Segetibacter	s__uncultured_bacterium
ASV_2431	d__Bacteria	p__Armatimonadota	c__uncultured	o__uncultured	f__uncultured	g__uncultured	s__uncultured_bacterium
ASV_2434	d__Bacteria	p__Acidobacteriota	c__unclassified_Acidobacteriota	o__unclassified_Acidobacteriota	f__unclassified_Acidobacteriota	g__unclassified_Acidobacteriota	s__unclassified_Acidobacteriota
ASV_2436	d__Bacteria	p__Abditibacteriota	c__Abditibacteria	o__Abditibacteriales	f__Abditibacteriaceae	g__Abditibacterium	s__uncultured_bacterium
ASV_2440	d__Bacteria	p__Acidobacteriota	c__Blastocatellia	o__DS-100	f__DS-100	g__DS-100	s__uncultured_Acidobacteria
ASV_2442	d__Bacteria	p__Myxococcota	c__Polyangia	o__Haliangiales	f__Haliangiaceae	g__Haliangium	s__unclassified_Haliangium
ASV_2443	d__Bacteria	p__Myxococcota	c__Polyangia	o__Polyangiales	f__Phaselicystidaceae	g__Phaselicystis	s__uncultured_bacterium
ASV_2448	d__Bacteria	p__Acidobacteriota	c__Vicinamibacteria	o__Vicinamibacterales	f__Vicinamibacteraceae	g__Vicinamibacteraceae	s__unclassified_Vicinamibacteraceae
ASV_2449	d__Bacteria	p__Bacteroidota	c__Bacteroidia	o__Chitinophagales	f__Chitinophagaceae	g__Edaphobaculum	s__unclassified_Edaphobaculum
ASV_2450	d__Bacteria	p__Gemmatimonadota	c__Gemmatimonadetes	o__Gemmatimonadales	f__Gemmatimonadaceae	g__uncultured	s__uncultured_Gemmatimonadetes
ASV_2452	d__Bacteria	p__Acidobacteriota	c__Vicinamibacteria	o__Vicinamibacterales	f__Vicinamibacteraceae	g__Vicinamibacteraceae	s__unclassified_Vicinamibacteraceae
ASV_2453	d__Bacteria	p__Acidobacteriota	c__Blastocatellia	o__DS-100	f__DS-100	g__DS-100	s__uncultured_Acidobacteria
ASV_2454	d__Bacteria	p__Bacteroidota	c__Bacteroidia	o__Chitinophagales	f__Chitinophagaceae	g__uncultured	s__unclassified_uncultured
ASV_2456	d__Bacteria	p__Desulfobacterota	c__uncultured	o__uncultured	f__uncultured	g__uncultured	s__uncultured_proteobacterium
ASV_2459	d__Bacteria	p__Methylomirabilota	c__Methylomirabilia	o__Rokubacteriales	f__Rokubacteriales	g__Rokubacteriales	s__uncultured_bacterium
ASV_2462	d__Bacteria	p__Acidobacteriota	c__Holophagae	o__Subgroup_7	f__Subgroup_7	g__Subgroup_7	s__metagenome
ASV_2463	d__Bacteria	p__Proteobacteria	c__Gammaproteobacteria	o__Xanthomonadales	f__Xanthomonadaceae	g__Lysobacter	s__unclassified_Lysobacter
ASV_2464	d__Bacteria	p__Bacteroidota	c__Bacteroidia	o__Bacteroidales	f__Dysgonomonadaceae	g__Proteiniphilum	s__uncultured_bacterium
ASV_2465	d__Bacteria	p__Acidobacteriota	c__Holophagae	o__Subgroup_7	f__Subgroup_7	g__Subgroup_7	s__unclassified_Subgroup_7
ASV_2469	d__Bacteria	p__Bacteroidota	c__Bacteroidia	o__Chitinophagales	f__Chitinophagaceae	g__Ferruginibacter	s__unclassified_Ferruginibacter
ASV_2472	d__Bacteria	p__Proteobacteria	c__Alphaproteobacteria	o__Sphingomonadales	f__Sphingomonadaceae	g__Sphingomonas	s__unclassified_Sphingomonas
ASV_2475	d__Bacteria	p__Gemmatimonadota	c__Gemmatimonadetes	o__Gemmatimonadales	f__Gemmatimonadaceae	g__uncultured	s__unclassified_uncultured
ASV_2479	d__Bacteria	p__Myxococcota	c__Polyangia	o__Polyangiales	f__Polyangiaceae	g__unclassified_Polyangiaceae	s__unclassified_Polyangiaceae
ASV_2485	d__Bacteria	p__Myxococcota	c__Polyangia	o__Polyangiales	f__Sandaracinaceae	g__uncultured	s__unclassified_uncultured
ASV_2489	d__Bacteria	p__Proteobacteria	c__Gammaproteobacteria	o__Xanthomonadales	f__Xanthomonadaceae	g__unclassified_Xanthomonadaceae	s__unclassified_Xanthomonadaceae
ASV_2490	d__Bacteria	p__Proteobacteria	c__Alphaproteobacteria	o__Sphingomonadales	f__Sphingomonadaceae	g__unclassified_Sphingomonadaceae	s__unclassified_Sphingomonadaceae
ASV_2491	d__Bacteria	p__Bacteroidota	c__Bacteroidia	o__Sphingobacteriales	f__Sphingobacteriaceae	g__Pedobacter	s__unclassified_Pedobacter
ASV_2497	d__Bacteria	p__Actinobacteriota	c__Thermoleophilia	o__Solirubrobacterales	f__67-14	g__67-14	s__unclassified_67-14
ASV_2498	d__Bacteria	p__Actinobacteriota	c__Actinobacteria	o__Frankiales	f__Geodermatophilaceae	g__Blastococcus	s__unclassified_Blastococcus
ASV_2500	d__Bacteria	p__Proteobacteria	c__Alphaproteobacteria	o__Sphingomonadales	f__Sphingomonadaceae	g__unclassified_Sphingomonadaceae	s__unclassified_Sphingomonadaceae
ASV_2502	d__Bacteria	p__Proteobacteria	c__Gammaproteobacteria	o__Burkholderiales	f__Oxalobacteraceae	g__Massilia	s__unclassified_Massilia
ASV_2503	d__Bacteria	p__Chloroflexi	c__KD4-96	o__KD4-96	f__KD4-96	g__KD4-96	s__unclassified_KD4-96
ASV_2504	d__Bacteria	p__Myxococcota	c__Polyangia	o__Polyangiales	f__Polyangiaceae	g__Sorangium	s__uncultured_delta
ASV_2505	d__Bacteria	p__Actinobacteriota	c__Thermoleophilia	o__Gaiellales	f__uncultured	g__uncultured	s__unclassified_uncultured
ASV_2510	d__Bacteria	p__Acidobacteriota	c__Blastocatellia	o__Pyrinomonadales	f__Pyrinomonadaceae	g__RB41	s__unclassified_RB41
ASV_2513	d__Bacteria	p__Bacteroidota	c__Bacteroidia	o__Flavobacteriales	f__Flavobacteriaceae	g__Flavobacterium	s__cf._Chryseobacterium
ASV_2515	d__Bacteria	p__Bacteroidota	c__Bacteroidia	o__Chitinophagales	f__Chitinophagaceae	g__Edaphobaculum	s__unclassified_Edaphobaculum
ASV_2516	d__Bacteria	p__Proteobacteria	c__Alphaproteobacteria	o__Sphingomonadales	f__Sphingomonadaceae	g__unclassified_Sphingomonadaceae	s__unclassified_Sphingomonadaceae
ASV_2517	d__Bacteria	p__Proteobacteria	c__Alphaproteobacteria	o__Reyranellales	f__Reyranellaceae	g__uncultured	s__uncultured_Rhodospirillales
ASV_2519	d__Bacteria	p__Proteobacteria	c__Gammaproteobacteria	o__Xanthomonadales	f__Xanthomonadaceae	g__unclassified_Xanthomonadaceae	s__unclassified_Xanthomonadaceae
ASV_2524	d__Bacteria	p__Acidobacteriota	c__Vicinamibacteria	o__Vicinamibacterales	f__Vicinamibacteraceae	g__Vicinamibacteraceae	s__unclassified_Vicinamibacteraceae
ASV_2525	d__Bacteria	p__Acidobacteriota	c__Vicinamibacteria	o__Vicinamibacterales	f__uncultured	g__uncultured	s__uncultured_bacterium
ASV_2526	d__Bacteria	p__Acidobacteriota	c__Vicinamibacteria	o__Vicinamibacterales	f__Vicinamibacteraceae	g__Vicinamibacteraceae	s__unclassified_Vicinamibacteraceae
ASV_2529	d__Bacteria	p__Gemmatimonadota	c__unclassified_Gemmatimonadota	o__unclassified_Gemmatimonadota	f__unclassified_Gemmatimonadota	g__unclassified_Gemmatimonadota	s__unclassified_Gemmatimonadota
ASV_2532	d__Bacteria	p__Actinobacteriota	c__Thermoleophilia	o__Solirubrobacterales	f__67-14	g__67-14	s__uncultured_bacterium
ASV_2533	d__Bacteria	p__Acidobacteriota	c__Vicinamibacteria	o__Vicinamibacterales	f__Vicinamibacteraceae	g__Vicinamibacteraceae	s__unclassified_Vicinamibacteraceae
ASV_2534	d__Bacteria	p__Chloroflexi	c__TK10	o__TK10	f__TK10	g__TK10	s__uncultured_bacterium
ASV_2536	d__Bacteria	p__Proteobacteria	c__Gammaproteobacteria	o__Burkholderiales	f__Oxalobacteraceae	g__Massilia	s__unclassified_Massilia
ASV_2541	d__Bacteria	p__Acidobacteriota	c__Vicinamibacteria	o__Subgroup_17	f__Subgroup_17	g__Subgroup_17	s__unclassified_Subgroup_17
ASV_2542	d__Bacteria	p__Proteobacteria	c__Alphaproteobacteria	o__Sphingomonadales	f__Sphingomonadaceae	g__Sphingomonas	s__unclassified_Sphingomonas
ASV_2544	d__Bacteria	p__Actinobacteriota	c__Acidimicrobiia	o__unclassified_Acidimicrobiia	f__unclassified_Acidimicrobiia	g__unclassified_Acidimicrobiia	s__unclassified_Acidimicrobiia
ASV_2545	d__Bacteria	p__Sumerlaeota	c__Sumerlaeia	o__Sumerlaeales	f__Sumerlaeaceae	g__Sumerlaea	s__uncultured_bacterium
ASV_2546	d__Bacteria	p__Gemmatimonadota	c__Gemmatimonadetes	o__Gemmatimonadales	f__Gemmatimonadaceae	g__uncultured	s__uncultured_bacterium
ASV_2547	d__Bacteria	p__Methylomirabilota	c__Methylomirabilia	o__Rokubacteriales	f__Rokubacteriales	g__Rokubacteriales	s__uncultured_bacterium
ASV_2548	d__Bacteria	p__Firmicutes	c__Clostridia	o__Oscillospirales	f__Hungateiclostridiaceae	g__uncultured	s__unclassified_uncultured
ASV_2549	d__Bacteria	p__Actinobacteriota	c__Thermoleophilia	o__Gaiellales	f__uncultured	g__uncultured	s__uncultured_Rubrobacteria
ASV_2552	d__Bacteria	p__Proteobacteria	c__Gammaproteobacteria	o__Burkholderiales	f__Comamonadaceae	g__Candidatus_Symbiobacter	s__uncultured_bacterium
ASV_2553	d__Bacteria	p__Chloroflexi	c__KD4-96	o__KD4-96	f__KD4-96	g__KD4-96	s__unclassified_KD4-96
ASV_2555	d__Bacteria	p__Bacteroidota	c__Bacteroidia	o__Cytophagales	f__Hymenobacteraceae	g__unclassified_Hymenobacteraceae	s__unclassified_Hymenobacteraceae
ASV_2562	d__Bacteria	p__Proteobacteria	c__Gammaproteobacteria	o__Gammaproteobacteria_Incertae_Sedis	f__Unknown_Family	g__Candidatus_Berkiella	s__uncultured_bacterium
ASV_2566	d__Bacteria	p__unclassified_Bacteria	c__unclassified_Bacteria	o__unclassified_Bacteria	f__unclassified_Bacteria	g__unclassified_Bacteria	s__unclassified_Bacteria
ASV_2567	d__Bacteria	p__Proteobacteria	c__Gammaproteobacteria	o__Burkholderiales	f__Oxalobacteraceae	g__Massilia	s__unclassified_Massilia
ASV_2568	d__Bacteria	p__Actinobacteriota	c__MB-A2-108	o__MB-A2-108	f__MB-A2-108	g__MB-A2-108	s__uncultured_actinobacterium
ASV_2572	d__Bacteria	p__Proteobacteria	c__Alphaproteobacteria	o__Sphingomonadales	f__Sphingomonadaceae	g__Sphingomonas	s__unclassified_Sphingomonas
ASV_2574	d__Bacteria	p__Bacteroidota	c__Bacteroidia	o__Chitinophagales	f__Chitinophagaceae	g__unclassified_Chitinophagaceae	s__unclassified_Chitinophagaceae
ASV_2575	d__Bacteria	p__WS2	c__WS2	o__WS2	f__WS2	g__WS2	s__uncultured_bacterium
ASV_2579	d__Bacteria	p__Proteobacteria	c__Gammaproteobacteria	o__Burkholderiales	f__Oxalobacteraceae	g__Massilia	s__unclassified_Massilia
ASV_2581	d__Bacteria	p__Proteobacteria	c__Alphaproteobacteria	o__Sphingomonadales	f__Sphingomonadaceae	g__Ellin6055	s__unclassified_Ellin6055
ASV_2582	d__Bacteria	p__Proteobacteria	c__Gammaproteobacteria	o__Xanthomonadales	f__Rhodanobacteraceae	g__Ahniella	s__uncultured_bacterium
ASV_2583	d__Bacteria	p__Gemmatimonadota	c__Gemmatimonadetes	o__Gemmatimonadales	f__Gemmatimonadaceae	g__uncultured	s__uncultured_Gemmatimonas
ASV_2585	d__Bacteria	p__Myxococcota	c__Polyangia	o__Polyangiales	f__Phaselicystidaceae	g__Phaselicystis	s__unclassified_Phaselicystis
ASV_2587	d__Bacteria	p__Proteobacteria	c__Gammaproteobacteria	o__Burkholderiales	f__Oxalobacteraceae	g__Duganella	s__unclassified_Duganella
ASV_2588	d__Bacteria	p__Actinobacteriota	c__Thermoleophilia	o__Solirubrobacterales	f__Solirubrobacteraceae	g__Solirubrobacter	s__uncultured_bacterium
ASV_2589	d__Bacteria	p__Proteobacteria	c__Alphaproteobacteria	o__Sphingomonadales	f__Sphingomonadaceae	g__unclassified_Sphingomonadaceae	s__unclassified_Sphingomonadaceae
ASV_2590	d__Bacteria	p__Acidobacteriota	c__Acidobacteriae	o__Elev-16S-1166	f__Elev-16S-1166	g__Elev-16S-1166	s__unclassified_Elev-16S-1166
ASV_2591	d__Bacteria	p__Acidobacteriota	c__Blastocatellia	o__Elev-16S-573	f__Elev-16S-573	g__Elev-16S-573	s__uncultured_bacterium
ASV_2593	d__Bacteria	p__Actinobacteriota	c__Rubrobacteria	o__Rubrobacterales	f__Rubrobacteriaceae	g__Rubrobacter	s__uncultured_bacterium
ASV_2594	d__Bacteria	p__Acidobacteriota	c__Blastocatellia	o__11-24	f__11-24	g__11-24	s__uncultured_bacterium
ASV_2595	d__Bacteria	p__Chloroflexi	c__TK10	o__TK10	f__TK10	g__TK10	s__uncultured_Firmicutes
ASV_2597	d__Bacteria	p__Proteobacteria	c__unclassified_Proteobacteria	o__unclassified_Proteobacteria	f__unclassified_Proteobacteria	g__unclassified_Proteobacteria	s__unclassified_Proteobacteria
ASV_2601	d__Bacteria	p__Proteobacteria	c__Gammaproteobacteria	o__Burkholderiales	f__Burkholderiaceae	g__Cupriavidus	s__unclassified_Cupriavidus
ASV_2604	d__Bacteria	p__Gemmatimonadota	c__S0134_terrestrial_group	o__S0134_terrestrial_group	f__S0134_terrestrial_group	g__S0134_terrestrial_group	s__uncultured_Gemmatimonadetes
ASV_2605	d__Bacteria	p__Chloroflexi	c__OLB14	o__OLB14	f__OLB14	g__OLB14	s__metagenome
ASV_2606	d__Bacteria	p__Bacteroidota	c__Bacteroidia	o__Chitinophagales	f__Chitinophagaceae	g__Edaphobaculum	s__uncultured_bacterium
ASV_2608	d__Bacteria	p__Proteobacteria	c__Gammaproteobacteria	o__Xanthomonadales	f__Xanthomonadaceae	g__Arenimonas	s__unclassified_Arenimonas
ASV_2613	d__Bacteria	p__Acidobacteriota	c__Blastocatellia	o__Pyrinomonadales	f__Pyrinomonadaceae	g__RB41	s__unclassified_RB41
ASV_2614	d__Bacteria	p__Bacteroidota	c__Bacteroidia	o__Chitinophagales	f__Chitinophagaceae	g__Terrimonas	s__uncultured_bacterium
ASV_2616	d__Bacteria	p__Gemmatimonadota	c__Gemmatimonadetes	o__Gemmatimonadales	f__Gemmatimonadaceae	g__uncultured	s__uncultured_bacterium
ASV_2618	d__Bacteria	p__Proteobacteria	c__Gammaproteobacteria	o__Burkholderiales	f__Comamonadaceae	g__unclassified_Comamonadaceae	s__unclassified_Comamonadaceae
ASV_2619	d__Bacteria	p__Proteobacteria	c__Gammaproteobacteria	o__Enterobacterales	f__Enterobacteriaceae	g__Escherichia-Shigella	s__unclassified_Escherichia-Shigella
ASV_2621	d__Bacteria	p__Bacteroidota	c__Bacteroidia	o__Sphingobacteriales	f__Sphingobacteriaceae	g__unclassified_Sphingobacteriaceae	s__unclassified_Sphingobacteriaceae
ASV_2623	d__Bacteria	p__Actinobacteriota	c__Acidimicrobiia	o__Microtrichales	f__Ilumatobacteraceae	g__uncultured	s__uncultured_Acidimicrobiales
ASV_2624	d__Bacteria	p__Proteobacteria	c__Gammaproteobacteria	o__Xanthomonadales	f__Xanthomonadaceae	g__Arenimonas	s__unclassified_Arenimonas
ASV_2625	d__Bacteria	p__Proteobacteria	c__Gammaproteobacteria	o__Xanthomonadales	f__Xanthomonadaceae	g__Stenotrophomonas	s__Stenotrophomonas_nitritireducens
ASV_2626	d__Bacteria	p__Proteobacteria	c__Gammaproteobacteria	o__unclassified_Gammaproteobacteria	f__unclassified_Gammaproteobacteria	g__unclassified_Gammaproteobacteria	s__unclassified_Gammaproteobacteria
ASV_2627	d__Bacteria	p__Gemmatimonadota	c__Gemmatimonadetes	o__Gemmatimonadales	f__Gemmatimonadaceae	g__uncultured	s__uncultured_Gemmatimonadaceae
ASV_2629	d__Bacteria	p__Proteobacteria	c__Alphaproteobacteria	o__Rhizobiales	f__Hyphomicrobiaceae	g__Pedomicrobium	s__unclassified_Pedomicrobium
ASV_2630	d__Bacteria	p__Actinobacteriota	c__Acidimicrobiia	o__unclassified_Acidimicrobiia	f__unclassified_Acidimicrobiia	g__unclassified_Acidimicrobiia	s__unclassified_Acidimicrobiia
ASV_2631	d__Bacteria	p__Proteobacteria	c__unclassified_Proteobacteria	o__unclassified_Proteobacteria	f__unclassified_Proteobacteria	g__unclassified_Proteobacteria	s__unclassified_Proteobacteria
ASV_2632	d__Bacteria	p__Actinobacteriota	c__Actinobacteria	o__Micrococcales	f__Microbacteriaceae	g__unclassified_Microbacteriaceae	s__unclassified_Microbacteriaceae
ASV_2634	d__Bacteria	p__Acidobacteriota	c__Blastocatellia	o__Pyrinomonadales	f__Pyrinomonadaceae	g__RB41	s__unclassified_RB41
ASV_2635	d__Bacteria	p__Actinobacteriota	c__Rubrobacteria	o__Rubrobacterales	f__Rubrobacteriaceae	g__Rubrobacter	s__metagenome
ASV_2636	d__Bacteria	p__Proteobacteria	c__Gammaproteobacteria	o__Burkholderiales	f__Nitrosomonadaceae	g__Ellin6067	s__unclassified_Ellin6067
ASV_2638	d__Bacteria	p__Bacteroidota	c__Bacteroidia	o__Bacteroidales	f__Bacteroidaceae	g__Bacteroides	s__Bacteroides_acidifaciens
ASV_2639	d__Bacteria	p__Bacteroidota	c__Bacteroidia	o__Chitinophagales	f__Chitinophagaceae	g__Flavitalea	s__uncultured_Terrimonas
ASV_2645	d__Bacteria	p__Acidobacteriota	c__Blastocatellia	o__Pyrinomonadales	f__Pyrinomonadaceae	g__RB41	s__uncultured_bacterium
ASV_2646	d__Bacteria	p__Desulfobacterota	c__uncultured	o__uncultured	f__uncultured	g__uncultured	s__delta_proteobacterium
ASV_2647	d__Bacteria	p__Chloroflexi	c__JG30-KF-CM66	o__JG30-KF-CM66	f__JG30-KF-CM66	g__JG30-KF-CM66	s__uncultured_Chloroflexi
ASV_2648	d__Bacteria	p__Acidobacteriota	c__Vicinamibacteria	o__Subgroup_17	f__Subgroup_17	g__Subgroup_17	s__uncultured_bacterium
ASV_2649	d__Bacteria	p__Acidobacteriota	c__Vicinamibacteria	o__Vicinamibacterales	f__Vicinamibacteraceae	g__Vicinamibacteraceae	s__unclassified_Vicinamibacteraceae
ASV_2651	d__Bacteria	p__Proteobacteria	c__Alphaproteobacteria	o__Rhizobiales	f__Hyphomicrobiaceae	g__Pedomicrobium	s__uncultured_Hyphomicrobium
ASV_2652	d__Bacteria	p__Bdellovibrionota	c__Bdellovibrionia	o__Bdellovibrionales	f__Bdellovibrionaceae	g__Bdellovibrio	s__Bdellovibrionales_bacterium
ASV_2654	d__Bacteria	p__Proteobacteria	c__Alphaproteobacteria	o__Caulobacterales	f__Caulobacteraceae	g__uncultured	s__unclassified_uncultured
ASV_2656	d__Bacteria	p__Bacteroidota	c__Bacteroidia	o__Chitinophagales	f__Chitinophagaceae	g__Edaphobaculum	s__unclassified_Edaphobaculum
ASV_2664	d__Bacteria	p__Gemmatimonadota	c__Longimicrobia	o__Longimicrobiales	f__Longimicrobiaceae	g__YC-ZSS-LKJ147	s__metagenome
ASV_2665	d__Bacteria	p__SAR324_clade(Marine_group_B)	c__SAR324_clade(Marine_group_B)	o__SAR324_clade(Marine_group_B)	f__SAR324_clade(Marine_group_B)	g__SAR324_clade(Marine_group_B)	s__unclassified_SAR324_clade(Marine_group_B)
ASV_2666	d__Bacteria	p__Proteobacteria	c__Gammaproteobacteria	o__Xanthomonadales	f__unclassified_Xanthomonadales	g__unclassified_Xanthomonadales	s__unclassified_Xanthomonadales
ASV_2667	d__Bacteria	p__Proteobacteria	c__Gammaproteobacteria	o__Xanthomonadales	f__Xanthomonadaceae	g__Luteimonas	s__unclassified_Luteimonas
ASV_2670	d__Bacteria	p__Bacteroidota	c__Bacteroidia	o__Flavobacteriales	f__Flavobacteriaceae	g__Flavobacterium	s__unclassified_Flavobacterium
ASV_2672	d__Bacteria	p__Verrucomicrobiota	c__Verrucomicrobiae	o__Opitutales	f__Opitutaceae	g__Lacunisphaera	s__unclassified_Lacunisphaera
ASV_2673	d__Bacteria	p__Myxococcota	c__Polyangia	o__Haliangiales	f__Haliangiaceae	g__Haliangium	s__unclassified_Haliangium
ASV_2677	d__Bacteria	p__Actinobacteriota	c__Actinobacteria	o__Streptomycetales	f__Streptomycetaceae	g__Streptomyces	s__unclassified_Streptomyces
ASV_2678	d__Bacteria	p__Bacteroidota	c__Bacteroidia	o__Flavobacteriales	f__Weeksellaceae	g__Chryseobacterium	s__unclassified_Chryseobacterium
ASV_2680	d__Bacteria	p__Acidobacteriota	c__Blastocatellia	o__Pyrinomonadales	f__Pyrinomonadaceae	g__RB41	s__uncultured_bacterium
ASV_2685	d__Bacteria	p__Actinobacteriota	c__Actinobacteria	o__Propionibacteriales	f__Nocardioidaceae	g__Nocardioides	s__uncultured_bacterium
ASV_2686	d__Bacteria	p__Proteobacteria	c__Gammaproteobacteria	o__Burkholderiales	f__Oxalobacteraceae	g__Massilia	s__unclassified_Massilia
ASV_2687	d__Bacteria	p__SAR324_clade(Marine_group_B)	c__SAR324_clade(Marine_group_B)	o__SAR324_clade(Marine_group_B)	f__SAR324_clade(Marine_group_B)	g__SAR324_clade(Marine_group_B)	s__uncultured_bacterium
ASV_2689	d__Bacteria	p__Proteobacteria	c__Gammaproteobacteria	o__Burkholderiales	f__TRA3-20	g__TRA3-20	s__uncultured_Nitrosomonadales
ASV_2690	d__Bacteria	p__Proteobacteria	c__Gammaproteobacteria	o__Xanthomonadales	f__Rhodanobacteraceae	g__Chiayiivirga	s__uncultured_bacterium
ASV_2692	d__Bacteria	p__Myxococcota	c__Polyangia	o__Polyangiales	f__Sandaracinaceae	g__unclassified_Sandaracinaceae	s__unclassified_Sandaracinaceae
ASV_2695	d__Bacteria	p__Gemmatimonadota	c__BD2-11_terrestrial_group	o__BD2-11_terrestrial_group	f__BD2-11_terrestrial_group	g__BD2-11_terrestrial_group	s__unclassified_BD2-11_terrestrial_group
ASV_2696	d__Bacteria	p__Acidobacteriota	c__Vicinamibacteria	o__Vicinamibacterales	f__uncultured	g__uncultured	s__uncultured_Acidobacteriaceae
ASV_2697	d__Bacteria	p__Proteobacteria	c__Gammaproteobacteria	o__Burkholderiales	f__Rhodocyclaceae	g__Azoarcus	s__uncultured_bacterium
ASV_2700	d__Bacteria	p__Actinobacteriota	c__Thermoleophilia	o__Gaiellales	f__uncultured	g__uncultured	s__unclassified_uncultured
ASV_2701	d__Bacteria	p__Acidobacteriota	c__Blastocatellia	o__Pyrinomonadales	f__Pyrinomonadaceae	g__RB41	s__unclassified_RB41
ASV_2703	d__Bacteria	p__Acidobacteriota	c__Vicinamibacteria	o__Vicinamibacterales	f__uncultured	g__uncultured	s__unclassified_uncultured
ASV_2704	d__Bacteria	p__Chloroflexi	c__Gitt-GS-136	o__Gitt-GS-136	f__Gitt-GS-136	g__Gitt-GS-136	s__uncultured_Anaerolineae
ASV_2705	d__Bacteria	p__Actinobacteriota	c__Thermoleophilia	o__Gaiellales	f__uncultured	g__uncultured	s__unclassified_uncultured
ASV_2707	d__Bacteria	p__Latescibacterota	c__Latescibacterota	o__Latescibacterota	f__Latescibacterota	g__Latescibacterota	s__unclassified_Latescibacterota
ASV_2708	d__Bacteria	p__Proteobacteria	c__Alphaproteobacteria	o__Kiloniellales	f__Fodinicurvataceae	g__uncultured	s__uncultured_Alphaproteobacteria
ASV_2710	d__Bacteria	p__Proteobacteria	c__Gammaproteobacteria	o__Burkholderiales	f__Burkholderiaceae	g__Lautropia	s__unclassified_Lautropia
ASV_2716	d__Bacteria	p__Bacteroidota	c__Bacteroidia	o__Flavobacteriales	f__Flavobacteriaceae	g__Flavobacterium	s__unclassified_Flavobacterium
ASV_2718	d__Bacteria	p__Gemmatimonadota	c__Gemmatimonadetes	o__Gemmatimonadales	f__Gemmatimonadaceae	g__Gemmatimonas	s__unclassified_Gemmatimonas
ASV_2719	d__Bacteria	p__Gemmatimonadota	c__Gemmatimonadetes	o__Gemmatimonadales	f__Gemmatimonadaceae	g__uncultured	s__unclassified_uncultured
ASV_2721	d__Bacteria	p__Bacteroidota	c__Bacteroidia	o__Cytophagales	f__Hymenobacteraceae	g__Pontibacter	s__unclassified_Pontibacter
ASV_2722	d__Bacteria	p__Proteobacteria	c__Gammaproteobacteria	o__Burkholderiales	f__Comamonadaceae	g__unclassified_Comamonadaceae	s__unclassified_Comamonadaceae
ASV_2723	d__Bacteria	p__Actinobacteriota	c__Thermoleophilia	o__Solirubrobacterales	f__67-14	g__67-14	s__uncultured_Rubrobacteria
ASV_2724	d__Bacteria	p__Proteobacteria	c__Gammaproteobacteria	o__Xanthomonadales	f__Xanthomonadaceae	g__Arenimonas	s__unclassified_Arenimonas
ASV_2725	d__Bacteria	p__unclassified_Bacteria	c__unclassified_Bacteria	o__unclassified_Bacteria	f__unclassified_Bacteria	g__unclassified_Bacteria	s__unclassified_Bacteria
ASV_2727	d__Bacteria	p__Proteobacteria	c__Alphaproteobacteria	o__Rhizobiales	f__Methyloligellaceae	g__Methyloligellaceae	s__uncultured_bacterium
ASV_2732	d__Bacteria	p__Proteobacteria	c__Gammaproteobacteria	o__Burkholderiales	f__Comamonadaceae	g__unclassified_Comamonadaceae	s__unclassified_Comamonadaceae
ASV_2734	d__Bacteria	p__Bacteroidota	c__Bacteroidia	o__Chitinophagales	f__Chitinophagaceae	g__Flavitalea	s__unclassified_Flavitalea
ASV_2738	d__Bacteria	p__Proteobacteria	c__Gammaproteobacteria	o__Burkholderiales	f__Oxalobacteraceae	g__Massilia	s__unclassified_Massilia
ASV_2740	d__Bacteria	p__Acidobacteriota	c__Vicinamibacteria	o__Vicinamibacterales	f__Vicinamibacteraceae	g__Vicinamibacteraceae	s__uncultured_bacterium
ASV_2743	d__Bacteria	p__Myxococcota	c__Polyangia	o__Haliangiales	f__Haliangiaceae	g__Haliangium	s__uncultured_bacterium
ASV_2744	d__Bacteria	p__Bacteroidota	c__Bacteroidia	o__Chitinophagales	f__Chitinophagaceae	g__Chitinophaga	s__uncultured_Flavisolibacter
ASV_2747	d__Bacteria	p__Chloroflexi	c__Chloroflexia	o__Thermomicrobiales	f__JG30-KF-CM45	g__JG30-KF-CM45	s__uncultured_bacterium
ASV_2749	d__Bacteria	p__Bdellovibrionota	c__Oligoflexia	o__Oligoflexales	f__Oligoflexaceae	g__uncultured	s__uncultured_bacterium
ASV_2751	d__Bacteria	p__Sumerlaeota	c__Sumerlaeia	o__Sumerlaeales	f__Sumerlaeaceae	g__Sumerlaea	s__uncultured_Acidobacteria
ASV_2752	d__Bacteria	p__Proteobacteria	c__Gammaproteobacteria	o__Burkholderiales	f__Comamonadaceae	g__unclassified_Comamonadaceae	s__unclassified_Comamonadaceae
ASV_2753	d__Bacteria	p__Firmicutes	c__Bacilli	o__Bacillales	f__Bacillaceae	g__Bacillus	s__unclassified_Bacillus
ASV_2755	d__Bacteria	p__Gemmatimonadota	c__Gemmatimonadetes	o__Gemmatimonadales	f__Gemmatimonadaceae	g__uncultured	s__unclassified_uncultured
ASV_2756	d__Bacteria	p__Gemmatimonadota	c__Gemmatimonadetes	o__Gemmatimonadales	f__Gemmatimonadaceae	g__uncultured	s__uncultured_bacterium
ASV_2759	d__Bacteria	p__Proteobacteria	c__Gammaproteobacteria	o__Burkholderiales	f__Methylophilaceae	g__Methylotenera	s__unclassified_Methylotenera
ASV_2760	d__Bacteria	p__Acidobacteriota	c__Vicinamibacteria	o__Vicinamibacterales	f__Vicinamibacteraceae	g__Vicinamibacteraceae	s__unclassified_Vicinamibacteraceae
ASV_2763	d__Bacteria	p__Proteobacteria	c__Alphaproteobacteria	o__Rhodobacterales	f__Rhodobacteraceae	g__Amaricoccus	s__metagenome
ASV_2766	d__Bacteria	p__Acidobacteriota	c__Vicinamibacteria	o__Vicinamibacterales	f__uncultured	g__uncultured	s__uncultured_bacterium
ASV_2767	d__Bacteria	p__Armatimonadota	c__uncultured	o__uncultured	f__uncultured	g__uncultured	s__uncultured_bacterium
ASV_2770	d__Bacteria	p__Verrucomicrobiota	c__Verrucomicrobiae	o__Chthoniobacterales	f__Chthoniobacteraceae	g__Candidatus_Udaeobacter	s__unclassified_Candidatus_Udaeobacter
ASV_2773	d__Bacteria	p__Acidobacteriota	c__Blastocatellia	o__DS-100	f__DS-100	g__DS-100	s__unclassified_DS-100
ASV_2774	d__Bacteria	p__Chloroflexi	c__Dehalococcoidia	o__S085	f__S085	g__S085	s__unclassified_S085
ASV_2775	d__Bacteria	p__Proteobacteria	c__Gammaproteobacteria	o__Burkholderiales	f__Oxalobacteraceae	g__Massilia	s__unclassified_Massilia
ASV_2776	d__Bacteria	p__Acidobacteriota	c__Vicinamibacteria	o__Vicinamibacterales	f__Vicinamibacteraceae	g__Vicinamibacteraceae	s__unclassified_Vicinamibacteraceae
ASV_2779	d__Bacteria	p__Acidobacteriota	c__Vicinamibacteria	o__Vicinamibacterales	f__Vicinamibacteraceae	g__Vicinamibacteraceae	s__unclassified_Vicinamibacteraceae
ASV_2782	d__Bacteria	p__Bacteroidota	c__Bacteroidia	o__Cytophagales	f__Microscillaceae	g__Hassallia	s__unclassified_Hassallia
ASV_2783	d__Bacteria	p__Proteobacteria	c__Gammaproteobacteria	o__Burkholderiales	f__Rhodocyclaceae	g__unclassified_Rhodocyclaceae	s__unclassified_Rhodocyclaceae
ASV_2786	d__Bacteria	p__Gemmatimonadota	c__Longimicrobia	o__Longimicrobiales	f__Longimicrobiaceae	g__Longimicrobium	s__uncultured_bacterium
ASV_2787	d__Bacteria	p__Proteobacteria	c__Gammaproteobacteria	o__CCD24	f__CCD24	g__CCD24	s__unclassified_CCD24
ASV_2788	d__Bacteria	p__Bacteroidota	c__Bacteroidia	o__Chitinophagales	f__Chitinophagaceae	g__Edaphobaculum	s__bacterium
ASV_2789	d__Bacteria	p__Gemmatimonadota	c__Gemmatimonadetes	o__Gemmatimonadales	f__Gemmatimonadaceae	g__uncultured	s__unclassified_uncultured
ASV_2790	d__Bacteria	p__Myxococcota	c__Polyangia	o__Haliangiales	f__Haliangiaceae	g__Haliangium	s__unclassified_Haliangium
ASV_2792	d__Bacteria	p__Methylomirabilota	c__Methylomirabilia	o__Rokubacteriales	f__Rokubacteriales	g__Rokubacteriales	s__uncultured_bacterium
ASV_2793	d__Bacteria	p__Bacteroidota	c__Bacteroidia	o__Chitinophagales	f__Chitinophagaceae	g__Terrimonas	s__unclassified_Terrimonas
ASV_2794	d__Bacteria	p__Proteobacteria	c__Gammaproteobacteria	o__Burkholderiales	f__SC-I-84	g__SC-I-84	s__uncultured_bacterium
ASV_2796	d__Bacteria	p__Planctomycetota	c__Phycisphaerae	o__Phycisphaerales	f__Phycisphaeraceae	g__uncultured	s__metagenome
ASV_2803	d__Bacteria	p__Chloroflexi	c__JG30-KF-CM66	o__JG30-KF-CM66	f__JG30-KF-CM66	g__JG30-KF-CM66	s__unclassified_JG30-KF-CM66
ASV_2805	d__Bacteria	p__Acidobacteriota	c__Vicinamibacteria	o__Vicinamibacterales	f__uncultured	g__uncultured	s__uncultured_bacterium
ASV_2809	d__Bacteria	p__Myxococcota	c__Polyangia	o__Polyangiales	f__Polyangiaceae	g__Sorangium	s__unclassified_Sorangium
ASV_2811	d__Bacteria	p__Proteobacteria	c__Gammaproteobacteria	o__Burkholderiales	f__Nitrosomonadaceae	g__MND1	s__unclassified_MND1
ASV_2812	d__Bacteria	p__Gemmatimonadota	c__BD2-11_terrestrial_group	o__BD2-11_terrestrial_group	f__BD2-11_terrestrial_group	g__BD2-11_terrestrial_group	s__unclassified_BD2-11_terrestrial_group
ASV_2815	d__Bacteria	p__Acidobacteriota	c__Vicinamibacteria	o__Vicinamibacterales	f__uncultured	g__uncultured	s__unclassified_uncultured
ASV_2816	d__Bacteria	p__Proteobacteria	c__Alphaproteobacteria	o__Rhizobiales	f__Beijerinckiaceae	g__unclassified_Beijerinckiaceae	s__unclassified_Beijerinckiaceae
ASV_2821	d__Bacteria	p__Proteobacteria	c__Gammaproteobacteria	o__Burkholderiales	f__Comamonadaceae	g__unclassified_Comamonadaceae	s__unclassified_Comamonadaceae
ASV_2823	d__Bacteria	p__Acidobacteriota	c__Blastocatellia	o__Blastocatellales	f__Blastocatellaceae	g__unclassified_Blastocatellaceae	s__unclassified_Blastocatellaceae
ASV_2826	d__Bacteria	p__Proteobacteria	c__Gammaproteobacteria	o__Burkholderiales	f__Comamonadaceae	g__Comamonas	s__unclassified_Comamonas
ASV_2827	d__Bacteria	p__Proteobacteria	c__Gammaproteobacteria	o__Burkholderiales	f__Methylophilaceae	g__Methylotenera	s__unclassified_Methylotenera
ASV_2828	d__Bacteria	p__Proteobacteria	c__Gammaproteobacteria	o__Gammaproteobacteria_Incertae_Sedis	f__Unknown_Family	g__Acidibacter	s__unclassified_Acidibacter
ASV_2832	d__Bacteria	p__Bacteroidota	c__Bacteroidia	o__Chitinophagales	f__Chitinophagaceae	g__UTBCD1	s__uncultured_bacterium
ASV_2835	d__Bacteria	p__Proteobacteria	c__Alphaproteobacteria	o__Sphingomonadales	f__Sphingomonadaceae	g__Sphingomonas	s__unclassified_Sphingomonas
ASV_2837	d__Bacteria	p__Proteobacteria	c__Alphaproteobacteria	o__Sphingomonadales	f__Sphingomonadaceae	g__Altererythrobacter	s__uncultured_Erythrobacteraceae
ASV_2838	d__Bacteria	p__Bacteroidota	c__Bacteroidia	o__Sphingobacteriales	f__Sphingobacteriaceae	g__unclassified_Sphingobacteriaceae	s__unclassified_Sphingobacteriaceae
ASV_2839	d__Bacteria	p__Proteobacteria	c__Gammaproteobacteria	o__Burkholderiales	f__Comamonadaceae	g__unclassified_Comamonadaceae	s__unclassified_Comamonadaceae
ASV_2840	d__Bacteria	p__Chloroflexi	c__Chloroflexia	o__Chloroflexales	f__Roseiflexaceae	g__uncultured	s__uncultured_Chloroflexi
ASV_2844	d__Bacteria	p__Chloroflexi	c__JG30-KF-CM66	o__JG30-KF-CM66	f__JG30-KF-CM66	g__JG30-KF-CM66	s__uncultured_bacterium
ASV_2846	d__Bacteria	p__Acidobacteriota	c__Vicinamibacteria	o__Vicinamibacterales	f__uncultured	g__uncultured	s__unclassified_uncultured
ASV_2851	d__Bacteria	p__Myxococcota	c__Polyangia	o__unclassified_Polyangia	f__unclassified_Polyangia	g__unclassified_Polyangia	s__unclassified_Polyangia
ASV_2854	d__Bacteria	p__Proteobacteria	c__Gammaproteobacteria	o__PLTA13	f__PLTA13	g__PLTA13	s__uncultured_proteobacterium
ASV_2855	d__Bacteria	p__Actinobacteriota	c__Thermoleophilia	o__Solirubrobacterales	f__67-14	g__67-14	s__unclassified_67-14
ASV_2856	d__Bacteria	p__Armatimonadota	c__uncultured	o__uncultured	f__uncultured	g__uncultured	s__unclassified_uncultured
ASV_2859	d__Bacteria	p__Proteobacteria	c__Alphaproteobacteria	o__Kiloniellales	f__Fodinicurvataceae	g__uncultured	s__uncultured_Rhodospirillaceae
ASV_2862	d__Bacteria	p__Myxococcota	c__Polyangia	o__mle1-27	f__mle1-27	g__mle1-27	s__uncultured_delta
ASV_2863	d__Bacteria	p__Proteobacteria	c__Alphaproteobacteria	o__Rhizobiales	f__Xanthobacteraceae	g__unclassified_Xanthobacteraceae	s__unclassified_Xanthobacteraceae
ASV_2864	d__Bacteria	p__Bacteroidota	c__Bacteroidia	o__Sphingobacteriales	f__Sphingobacteriaceae	g__unclassified_Sphingobacteriaceae	s__unclassified_Sphingobacteriaceae
ASV_2868	d__Bacteria	p__Myxococcota	c__bacteriap25	o__bacteriap25	f__bacteriap25	g__bacteriap25	s__unclassified_bacteriap25
ASV_2870	d__Bacteria	p__Proteobacteria	c__Alphaproteobacteria	o__Caulobacterales	f__Caulobacteraceae	g__unclassified_Caulobacteraceae	s__unclassified_Caulobacteraceae
ASV_2871	d__Bacteria	p__Proteobacteria	c__Alphaproteobacteria	o__Rhizobiales	f__Beijerinckiaceae	g__Bosea	s__unclassified_Bosea
ASV_2872	d__Bacteria	p__Chloroflexi	c__Anaerolineae	o__Ardenticatenales	f__uncultured	g__uncultured	s__uncultured_Litorilinea
ASV_2875	d__Bacteria	p__Proteobacteria	c__Gammaproteobacteria	o__Steroidobacterales	f__Steroidobacteraceae	g__Steroidobacter	s__metagenome
ASV_2876	d__Bacteria	p__Verrucomicrobiota	c__Verrucomicrobiae	o__Verrucomicrobiales	f__Verrucomicrobiaceae	g__Verrucomicrobium	s__uncultured_bacterium
ASV_2877	d__Bacteria	p__Acidobacteriota	c__Holophagae	o__Subgroup_7	f__Subgroup_7	g__Subgroup_7	s__uncultured_bacterium
ASV_2878	d__Bacteria	p__Proteobacteria	c__Gammaproteobacteria	o__Steroidobacterales	f__Steroidobacteraceae	g__Steroidobacter	s__unclassified_Steroidobacter
ASV_2879	d__Bacteria	p__Actinobacteriota	c__Actinobacteria	o__Streptomycetales	f__Streptomycetaceae	g__Streptomyces	s__unclassified_Streptomyces
ASV_2881	d__Bacteria	p__Acidobacteriota	c__Vicinamibacteria	o__Vicinamibacterales	f__Vicinamibacteraceae	g__Luteitalea	s__unclassified_Luteitalea
ASV_2886	d__Bacteria	p__Acidobacteriota	c__Vicinamibacteria	o__Vicinamibacterales	f__uncultured	g__uncultured	s__unclassified_uncultured
ASV_2887	d__Bacteria	p__Actinobacteriota	c__Rubrobacteria	o__Rubrobacterales	f__Rubrobacteriaceae	g__Rubrobacter	s__uncultured_Actinomycetales
ASV_2892	d__Bacteria	p__Verrucomicrobiota	c__Verrucomicrobiae	o__Chthoniobacterales	f__Chthoniobacteraceae	g__Chthoniobacter	s__unclassified_Chthoniobacter
ASV_2895	d__Bacteria	p__Acidobacteriota	c__Vicinamibacteria	o__Vicinamibacterales	f__Vicinamibacteraceae	g__Vicinamibacteraceae	s__unclassified_Vicinamibacteraceae
ASV_2898	d__Bacteria	p__Gemmatimonadota	c__Gemmatimonadetes	o__Gemmatimonadales	f__Gemmatimonadaceae	g__Gemmatimonas	s__unclassified_Gemmatimonas
ASV_2899	d__Bacteria	p__Gemmatimonadota	c__Gemmatimonadetes	o__Gemmatimonadales	f__Gemmatimonadaceae	g__Gemmatirosa	s__uncultured_soil
ASV_2903	d__Bacteria	p__Proteobacteria	c__Gammaproteobacteria	o__Diplorickettsiales	f__Diplorickettsiaceae	g__Aquicella	s__unclassified_Aquicella
ASV_2904	d__Bacteria	p__Proteobacteria	c__Alphaproteobacteria	o__Sphingomonadales	f__Sphingomonadaceae	g__Altererythrobacter	s__unclassified_Altererythrobacter
ASV_2905	d__Bacteria	p__Acidobacteriota	c__Blastocatellia	o__Elev-16S-573	f__Elev-16S-573	g__Elev-16S-573	s__uncultured_bacterium
ASV_2909	d__Bacteria	p__Planctomycetota	c__vadinHA49	o__vadinHA49	f__vadinHA49	g__vadinHA49	s__uncultured_bacterium
ASV_2911	d__Bacteria	p__Elusimicrobiota	c__Lineage_IIc	o__Lineage_IIc	f__Lineage_IIc	g__Lineage_IIc	s__uncultured_bacterium
ASV_2912	d__Bacteria	p__Planctomycetota	c__OM190	o__OM190	f__OM190	g__OM190	s__uncultured_bacterium
ASV_2919	d__Bacteria	p__Bacteroidota	c__Bacteroidia	o__Cytophagales	f__Microscillaceae	g__uncultured	s__uncultured_soil
ASV_2920	d__Bacteria	p__Proteobacteria	c__Gammaproteobacteria	o__Burkholderiales	f__Comamonadaceae	g__unclassified_Comamonadaceae	s__unclassified_Comamonadaceae
ASV_2922	d__Bacteria	p__Gemmatimonadota	c__Gemmatimonadetes	o__Gemmatimonadales	f__Gemmatimonadaceae	g__uncultured	s__uncultured_bacterium
ASV_2923	d__Bacteria	p__Acidobacteriota	c__Thermoanaerobaculia	o__Thermoanaerobaculales	f__Thermoanaerobaculaceae	g__Subgroup_10	s__unclassified_Subgroup_10
ASV_2926	d__Bacteria	p__Proteobacteria	c__Gammaproteobacteria	o__Diplorickettsiales	f__Diplorickettsiaceae	g__Aquicella	s__uncultured_bacterium
ASV_2929	d__Bacteria	p__Gemmatimonadota	c__Longimicrobia	o__Longimicrobiales	f__Longimicrobiaceae	g__Longimicrobiaceae	s__uncultured_bacterium
ASV_2930	d__Bacteria	p__Acidobacteriota	c__Vicinamibacteria	o__Vicinamibacterales	f__Vicinamibacteraceae	g__Vicinamibacteraceae	s__unclassified_Vicinamibacteraceae
ASV_2934	d__Bacteria	p__Proteobacteria	c__Gammaproteobacteria	o__Gammaproteobacteria_Incertae_Sedis	f__Unknown_Family	g__Acidibacter	s__unclassified_Acidibacter
ASV_2935	d__Bacteria	p__unclassified_Bacteria	c__unclassified_Bacteria	o__unclassified_Bacteria	f__unclassified_Bacteria	g__unclassified_Bacteria	s__unclassified_Bacteria
ASV_2938	d__Bacteria	p__Gemmatimonadota	c__Gemmatimonadetes	o__Gemmatimonadales	f__Gemmatimonadaceae	g__Gemmatirosa	s__uncultured_bacterium
ASV_2939	d__Bacteria	p__Bacteroidota	c__Bacteroidia	o__Cytophagales	f__Cytophagaceae	g__Rhodocytophaga	s__uncultured_Rhodocytophaga
ASV_2940	d__Bacteria	p__Acidobacteriota	c__Vicinamibacteria	o__Vicinamibacterales	f__Vicinamibacteraceae	g__Vicinamibacteraceae	s__unclassified_Vicinamibacteraceae
ASV_2944	d__Bacteria	p__Proteobacteria	c__Gammaproteobacteria	o__Burkholderiales	f__Comamonadaceae	g__unclassified_Comamonadaceae	s__unclassified_Comamonadaceae
ASV_2945	d__Bacteria	p__Bdellovibrionota	c__Bdellovibrionia	o__Bdellovibrionales	f__Bdellovibrionaceae	g__Bdellovibrio	s__metagenome
ASV_2946	d__Bacteria	p__Acidobacteriota	c__Vicinamibacteria	o__Vicinamibacterales	f__uncultured	g__uncultured	s__unclassified_uncultured
ASV_2947	d__Bacteria	p__Proteobacteria	c__Gammaproteobacteria	o__Burkholderiales	f__Comamonadaceae	g__unclassified_Comamonadaceae	s__unclassified_Comamonadaceae
ASV_2949	d__Bacteria	p__Acidobacteriota	c__Vicinamibacteria	o__Vicinamibacterales	f__uncultured	g__uncultured	s__uncultured_bacterium
ASV_2951	d__Bacteria	p__Proteobacteria	c__Gammaproteobacteria	o__Pseudomonadales	f__Moraxellaceae	g__uncultured	s__metagenome
ASV_2952	d__Bacteria	p__Proteobacteria	c__Gammaproteobacteria	o__Xanthomonadales	f__Xanthomonadaceae	g__Stenotrophomonas	s__unclassified_Stenotrophomonas
ASV_2954	d__Bacteria	p__Proteobacteria	c__Gammaproteobacteria	o__Burkholderiales	f__TRA3-20	g__TRA3-20	s__unclassified_TRA3-20
ASV_2956	d__Bacteria	p__Actinobacteriota	c__Acidimicrobiia	o__Microtrichales	f__Iamiaceae	g__Iamia	s__metagenome
ASV_2957	d__Bacteria	p__Verrucomicrobiota	c__Verrucomicrobiae	o__Chthoniobacterales	f__Chthoniobacteraceae	g__Candidatus_Udaeobacter	s__unclassified_Candidatus_Udaeobacter
ASV_2958	d__Bacteria	p__Myxococcota	c__Polyangia	o__Haliangiales	f__Haliangiaceae	g__Haliangium	s__uncultured_bacterium
ASV_2962	d__Bacteria	p__Gemmatimonadota	c__Longimicrobia	o__Longimicrobiales	f__Longimicrobiaceae	g__YC-ZSS-LKJ147	s__uncultured_bacterium
ASV_2964	d__Bacteria	p__Bdellovibrionota	c__Oligoflexia	o__0319-6G20	f__0319-6G20	g__0319-6G20	s__uncultured_Syntrophobacteraceae
ASV_2966	d__Bacteria	p__Bacteroidota	c__Bacteroidia	o__Chitinophagales	f__Chitinophagaceae	g__unclassified_Chitinophagaceae	s__unclassified_Chitinophagaceae
ASV_2969	d__Bacteria	p__Actinobacteriota	c__Thermoleophilia	o__Solirubrobacterales	f__67-14	g__67-14	s__uncultured_bacterium
ASV_2970	d__Bacteria	p__Proteobacteria	c__Alphaproteobacteria	o__Elsterales	f__uncultured	g__uncultured	s__unclassified_uncultured
ASV_2978	d__Bacteria	p__Bacteroidota	c__Bacteroidia	o__Cytophagales	f__Microscillaceae	g__uncultured	s__unclassified_uncultured
ASV_2979	d__Bacteria	p__Elusimicrobiota	c__Lineage_IIb	o__Lineage_IIb	f__Lineage_IIb	g__Lineage_IIb	s__uncultured_bacterium
ASV_2980	d__Bacteria	p__Chloroflexi	c__Chloroflexia	o__Thermomicrobiales	f__JG30-KF-CM45	g__JG30-KF-CM45	s__uncultured_Chloroflexi
ASV_2982	d__Bacteria	p__Chloroflexi	c__Chloroflexia	o__Chloroflexales	f__Roseiflexaceae	g__uncultured	s__unclassified_uncultured
ASV_2983	d__Bacteria	p__Gemmatimonadota	c__Gemmatimonadetes	o__Gemmatimonadales	f__Gemmatimonadaceae	g__uncultured	s__unclassified_uncultured
ASV_2990	d__Bacteria	p__Bacteroidota	c__Bacteroidia	o__Flavobacteriales	f__Flavobacteriaceae	g__Flavobacterium	s__unclassified_Flavobacterium
ASV_2991	d__Bacteria	p__Gemmatimonadota	c__Gemmatimonadetes	o__Gemmatimonadales	f__Gemmatimonadaceae	g__uncultured	s__uncultured_bacterium
ASV_2994	d__Bacteria	p__Acidobacteriota	c__Vicinamibacteria	o__Vicinamibacterales	f__uncultured	g__uncultured	s__uncultured_bacterium
ASV_3002	d__Bacteria	p__Proteobacteria	c__Alphaproteobacteria	o__Sphingomonadales	f__Sphingomonadaceae	g__Sphingomonas	s__unclassified_Sphingomonas
ASV_3003	d__Bacteria	p__Bacteroidota	c__Bacteroidia	o__Sphingobacteriales	f__AKYH767	g__AKYH767	s__uncultured_bacterium
ASV_3006	d__Bacteria	p__Acidobacteriota	c__Vicinamibacteria	o__Vicinamibacterales	f__Vicinamibacteraceae	g__Vicinamibacteraceae	s__unclassified_Vicinamibacteraceae
ASV_3007	d__Bacteria	p__Chloroflexi	c__Anaerolineae	o__SBR1031	f__A4b	g__A4b	s__uncultured_bacterium
ASV_3010	d__Bacteria	p__Proteobacteria	c__Alphaproteobacteria	o__Sphingomonadales	f__Sphingomonadaceae	g__Altererythrobacter	s__Porphyrobacter_mercurialis
ASV_3011	d__Bacteria	p__Proteobacteria	c__Gammaproteobacteria	o__Burkholderiales	f__TRA3-20	g__TRA3-20	s__unclassified_TRA3-20
ASV_3013	d__Bacteria	p__Proteobacteria	c__Alphaproteobacteria	o__Dongiales	f__Dongiaceae	g__Dongia	s__unclassified_Dongia
ASV_3015	d__Bacteria	p__Acidobacteriota	c__Vicinamibacteria	o__Vicinamibacterales	f__Vicinamibacteraceae	g__Vicinamibacteraceae	s__unclassified_Vicinamibacteraceae
ASV_3017	d__Bacteria	p__WPS-2	c__WPS-2	o__WPS-2	f__WPS-2	g__WPS-2	s__hydrothermal_vent
ASV_3019	d__Bacteria	p__Sumerlaeota	c__Sumerlaeia	o__Sumerlaeales	f__Sumerlaeaceae	g__Sumerlaea	s__uncultured_bacterium
ASV_3022	d__Bacteria	p__Chloroflexi	c__Chloroflexia	o__Thermomicrobiales	f__JG30-KF-CM45	g__JG30-KF-CM45	s__unclassified_JG30-KF-CM45
ASV_3023	d__Bacteria	p__Gemmatimonadota	c__Gemmatimonadetes	o__Gemmatimonadales	f__Gemmatimonadaceae	g__uncultured	s__uncultured_bacterium
ASV_3024	d__Bacteria	p__Proteobacteria	c__Gammaproteobacteria	o__Burkholderiales	f__TRA3-20	g__TRA3-20	s__unclassified_TRA3-20
ASV_3028	d__Bacteria	p__Bacteroidota	c__Bacteroidia	o__Cytophagales	f__Hymenobacteraceae	g__Adhaeribacter	s__uncultured_Adhaeribacter
ASV_3029	d__Bacteria	p__Gemmatimonadota	c__Longimicrobia	o__Longimicrobiales	f__Longimicrobiaceae	g__Longimicrobiaceae	s__uncultured_bacterium
ASV_3030	d__Bacteria	p__Proteobacteria	c__Gammaproteobacteria	o__Burkholderiales	f__Oxalobacteraceae	g__unclassified_Oxalobacteraceae	s__unclassified_Oxalobacteraceae
ASV_3035	d__Bacteria	p__Proteobacteria	c__Gammaproteobacteria	o__Enterobacterales	f__unclassified_Enterobacterales	g__unclassified_Enterobacterales	s__unclassified_Enterobacterales
ASV_3036	d__Bacteria	p__Actinobacteriota	c__Thermoleophilia	o__Gaiellales	f__Gaiellaceae	g__Gaiella	s__uncultured_bacterium
ASV_3037	d__Bacteria	p__Gemmatimonadota	c__Gemmatimonadetes	o__Gemmatimonadales	f__Gemmatimonadaceae	g__Roseisolibacter	s__uncultured_bacterium
ASV_3038	d__Bacteria	p__Bdellovibrionota	c__Oligoflexia	o__0319-6G20	f__0319-6G20	g__0319-6G20	s__uncultured_bacterium
ASV_3039	d__Bacteria	p__Acidobacteriota	c__Vicinamibacteria	o__Vicinamibacterales	f__uncultured	g__uncultured	s__uncultured_Acidobacteriaceae
ASV_3042	d__Bacteria	p__Planctomycetota	c__Phycisphaerae	o__Tepidisphaerales	f__WD2101_soil_group	g__WD2101_soil_group	s__uncultured_planctomycete
ASV_3043	d__Bacteria	p__Chloroflexi	c__Chloroflexia	o__Thermomicrobiales	f__JG30-KF-CM45	g__JG30-KF-CM45	s__uncultured_bacterium
ASV_3045	d__Bacteria	p__Proteobacteria	c__Alphaproteobacteria	o__Elsterales	f__Elsteraceae	g__uncultured	s__metagenome
ASV_3047	d__Bacteria	p__Gemmatimonadota	c__Gemmatimonadetes	o__Gemmatimonadales	f__Gemmatimonadaceae	g__Gemmatimonas	s__unclassified_Gemmatimonas
ASV_3049	d__Bacteria	p__Patescibacteria	c__Saccharimonadia	o__Saccharimonadales	f__Saccharimonadales	g__Saccharimonadales	s__uncultured_Candidatus
ASV_3050	d__Bacteria	p__Proteobacteria	c__Alphaproteobacteria	o__Sphingomonadales	f__Sphingomonadaceae	g__Sphingomonas	s__unclassified_Sphingomonas
ASV_3052	d__Bacteria	p__Bacteroidota	c__Bacteroidia	o__Flavobacteriales	f__Flavobacteriaceae	g__Flavobacterium	s__uncultured_Bacteroidetes
ASV_3053	d__Bacteria	p__Acidobacteriota	c__Blastocatellia	o__DS-100	f__DS-100	g__DS-100	s__uncultured_bacterium
ASV_3055	d__Bacteria	p__Proteobacteria	c__Gammaproteobacteria	o__unclassified_Gammaproteobacteria	f__unclassified_Gammaproteobacteria	g__unclassified_Gammaproteobacteria	s__unclassified_Gammaproteobacteria
ASV_3058	d__Bacteria	p__Proteobacteria	c__Gammaproteobacteria	o__Burkholderiales	f__Comamonadaceae	g__unclassified_Comamonadaceae	s__unclassified_Comamonadaceae
ASV_3059	d__Bacteria	p__Bacteroidota	c__Bacteroidia	o__Chitinophagales	f__Chitinophagaceae	g__Flavisolibacter	s__uncultured_Bacteroidetes
ASV_3060	d__Bacteria	p__Acidobacteriota	c__Blastocatellia	o__Pyrinomonadales	f__Pyrinomonadaceae	g__RB41	s__uncultured_Acidobacteriaceae
ASV_3062	d__Bacteria	p__Acidobacteriota	c__Vicinamibacteria	o__Vicinamibacterales	f__uncultured	g__uncultured	s__uncultured_bacterium
ASV_3064	d__Bacteria	p__Proteobacteria	c__Gammaproteobacteria	o__PLTA13	f__PLTA13	g__PLTA13	s__uncultured_gamma
ASV_3065	d__Bacteria	p__Acidobacteriota	c__Vicinamibacteria	o__Subgroup_17	f__Subgroup_17	g__Subgroup_17	s__unclassified_Subgroup_17
ASV_3066	d__Bacteria	p__Proteobacteria	c__Alphaproteobacteria	o__Rhizobiales	f__Beijerinckiaceae	g__Psychroglaciecola	s__metagenome
ASV_3070	d__Bacteria	p__Actinobacteriota	c__Actinobacteria	o__Kineosporiales	f__Kineosporiaceae	g__unclassified_Kineosporiaceae	s__unclassified_Kineosporiaceae
ASV_3071	d__Bacteria	p__Proteobacteria	c__Gammaproteobacteria	o__Xanthomonadales	f__Xanthomonadaceae	g__unclassified_Xanthomonadaceae	s__unclassified_Xanthomonadaceae
ASV_3072	d__Bacteria	p__Proteobacteria	c__Gammaproteobacteria	o__Burkholderiales	f__Comamonadaceae	g__unclassified_Comamonadaceae	s__unclassified_Comamonadaceae
ASV_3075	d__Bacteria	p__Bacteroidota	c__Bacteroidia	o__Cytophagales	f__Cytophagaceae	g__Cytophaga	s__metagenome
ASV_3079	d__Bacteria	p__Gemmatimonadota	c__S0134_terrestrial_group	o__S0134_terrestrial_group	f__S0134_terrestrial_group	g__S0134_terrestrial_group	s__uncultured_soil
ASV_3080	d__Bacteria	p__Proteobacteria	c__Gammaproteobacteria	o__Burkholderiales	f__Oxalobacteraceae	g__Noviherbaspirillum	s__unclassified_Noviherbaspirillum
ASV_3081	d__Bacteria	p__Acidobacteriota	c__Vicinamibacteria	o__Vicinamibacterales	f__uncultured	g__uncultured	s__uncultured_bacterium
ASV_3082	d__Bacteria	p__Gemmatimonadota	c__Gemmatimonadetes	o__Gemmatimonadales	f__Gemmatimonadaceae	g__uncultured	s__unclassified_uncultured
ASV_3083	d__Bacteria	p__Proteobacteria	c__Gammaproteobacteria	o__Burkholderiales	f__Nitrosomonadaceae	g__Ellin6067	s__unclassified_Ellin6067
ASV_3084	d__Bacteria	p__Gemmatimonadota	c__Gemmatimonadetes	o__Gemmatimonadales	f__Gemmatimonadaceae	g__uncultured	s__unclassified_uncultured
ASV_3085	d__Bacteria	p__Gemmatimonadota	c__Gemmatimonadetes	o__Gemmatimonadales	f__Gemmatimonadaceae	g__unclassified_Gemmatimonadaceae	s__unclassified_Gemmatimonadaceae
ASV_3086	d__Bacteria	p__Proteobacteria	c__Gammaproteobacteria	o__Burkholderiales	f__unclassified_Burkholderiales	g__unclassified_Burkholderiales	s__unclassified_Burkholderiales
ASV_3087	d__Bacteria	p__Bacteroidota	c__Bacteroidia	o__Flavobacteriales	f__Flavobacteriaceae	g__Flavobacterium	s__unclassified_Flavobacterium
ASV_3089	d__Bacteria	p__Chloroflexi	c__Ktedonobacteria	o__C0119	f__C0119	g__C0119	s__unclassified_C0119
ASV_3095	d__Bacteria	p__Actinobacteriota	c__MB-A2-108	o__MB-A2-108	f__MB-A2-108	g__MB-A2-108	s__uncultured_actinobacterium
ASV_3097	d__Bacteria	p__Chloroflexi	c__Anaerolineae	o__SBR1031	f__A4b	g__A4b	s__uncultured_bacterium
ASV_3101	d__Bacteria	p__Chloroflexi	c__Anaerolineae	o__RBG-13-54-9	f__RBG-13-54-9	g__RBG-13-54-9	s__unclassified_RBG-13-54-9
ASV_3103	d__Bacteria	p__Firmicutes	c__Limnochordia	o__Limnochordia	f__Limnochordia	g__Hydrogenispora	s__unclassified_Hydrogenispora
ASV_3104	d__Bacteria	p__Actinobacteriota	c__Thermoleophilia	o__Solirubrobacterales	f__Solirubrobacteraceae	g__Patulibacter	s__Patulibacter_minatonensis
ASV_3105	d__Bacteria	p__Acidobacteriota	c__Vicinamibacteria	o__Vicinamibacterales	f__Vicinamibacteraceae	g__Vicinamibacteraceae	s__unclassified_Vicinamibacteraceae
ASV_3106	d__Bacteria	p__Bdellovibrionota	c__Bdellovibrionia	o__Bacteriovoracales	f__Bacteriovoracaceae	g__Bacteriovorax	s__uncultured_bacterium
ASV_3113	d__Bacteria	p__Bacteroidota	c__Bacteroidia	o__Chitinophagales	f__Chitinophagaceae	g__Flavitalea	s__unclassified_Flavitalea
ASV_3115	d__Bacteria	p__Proteobacteria	c__Gammaproteobacteria	o__Burkholderiales	f__Oxalobacteraceae	g__Massilia	s__unclassified_Massilia
ASV_3117	d__Bacteria	p__Actinobacteriota	c__Actinobacteria	o__Micromonosporales	f__Micromonosporaceae	g__unclassified_Micromonosporaceae	s__unclassified_Micromonosporaceae
ASV_3120	d__Bacteria	p__Proteobacteria	c__Gammaproteobacteria	o__CCD24	f__CCD24	g__CCD24	s__unclassified_CCD24
ASV_3123	d__Bacteria	p__Gemmatimonadota	c__Longimicrobia	o__Longimicrobiales	f__Longimicrobiaceae	g__Longimicrobiaceae	s__uncultured_bacterium
ASV_3124	d__Bacteria	p__Proteobacteria	c__Alphaproteobacteria	o__Rhizobiales	f__Xanthobacteraceae	g__unclassified_Xanthobacteraceae	s__unclassified_Xanthobacteraceae
ASV_3125	d__Bacteria	p__Proteobacteria	c__Gammaproteobacteria	o__Burkholderiales	f__TRA3-20	g__TRA3-20	s__unclassified_TRA3-20
ASV_3133	d__Bacteria	p__Proteobacteria	c__Gammaproteobacteria	o__Burkholderiales	f__Nitrosomonadaceae	g__Ellin6067	s__unclassified_Ellin6067
ASV_3135	d__Bacteria	p__Myxococcota	c__Polyangia	o__Haliangiales	f__Haliangiaceae	g__Haliangium	s__unclassified_Haliangium
ASV_3136	d__Bacteria	p__Gemmatimonadota	c__Longimicrobia	o__Longimicrobiales	f__Longimicrobiaceae	g__YC-ZSS-LKJ147	s__metagenome
ASV_3139	d__Bacteria	p__Myxococcota	c__Polyangia	o__Blfdi19	f__Blfdi19	g__Blfdi19	s__metagenome
ASV_3142	d__Bacteria	p__Gemmatimonadota	c__Gemmatimonadetes	o__Gemmatimonadales	f__Gemmatimonadaceae	g__uncultured	s__unclassified_uncultured
ASV_3148	d__Bacteria	p__Acidobacteriota	c__Blastocatellia	o__Elev-16S-573	f__Elev-16S-573	g__Elev-16S-573	s__uncultured_bacterium
ASV_3151	d__Bacteria	p__Proteobacteria	c__Gammaproteobacteria	o__Burkholderiales	f__Oxalobacteraceae	g__Duganella	s__uncultured_bacterium
ASV_3158	d__Bacteria	p__Chloroflexi	c__Gitt-GS-136	o__Gitt-GS-136	f__Gitt-GS-136	g__Gitt-GS-136	s__unclassified_Gitt-GS-136
ASV_3162	d__Bacteria	p__Acidobacteriota	c__Vicinamibacteria	o__Vicinamibacterales	f__Vicinamibacteraceae	g__Vicinamibacteraceae	s__unclassified_Vicinamibacteraceae
ASV_3164	d__Bacteria	p__Firmicutes	c__Clostridia	o__Lachnospirales	f__Lachnospiraceae	g__unclassified_Lachnospiraceae	s__unclassified_Lachnospiraceae
ASV_3166	d__Bacteria	p__Gemmatimonadota	c__S0134_terrestrial_group	o__S0134_terrestrial_group	f__S0134_terrestrial_group	g__S0134_terrestrial_group	s__uncultured_Gemmatimonadales
ASV_3170	d__Bacteria	p__Gemmatimonadota	c__Gemmatimonadetes	o__Gemmatimonadales	f__Gemmatimonadaceae	g__uncultured	s__unclassified_uncultured
ASV_3172	d__Bacteria	p__Gemmatimonadota	c__Gemmatimonadetes	o__Gemmatimonadales	f__Gemmatimonadaceae	g__uncultured	s__unclassified_uncultured
ASV_3174	d__Bacteria	p__Bacteroidota	c__Bacteroidia	o__Chitinophagales	f__Chitinophagaceae	g__Flavisolibacter	s__unclassified_Flavisolibacter
ASV_3175	d__Bacteria	p__Proteobacteria	c__Alphaproteobacteria	o__Caulobacterales	f__Hyphomonadaceae	g__Hirschia	s__metagenome
ASV_3181	d__Bacteria	p__Myxococcota	c__Polyangia	o__Haliangiales	f__Haliangiaceae	g__Haliangium	s__unclassified_Haliangium
ASV_3184	d__Bacteria	p__Bacteroidota	c__Bacteroidia	o__Chitinophagales	f__Chitinophagaceae	g__Edaphobaculum	s__uncultured_bacterium
ASV_3187	d__Bacteria	p__Proteobacteria	c__Gammaproteobacteria	o__Burkholderiales	f__Nitrosomonadaceae	g__MND1	s__uncultured_bacterium
ASV_3188	d__Bacteria	p__Bacteroidota	c__Bacteroidia	o__Sphingobacteriales	f__Sphingobacteriaceae	g__Sphingobacterium	s__Brassica_oleracea
ASV_3190	d__Bacteria	p__Proteobacteria	c__Gammaproteobacteria	o__Burkholderiales	f__Nitrosomonadaceae	g__MND1	s__unclassified_MND1
ASV_3192	d__Bacteria	p__Bacteroidota	c__Bacteroidia	o__Chitinophagales	f__Saprospiraceae	g__uncultured	s__uncultured_Haliscomenobacter
ASV_3195	d__Bacteria	p__Actinobacteriota	c__Thermoleophilia	o__Solirubrobacterales	f__Solirubrobacteraceae	g__Conexibacter	s__unclassified_Conexibacter
ASV_3196	d__Bacteria	p__Acidobacteriota	c__Vicinamibacteria	o__Vicinamibacterales	f__uncultured	g__uncultured	s__unclassified_uncultured
ASV_3197	d__Bacteria	p__Chloroflexi	c__Chloroflexia	o__Thermomicrobiales	f__JG30-KF-CM45	g__JG30-KF-CM45	s__uncultured_bacterium
ASV_3199	d__Bacteria	p__Gemmatimonadota	c__Gemmatimonadetes	o__Gemmatimonadales	f__Gemmatimonadaceae	g__uncultured	s__uncultured_Alphaproteobacteria
ASV_3200	d__Bacteria	p__Acidobacteriota	c__Acidobacteriae	o__PAUC26f	f__PAUC26f	g__PAUC26f	s__metagenome
ASV_3201	d__Bacteria	p__Proteobacteria	c__Gammaproteobacteria	o__Burkholderiales	f__Comamonadaceae	g__Caenimonas	s__uncultured_bacterium
ASV_3214	d__Bacteria	p__Acidobacteriota	c__Blastocatellia	o__11-24	f__11-24	g__11-24	s__uncultured_Acidobacteria
ASV_3217	d__Bacteria	p__Gemmatimonadota	c__Longimicrobia	o__Longimicrobiales	f__Longimicrobiaceae	g__Longimicrobiaceae	s__uncultured_bacterium
ASV_3218	d__Bacteria	p__Bdellovibrionota	c__unclassified_Bdellovibrionota	o__unclassified_Bdellovibrionota	f__unclassified_Bdellovibrionota	g__unclassified_Bdellovibrionota	s__unclassified_Bdellovibrionota
ASV_3219	d__Bacteria	p__Proteobacteria	c__Gammaproteobacteria	o__Burkholderiales	f__Oxalobacteraceae	g__Massilia	s__unclassified_Massilia
ASV_3220	d__Bacteria	p__Proteobacteria	c__Alphaproteobacteria	o__Caulobacterales	f__Caulobacteraceae	g__unclassified_Caulobacteraceae	s__unclassified_Caulobacteraceae
ASV_3222	d__Bacteria	p__Bacteroidota	c__Bacteroidia	o__Cytophagales	f__Microscillaceae	g__Ohtaekwangia	s__unclassified_Ohtaekwangia
ASV_3224	d__Bacteria	p__Proteobacteria	c__Gammaproteobacteria	o__Burkholderiales	f__Oxalobacteraceae	g__unclassified_Oxalobacteraceae	s__unclassified_Oxalobacteraceae
ASV_3226	d__Bacteria	p__Dependentiae	c__Babeliae	o__Babeliales	f__UBA12409	g__UBA12409	s__uncultured_organism
ASV_3227	d__Bacteria	p__Proteobacteria	c__Gammaproteobacteria	o__Xanthomonadales	f__Rhodanobacteraceae	g__Chiayiivirga	s__uncultured_bacterium
ASV_3228	d__Bacteria	p__Proteobacteria	c__Alphaproteobacteria	o__Sphingomonadales	f__Sphingomonadaceae	g__Sphingomonas	s__unclassified_Sphingomonas
ASV_3229	d__Bacteria	p__Gemmatimonadota	c__Gemmatimonadetes	o__Gemmatimonadales	f__Gemmatimonadaceae	g__uncultured	s__unclassified_uncultured
ASV_3232	d__Bacteria	p__Acidobacteriota	c__Vicinamibacteria	o__Vicinamibacterales	f__uncultured	g__uncultured	s__uncultured_Acidobacteriaceae
ASV_3234	d__Bacteria	p__Bacteroidota	c__Bacteroidia	o__Chitinophagales	f__Chitinophagaceae	g__Puia	s__unclassified_Puia
ASV_3235	d__Bacteria	p__Proteobacteria	c__Alphaproteobacteria	o__Rickettsiales	f__SM2D12	g__SM2D12	s__metagenome
ASV_3244	d__Bacteria	p__Actinobacteriota	c__MB-A2-108	o__MB-A2-108	f__MB-A2-108	g__MB-A2-108	s__unclassified_MB-A2-108
ASV_3248	d__Bacteria	p__Elusimicrobiota	c__Elusimicrobia	o__Lineage_IV	f__Lineage_IV	g__Lineage_IV	s__unclassified_Lineage_IV
ASV_3249	d__Bacteria	p__Proteobacteria	c__Gammaproteobacteria	o__Burkholderiales	f__Comamonadaceae	g__uncultured	s__Danio_rerio
ASV_3251	d__Bacteria	p__Acidobacteriota	c__Vicinamibacteria	o__Vicinamibacterales	f__uncultured	g__uncultured	s__unclassified_uncultured
ASV_3253	d__Bacteria	p__Gemmatimonadota	c__Gemmatimonadetes	o__Gemmatimonadales	f__Gemmatimonadaceae	g__uncultured	s__uncultured_Gemmatimonadales
ASV_3255	d__Bacteria	p__Myxococcota	c__bacteriap25	o__bacteriap25	f__bacteriap25	g__bacteriap25	s__uncultured_bacterium
ASV_3256	d__Bacteria	p__Proteobacteria	c__Gammaproteobacteria	o__Gammaproteobacteria_Incertae_Sedis	f__Unknown_Family	g__Acidibacter	s__uncultured_bacterium
ASV_3257	d__Bacteria	p__Actinobacteriota	c__Thermoleophilia	o__Solirubrobacterales	f__67-14	g__67-14	s__unclassified_67-14
ASV_3262	d__Bacteria	p__Acidobacteriota	c__Holophagae	o__Subgroup_7	f__Subgroup_7	g__Subgroup_7	s__unclassified_Subgroup_7
ASV_3263	d__Bacteria	p__Acidobacteriota	c__Vicinamibacteria	o__Vicinamibacterales	f__uncultured	g__uncultured	s__uncultured_bacterium
ASV_3265	d__Bacteria	p__Actinobacteriota	c__Thermoleophilia	o__Solirubrobacterales	f__Solirubrobacteraceae	g__Conexibacter	s__unclassified_Conexibacter
ASV_3266	d__Bacteria	p__Actinobacteriota	c__Acidimicrobiia	o__Microtrichales	f__Ilumatobacteraceae	g__Ilumatobacter	s__unclassified_Ilumatobacter
ASV_3269	d__Bacteria	p__Proteobacteria	c__Gammaproteobacteria	o__Burkholderiales	f__unclassified_Burkholderiales	g__unclassified_Burkholderiales	s__unclassified_Burkholderiales
ASV_3272	d__Bacteria	p__Proteobacteria	c__Gammaproteobacteria	o__Burkholderiales	f__Oxalobacteraceae	g__unclassified_Oxalobacteraceae	s__unclassified_Oxalobacteraceae
ASV_3283	d__Bacteria	p__Bacteroidota	c__Bacteroidia	o__Flavobacteriales	f__NS9_marine_group	g__NS9_marine_group	s__metagenome
ASV_3284	d__Bacteria	p__Acidobacteriota	c__Vicinamibacteria	o__Vicinamibacterales	f__uncultured	g__uncultured	s__unclassified_uncultured
ASV_3287	d__Bacteria	p__Gemmatimonadota	c__Gemmatimonadetes	o__Gemmatimonadales	f__Gemmatimonadaceae	g__uncultured	s__unclassified_uncultured
ASV_3292	d__Bacteria	p__Chloroflexi	c__TK10	o__TK10	f__TK10	g__TK10	s__uncultured_bacterium
ASV_3294	d__Bacteria	p__Chloroflexi	c__Chloroflexia	o__Thermomicrobiales	f__JG30-KF-CM45	g__JG30-KF-CM45	s__uncultured_bacterium
ASV_3296	d__Bacteria	p__Acidobacteriota	c__Acidobacteriae	o__Bryobacterales	f__Bryobacteraceae	g__Bryobacter	s__uncultured_bacterium
ASV_3297	d__Bacteria	p__Acidobacteriota	c__Vicinamibacteria	o__Vicinamibacterales	f__Vicinamibacteraceae	g__Vicinamibacteraceae	s__unclassified_Vicinamibacteraceae
ASV_3298	d__Bacteria	p__Proteobacteria	c__Alphaproteobacteria	o__Sphingomonadales	f__Sphingomonadaceae	g__Sphingomonas	s__unclassified_Sphingomonas
ASV_3300	d__Bacteria	p__Chloroflexi	c__Anaerolineae	o__SBR1031	f__SBR1031	g__SBR1031	s__uncultured_bacterium
ASV_3303	d__Bacteria	p__Armatimonadota	c__Chthonomonadetes	o__Chthonomonadales	f__Chthonomonadales	g__Chthonomonadales	s__uncultured_bacterium
ASV_3306	d__Bacteria	p__Proteobacteria	c__Gammaproteobacteria	o__Burkholderiales	f__SC-I-84	g__SC-I-84	s__unclassified_SC-I-84
ASV_3309	d__Bacteria	p__Gemmatimonadota	c__Gemmatimonadetes	o__Gemmatimonadales	f__Gemmatimonadaceae	g__Gemmatimonas	s__unclassified_Gemmatimonas
ASV_3312	d__Bacteria	p__Proteobacteria	c__Gammaproteobacteria	o__Pseudomonadales	f__Pseudomonadaceae	g__Pseudomonas	s__unclassified_Pseudomonas
ASV_3314	d__Bacteria	p__Verrucomicrobiota	c__Verrucomicrobiae	o__Chthoniobacterales	f__Chthoniobacteraceae	g__Candidatus_Udaeobacter	s__uncultured_Verrucomicrobia
ASV_3315	d__Bacteria	p__Actinobacteriota	c__Thermoleophilia	o__Solirubrobacterales	f__Solirubrobacteraceae	g__Conexibacter	s__unclassified_Conexibacter
ASV_3316	d__Bacteria	p__Proteobacteria	c__Gammaproteobacteria	o__Xanthomonadales	f__Rhodanobacteraceae	g__uncultured	s__uncultured_soil
ASV_3323	d__Bacteria	p__Acidobacteriota	c__Vicinamibacteria	o__Vicinamibacterales	f__Vicinamibacteraceae	g__Vicinamibacteraceae	s__unclassified_Vicinamibacteraceae
ASV_3325	d__Bacteria	p__Proteobacteria	c__Gammaproteobacteria	o__Burkholderiales	f__Oxalobacteraceae	g__Massilia	s__unclassified_Massilia
ASV_3327	d__Bacteria	p__Proteobacteria	c__Gammaproteobacteria	o__Burkholderiales	f__SC-I-84	g__SC-I-84	s__unclassified_SC-I-84
ASV_3328	d__Bacteria	p__Proteobacteria	c__Gammaproteobacteria	o__unclassified_Gammaproteobacteria	f__unclassified_Gammaproteobacteria	g__unclassified_Gammaproteobacteria	s__unclassified_Gammaproteobacteria
ASV_3330	d__Bacteria	p__Planctomycetota	c__Phycisphaerae	o__Tepidisphaerales	f__WD2101_soil_group	g__WD2101_soil_group	s__uncultured_planctomycete
ASV_3332	d__Bacteria	p__Acidobacteriota	c__Vicinamibacteria	o__Vicinamibacterales	f__Vicinamibacteraceae	g__Vicinamibacteraceae	s__unclassified_Vicinamibacteraceae
ASV_3337	d__Bacteria	p__Gemmatimonadota	c__Gemmatimonadetes	o__Gemmatimonadales	f__Gemmatimonadaceae	g__Gemmatirosa	s__uncultured_bacterium
ASV_3338	d__Bacteria	p__Chloroflexi	c__KD4-96	o__KD4-96	f__KD4-96	g__KD4-96	s__unclassified_KD4-96
ASV_3340	d__Bacteria	p__Planctomycetota	c__Phycisphaerae	o__Phycisphaerales	f__Phycisphaeraceae	g__SM1A02	s__unclassified_SM1A02
ASV_3342	d__Bacteria	p__Acidobacteriota	c__Holophagae	o__Subgroup_7	f__Subgroup_7	g__Subgroup_7	s__uncultured_Desulfovirga
ASV_3343	d__Bacteria	p__Gemmatimonadota	c__Gemmatimonadetes	o__Gemmatimonadales	f__Gemmatimonadaceae	g__Gemmatirosa	s__uncultured_bacterium
ASV_3344	d__Bacteria	p__Bacteroidota	c__Bacteroidia	o__Flavobacteriales	f__Flavobacteriaceae	g__Flavobacterium	s__unclassified_Flavobacterium
ASV_3345	d__Bacteria	p__Proteobacteria	c__Gammaproteobacteria	o__Burkholderiales	f__Comamonadaceae	g__unclassified_Comamonadaceae	s__unclassified_Comamonadaceae
ASV_3346	d__Bacteria	p__Acidobacteriota	c__Vicinamibacteria	o__Vicinamibacterales	f__Vicinamibacteraceae	g__Vicinamibacteraceae	s__unclassified_Vicinamibacteraceae
ASV_3348	d__Bacteria	p__Proteobacteria	c__Gammaproteobacteria	o__Enterobacterales	f__Enterobacteriaceae	g__unclassified_Enterobacteriaceae	s__unclassified_Enterobacteriaceae
ASV_3349	d__Bacteria	p__Chloroflexi	c__SHA-26	o__SHA-26	f__SHA-26	g__SHA-26	s__uncultured_bacterium
ASV_3350	d__Bacteria	p__Actinobacteriota	c__Thermoleophilia	o__Gaiellales	f__Gaiellaceae	g__Gaiella	s__unclassified_Gaiella
ASV_3352	d__Bacteria	p__Acidobacteriota	c__Blastocatellia	o__11-24	f__11-24	g__11-24	s__unclassified_11-24
ASV_3355	d__Bacteria	p__Proteobacteria	c__Gammaproteobacteria	o__Burkholderiales	f__Oxalobacteraceae	g__Massilia	s__unclassified_Massilia
ASV_3357	d__Bacteria	p__Acidobacteriota	c__Blastocatellia	o__Elev-16S-573	f__Elev-16S-573	g__Elev-16S-573	s__uncultured_bacterium
ASV_3358	d__Bacteria	p__Actinobacteriota	c__Actinobacteria	o__Propionibacteriales	f__Nocardioidaceae	g__Aeromicrobium	s__unclassified_Aeromicrobium
ASV_3362	d__Bacteria	p__Proteobacteria	c__Gammaproteobacteria	o__Pseudomonadales	f__Pseudohongiellaceae	g__BIyi10	s__unclassified_BIyi10
ASV_3364	d__Bacteria	p__Chloroflexi	c__Anaerolineae	o__SBR1031	f__SBR1031	g__SBR1031	s__uncultured_soil
ASV_3366	d__Bacteria	p__Proteobacteria	c__Gammaproteobacteria	o__Burkholderiales	f__Nitrosomonadaceae	g__Ellin6067	s__unclassified_Ellin6067
ASV_3367	d__Bacteria	p__Proteobacteria	c__Gammaproteobacteria	o__Burkholderiales	f__Oxalobacteraceae	g__Massilia	s__unclassified_Massilia
ASV_3368	d__Bacteria	p__Acidobacteriota	c__Blastocatellia	o__Pyrinomonadales	f__Pyrinomonadaceae	g__RB41	s__uncultured_Acidobacteriaceae
ASV_3370	d__Bacteria	p__Gemmatimonadota	c__Gemmatimonadetes	o__Gemmatimonadales	f__Gemmatimonadaceae	g__uncultured	s__uncultured_bacterium
ASV_3372	d__Bacteria	p__Gemmatimonadota	c__Gemmatimonadetes	o__Gemmatimonadales	f__Gemmatimonadaceae	g__Gemmatimonas	s__uncultured_bacterium
ASV_3373	d__Bacteria	p__Proteobacteria	c__Gammaproteobacteria	o__Pseudomonadales	f__211ds20	g__211ds20	s__uncultured_bacterium
ASV_3375	d__Bacteria	p__Proteobacteria	c__Gammaproteobacteria	o__Burkholderiales	f__Comamonadaceae	g__unclassified_Comamonadaceae	s__unclassified_Comamonadaceae
ASV_3376	d__Bacteria	p__Acidobacteriota	c__Vicinamibacteria	o__Vicinamibacterales	f__Vicinamibacteraceae	g__Vicinamibacteraceae	s__unclassified_Vicinamibacteraceae
ASV_3377	d__Bacteria	p__Proteobacteria	c__Alphaproteobacteria	o__Reyranellales	f__Reyranellaceae	g__Reyranella	s__unclassified_Reyranella
ASV_3382	d__Bacteria	p__Chloroflexi	c__Anaerolineae	o__SBR1031	f__A4b	g__A4b	s__uncultured_bacterium
ASV_3383	d__Bacteria	p__Myxococcota	c__Polyangia	o__Polyangiales	f__Phaselicystidaceae	g__Phaselicystis	s__unclassified_Phaselicystis
ASV_3384	d__Bacteria	p__Myxococcota	c__Polyangia	o__Polyangiales	f__Polyangiaceae	g__Sorangium	s__uncultured_delta
ASV_3389	d__Bacteria	p__Acidobacteriota	c__Acidobacteriae	o__Bryobacterales	f__Bryobacteraceae	g__Bryobacter	s__uncultured_soil
ASV_3393	d__Bacteria	p__Actinobacteriota	c__Rubrobacteria	o__Rubrobacterales	f__Rubrobacteriaceae	g__Rubrobacter	s__uncultured_bacterium
ASV_3396	d__Bacteria	p__Proteobacteria	c__Alphaproteobacteria	o__Rhizobiales	f__uncultured	g__uncultured	s__uncultured_soil
ASV_3397	d__Bacteria	p__Chloroflexi	c__Anaerolineae	o__SBR1031	f__SBR1031	g__SBR1031	s__uncultured_bacterium
ASV_3398	d__Bacteria	p__Bacteroidota	c__Bacteroidia	o__Chitinophagales	f__Chitinophagaceae	g__Flavitalea	s__uncultured_bacterium
ASV_3399	d__Bacteria	p__Gemmatimonadota	c__unclassified_Gemmatimonadota	o__unclassified_Gemmatimonadota	f__unclassified_Gemmatimonadota	g__unclassified_Gemmatimonadota	s__unclassified_Gemmatimonadota
ASV_3401	d__Bacteria	p__Proteobacteria	c__Gammaproteobacteria	o__Xanthomonadales	f__Xanthomonadaceae	g__unclassified_Xanthomonadaceae	s__unclassified_Xanthomonadaceae
ASV_3402	d__Bacteria	p__NB1-j	c__NB1-j	o__NB1-j	f__NB1-j	g__NB1-j	s__unclassified_NB1-j
ASV_3403	d__Bacteria	p__Bacteroidota	c__Bacteroidia	o__Cytophagales	f__Microscillaceae	g__uncultured	s__unclassified_uncultured
ASV_3405	d__Bacteria	p__Verrucomicrobiota	c__Verrucomicrobiae	o__Pedosphaerales	f__Pedosphaeraceae	g__Pedosphaeraceae	s__uncultured_soil
ASV_3406	d__Bacteria	p__Proteobacteria	c__Gammaproteobacteria	o__Xanthomonadales	f__Xanthomonadaceae	g__unclassified_Xanthomonadaceae	s__unclassified_Xanthomonadaceae
ASV_3407	d__Bacteria	p__Proteobacteria	c__Gammaproteobacteria	o__Xanthomonadales	f__Rhodanobacteraceae	g__Dokdonella	s__uncultured_gamma
ASV_3408	d__Bacteria	p__Proteobacteria	c__Alphaproteobacteria	o__Rhizobiales	f__Beijerinckiaceae	g__Microvirga	s__unclassified_Microvirga
ASV_3417	d__Bacteria	p__Acidobacteriota	c__Vicinamibacteria	o__Vicinamibacterales	f__Vicinamibacteraceae	g__Vicinamibacteraceae	s__uncultured_Acidobacteriaceae
ASV_3418	d__Bacteria	p__Acidobacteriota	c__Vicinamibacteria	o__Subgroup_17	f__Subgroup_17	g__Subgroup_17	s__uncultured_proteobacterium
ASV_3420	d__Bacteria	p__Gemmatimonadota	c__Gemmatimonadetes	o__Gemmatimonadales	f__Gemmatimonadaceae	g__Gemmatimonas	s__uncultured_bacterium
ASV_3426	d__Bacteria	p__Bacteroidota	c__Bacteroidia	o__Flavobacteriales	f__NS9_marine_group	g__NS9_marine_group	s__metagenome
ASV_3428	d__Bacteria	p__Firmicutes	c__Bacilli	o__Paenibacillales	f__Paenibacillaceae	g__Paenibacillus	s__unclassified_Paenibacillus
ASV_3429	d__Bacteria	p__Chloroflexi	c__KD4-96	o__KD4-96	f__KD4-96	g__KD4-96	s__metagenome
ASV_3431	d__Bacteria	p__Acidobacteriota	c__Vicinamibacteria	o__Vicinamibacterales	f__Vicinamibacteraceae	g__Vicinamibacteraceae	s__unclassified_Vicinamibacteraceae
ASV_3432	d__Bacteria	p__Proteobacteria	c__Alphaproteobacteria	o__unclassified_Alphaproteobacteria	f__unclassified_Alphaproteobacteria	g__unclassified_Alphaproteobacteria	s__unclassified_Alphaproteobacteria
ASV_3436	d__Bacteria	p__Gemmatimonadota	c__S0134_terrestrial_group	o__S0134_terrestrial_group	f__S0134_terrestrial_group	g__S0134_terrestrial_group	s__unclassified_S0134_terrestrial_group
ASV_3438	d__Bacteria	p__Actinobacteriota	c__Thermoleophilia	o__Solirubrobacterales	f__67-14	g__67-14	s__uncultured_actinobacterium
ASV_3439	d__Bacteria	p__Proteobacteria	c__Gammaproteobacteria	o__Burkholderiales	f__Oxalobacteraceae	g__Massilia	s__unclassified_Massilia
ASV_3440	d__Bacteria	p__Bacteroidota	c__Bacteroidia	o__Cytophagales	f__Hymenobacteraceae	g__Pontibacter	s__uncultured_bacterium
ASV_3441	d__Bacteria	p__Proteobacteria	c__Gammaproteobacteria	o__Burkholderiales	f__Oxalobacteraceae	g__Massilia	s__unclassified_Massilia
ASV_3442	d__Bacteria	p__Bacteroidota	c__Bacteroidia	o__Cytophagales	f__Hymenobacteraceae	g__Hymenobacter	s__unclassified_Hymenobacter
ASV_3443	d__Bacteria	p__Proteobacteria	c__Gammaproteobacteria	o__Burkholderiales	f__Oxalobacteraceae	g__Duganella	s__uncultured_bacterium
ASV_3444	d__Bacteria	p__Bdellovibrionota	c__Bdellovibrionia	o__Bdellovibrionales	f__Bdellovibrionaceae	g__Bdellovibrio	s__unclassified_Bdellovibrio
ASV_3446	d__Bacteria	p__Myxococcota	c__bacteriap25	o__bacteriap25	f__bacteriap25	g__bacteriap25	s__uncultured_deep-sea
ASV_3450	d__Bacteria	p__Proteobacteria	c__Gammaproteobacteria	o__Steroidobacterales	f__Steroidobacteraceae	g__unclassified_Steroidobacteraceae	s__unclassified_Steroidobacteraceae
ASV_3452	d__Bacteria	p__Acidobacteriota	c__Thermoanaerobaculia	o__Thermoanaerobaculales	f__Thermoanaerobaculaceae	g__Subgroup_10	s__uncultured_bacterium
ASV_3453	d__Bacteria	p__Myxococcota	c__Polyangia	o__mle1-27	f__mle1-27	g__mle1-27	s__uncultured_bacterium
ASV_3455	d__Bacteria	p__Gemmatimonadota	c__Gemmatimonadetes	o__Gemmatimonadales	f__Gemmatimonadaceae	g__uncultured	s__uncultured_Gemmatimonadetes
ASV_3457	d__Bacteria	p__unclassified_Bacteria	c__unclassified_Bacteria	o__unclassified_Bacteria	f__unclassified_Bacteria	g__unclassified_Bacteria	s__unclassified_Bacteria
ASV_3459	d__Bacteria	p__Acidobacteriota	c__Blastocatellia	o__Blastocatellales	f__Blastocatellaceae	g__unclassified_Blastocatellaceae	s__unclassified_Blastocatellaceae
ASV_3460	d__Bacteria	p__Gemmatimonadota	c__Gemmatimonadetes	o__Gemmatimonadales	f__Gemmatimonadaceae	g__Gemmatimonas	s__unclassified_Gemmatimonas
ASV_3465	d__Bacteria	p__Actinobacteriota	c__Thermoleophilia	o__Gaiellales	f__uncultured	g__uncultured	s__uncultured_bacterium
ASV_3469	d__Bacteria	p__Acidobacteriota	c__Vicinamibacteria	o__Vicinamibacterales	f__Vicinamibacteraceae	g__Vicinamibacteraceae	s__unclassified_Vicinamibacteraceae
ASV_3472	d__Bacteria	p__Bacteroidota	c__Bacteroidia	o__Sphingobacteriales	f__Sphingobacteriaceae	g__Pedobacter	s__unclassified_Pedobacter
ASV_3473	d__Bacteria	p__Proteobacteria	c__Gammaproteobacteria	o__Xanthomonadales	f__Xanthomonadaceae	g__unclassified_Xanthomonadaceae	s__unclassified_Xanthomonadaceae
ASV_3475	d__Bacteria	p__Bacteroidota	c__Bacteroidia	o__Sphingobacteriales	f__Sphingobacteriaceae	g__Pedobacter	s__unclassified_Pedobacter
ASV_3478	d__Bacteria	p__Spirochaetota	c__Leptospirae	o__Leptospirales	f__Leptospiraceae	g__Turneriella	s__metagenome
ASV_3480	d__Bacteria	p__Bacteroidota	c__Bacteroidia	o__unclassified_Bacteroidia	f__unclassified_Bacteroidia	g__unclassified_Bacteroidia	s__unclassified_Bacteroidia
ASV_3482	d__Bacteria	p__Proteobacteria	c__Gammaproteobacteria	o__Burkholderiales	f__Nitrosomonadaceae	g__Ellin6067	s__uncultured_bacterium
ASV_3483	d__Bacteria	p__Proteobacteria	c__Gammaproteobacteria	o__Pseudomonadales	f__Moraxellaceae	g__Acinetobacter	s__unclassified_Acinetobacter
ASV_3486	d__Bacteria	p__Proteobacteria	c__Gammaproteobacteria	o__Burkholderiales	f__Oxalobacteraceae	g__Massilia	s__unclassified_Massilia
ASV_3488	d__Bacteria	p__Myxococcota	c__Polyangia	o__Polyangiales	f__Phaselicystidaceae	g__Phaselicystis	s__uncultured_bacterium
ASV_3490	d__Bacteria	p__Proteobacteria	c__Gammaproteobacteria	o__Burkholderiales	f__Comamonadaceae	g__unclassified_Comamonadaceae	s__unclassified_Comamonadaceae
ASV_3491	d__Bacteria	p__Bacteroidota	c__Bacteroidia	o__Chitinophagales	f__Chitinophagaceae	g__Edaphobaculum	s__unclassified_Edaphobaculum
ASV_3493	d__Bacteria	p__unclassified_Bacteria	c__unclassified_Bacteria	o__unclassified_Bacteria	f__unclassified_Bacteria	g__unclassified_Bacteria	s__unclassified_Bacteria
ASV_3494	d__Bacteria	p__unclassified_Bacteria	c__unclassified_Bacteria	o__unclassified_Bacteria	f__unclassified_Bacteria	g__unclassified_Bacteria	s__unclassified_Bacteria
ASV_3496	d__Bacteria	p__Proteobacteria	c__Gammaproteobacteria	o__unclassified_Gammaproteobacteria	f__unclassified_Gammaproteobacteria	g__unclassified_Gammaproteobacteria	s__unclassified_Gammaproteobacteria
ASV_3498	d__Bacteria	p__Chloroflexi	c__Chloroflexia	o__Chloroflexales	f__Roseiflexaceae	g__uncultured	s__unclassified_uncultured
ASV_3499	d__Bacteria	p__Actinobacteriota	c__Thermoleophilia	o__Solirubrobacterales	f__67-14	g__67-14	s__unclassified_67-14
ASV_3502	d__Bacteria	p__Chloroflexi	c__TK10	o__TK10	f__TK10	g__TK10	s__uncultured_bacterium
ASV_3505	d__Bacteria	p__Proteobacteria	c__Gammaproteobacteria	o__Burkholderiales	f__Oxalobacteraceae	g__Massilia	s__unclassified_Massilia
ASV_3508	d__Bacteria	p__Bacteroidota	c__Bacteroidia	o__Chitinophagales	f__Chitinophagaceae	g__Ferruginibacter	s__uncultured_Chitinophagaceae
ASV_3510	d__Bacteria	p__Gemmatimonadota	c__Gemmatimonadetes	o__Gemmatimonadales	f__Gemmatimonadaceae	g__unclassified_Gemmatimonadaceae	s__unclassified_Gemmatimonadaceae
ASV_3512	d__Bacteria	p__Actinobacteriota	c__Acidimicrobiia	o__uncultured	f__uncultured	g__uncultured	s__uncultured_Acidimicrobiia
ASV_3516	d__Bacteria	p__Proteobacteria	c__Alphaproteobacteria	o__Caulobacterales	f__Caulobacteraceae	g__unclassified_Caulobacteraceae	s__unclassified_Caulobacteraceae
ASV_3517	d__Bacteria	p__Myxococcota	c__Myxococcia	o__Myxococcales	f__Myxococcaceae	g__unclassified_Myxococcaceae	s__unclassified_Myxococcaceae
ASV_3518	d__Bacteria	p__Gemmatimonadota	c__Longimicrobia	o__Longimicrobiales	f__Longimicrobiaceae	g__Longimicrobium	s__unclassified_Longimicrobium
ASV_3519	d__Bacteria	p__Chloroflexi	c__Chloroflexia	o__Thermomicrobiales	f__JG30-KF-CM45	g__JG30-KF-CM45	s__uncultured_Chloroflexi
ASV_3522	d__Bacteria	p__Acidobacteriota	c__Vicinamibacteria	o__Vicinamibacterales	f__Vicinamibacteraceae	g__Vicinamibacteraceae	s__unclassified_Vicinamibacteraceae
ASV_3524	d__Bacteria	p__Myxococcota	c__Polyangia	o__Polyangiales	f__Sandaracinaceae	g__uncultured	s__unclassified_uncultured
ASV_3525	d__Bacteria	p__Acidobacteriota	c__Vicinamibacteria	o__Vicinamibacterales	f__Vicinamibacteraceae	g__Vicinamibacteraceae	s__unclassified_Vicinamibacteraceae
ASV_3526	d__Bacteria	p__WPS-2	c__WPS-2	o__WPS-2	f__WPS-2	g__WPS-2	s__metagenome
ASV_3529	d__Bacteria	p__Bacteroidota	c__Bacteroidia	o__Chitinophagales	f__Chitinophagaceae	g__Chitinophaga	s__unclassified_Chitinophaga
ASV_3531	d__Bacteria	p__Bacteroidota	c__Bacteroidia	o__Chitinophagales	f__Chitinophagaceae	g__Edaphobaculum	s__unclassified_Edaphobaculum
ASV_3535	d__Bacteria	p__Bacteroidota	c__Bacteroidia	o__Chitinophagales	f__Chitinophagaceae	g__uncultured	s__metagenome
ASV_3537	d__Bacteria	p__Acidobacteriota	c__Vicinamibacteria	o__Vicinamibacterales	f__Vicinamibacteraceae	g__Vicinamibacteraceae	s__unclassified_Vicinamibacteraceae
ASV_3539	d__Bacteria	p__Chloroflexi	c__Anaerolineae	o__SBR1031	f__A4b	g__A4b	s__metagenome
ASV_3541	d__Bacteria	p__Proteobacteria	c__Alphaproteobacteria	o__Caulobacterales	f__Caulobacteraceae	g__unclassified_Caulobacteraceae	s__unclassified_Caulobacteraceae
ASV_3544	d__Bacteria	p__Chloroflexi	c__Anaerolineae	o__SBR1031	f__A4b	g__A4b	s__uncultured_bacterium
ASV_3546	d__Bacteria	p__Proteobacteria	c__Gammaproteobacteria	o__Steroidobacterales	f__Steroidobacteraceae	g__Steroidobacter	s__unclassified_Steroidobacter
ASV_3547	d__Bacteria	p__Actinobacteriota	c__Actinobacteria	o__Micromonosporales	f__Micromonosporaceae	g__unclassified_Micromonosporaceae	s__unclassified_Micromonosporaceae
ASV_3548	d__Bacteria	p__Acidobacteriota	c__Holophagae	o__Subgroup_7	f__Subgroup_7	g__Subgroup_7	s__unclassified_Subgroup_7
ASV_3550	d__Bacteria	p__Proteobacteria	c__Gammaproteobacteria	o__Burkholderiales	f__Oxalobacteraceae	g__unclassified_Oxalobacteraceae	s__unclassified_Oxalobacteraceae
ASV_3555	d__Bacteria	p__Gemmatimonadota	c__Gemmatimonadetes	o__Gemmatimonadales	f__Gemmatimonadaceae	g__uncultured	s__unclassified_uncultured
ASV_3556	d__Bacteria	p__Gemmatimonadota	c__Gemmatimonadetes	o__Gemmatimonadales	f__Gemmatimonadaceae	g__uncultured	s__unclassified_uncultured
ASV_3558	d__Bacteria	p__Actinobacteriota	c__Acidimicrobiia	o__Microtrichales	f__Ilumatobacteraceae	g__uncultured	s__uncultured_bacterium
ASV_3562	d__Bacteria	p__Bacteroidota	c__Bacteroidia	o__Flavobacteriales	f__Flavobacteriaceae	g__Flavobacterium	s__unclassified_Flavobacterium
ASV_3563	d__Bacteria	p__Actinobacteriota	c__Thermoleophilia	o__Solirubrobacterales	f__Solirubrobacteraceae	g__Conexibacter	s__uncultured_bacterium
ASV_3566	d__Bacteria	p__Gemmatimonadota	c__Gemmatimonadetes	o__Gemmatimonadales	f__Gemmatimonadaceae	g__uncultured	s__unclassified_uncultured
ASV_3568	d__Bacteria	p__Acidobacteriota	c__Subgroup_11	o__Subgroup_11	f__Subgroup_11	g__Subgroup_11	s__uncultured_bacterium
ASV_3569	d__Bacteria	p__Acidobacteriota	c__Acidobacteriae	o__Acidobacteriales	f__unclassified_Acidobacteriales	g__unclassified_Acidobacteriales	s__unclassified_Acidobacteriales
ASV_3570	d__Bacteria	p__Bacteroidota	c__Bacteroidia	o__Chitinophagales	f__Saprospiraceae	g__uncultured	s__unclassified_uncultured
ASV_3572	d__Bacteria	p__Methylomirabilota	c__Methylomirabilia	o__Rokubacteriales	f__Rokubacteriales	g__Rokubacteriales	s__uncultured_bacterium
ASV_3574	d__Bacteria	p__Gemmatimonadota	c__Gemmatimonadetes	o__Gemmatimonadales	f__Gemmatimonadaceae	g__Gemmatimonas	s__unclassified_Gemmatimonas
ASV_3576	d__Bacteria	p__Gemmatimonadota	c__Gemmatimonadetes	o__Gemmatimonadales	f__Gemmatimonadaceae	g__uncultured	s__unclassified_uncultured
ASV_3577	d__Bacteria	p__Myxococcota	c__bacteriap25	o__bacteriap25	f__bacteriap25	g__bacteriap25	s__metagenome
ASV_3578	d__Bacteria	p__Gemmatimonadota	c__Gemmatimonadetes	o__Gemmatimonadales	f__Gemmatimonadaceae	g__Gemmatimonas	s__uncultured_bacterium
ASV_3580	d__Bacteria	p__Bacteroidota	c__Bacteroidia	o__Chitinophagales	f__Chitinophagaceae	g__Flavisolibacter	s__unclassified_Flavisolibacter
ASV_3586	d__Bacteria	p__Proteobacteria	c__Gammaproteobacteria	o__Pseudomonadales	f__Pseudomonadaceae	g__Pseudomonas	s__unclassified_Pseudomonas
ASV_3593	d__Bacteria	p__Gemmatimonadota	c__Gemmatimonadetes	o__Gemmatimonadales	f__Gemmatimonadaceae	g__Gemmatimonas	s__unclassified_Gemmatimonas
ASV_3601	d__Bacteria	p__Acidobacteriota	c__Vicinamibacteria	o__Vicinamibacterales	f__Vicinamibacteraceae	g__Vicinamibacteraceae	s__unclassified_Vicinamibacteraceae
ASV_3609	d__Bacteria	p__Actinobacteriota	c__Actinobacteria	o__Micrococcales	f__Micrococcaceae	g__Paeniglutamicibacter	s__unclassified_Paeniglutamicibacter
ASV_3611	d__Bacteria	p__Gemmatimonadota	c__Longimicrobia	o__Longimicrobiales	f__Longimicrobiaceae	g__YC-ZSS-LKJ147	s__unclassified_YC-ZSS-LKJ147
ASV_3619	d__Bacteria	p__Proteobacteria	c__Gammaproteobacteria	o__Burkholderiales	f__Comamonadaceae	g__unclassified_Comamonadaceae	s__unclassified_Comamonadaceae
ASV_3620	d__Bacteria	p__Proteobacteria	c__Alphaproteobacteria	o__Sphingomonadales	f__Sphingomonadaceae	g__unclassified_Sphingomonadaceae	s__unclassified_Sphingomonadaceae
ASV_3621	d__Bacteria	p__Proteobacteria	c__Gammaproteobacteria	o__Burkholderiales	f__Oxalobacteraceae	g__Massilia	s__unclassified_Massilia
ASV_3622	d__Bacteria	p__Bacteroidota	c__Bacteroidia	o__Sphingobacteriales	f__Sphingobacteriaceae	g__unclassified_Sphingobacteriaceae	s__unclassified_Sphingobacteriaceae
ASV_3625	d__Bacteria	p__Actinobacteriota	c__Thermoleophilia	o__Gaiellales	f__Gaiellaceae	g__Gaiella	s__unclassified_Gaiella
ASV_3630	d__Bacteria	p__Proteobacteria	c__Gammaproteobacteria	o__Burkholderiales	f__Methylophilaceae	g__unclassified_Methylophilaceae	s__unclassified_Methylophilaceae
ASV_3632	d__Bacteria	p__Acidobacteriota	c__Vicinamibacteria	o__Vicinamibacterales	f__Vicinamibacteraceae	g__Vicinamibacteraceae	s__uncultured_Acidobacteria
ASV_3633	d__Bacteria	p__Proteobacteria	c__Gammaproteobacteria	o__Burkholderiales	f__Oxalobacteraceae	g__Massilia	s__unclassified_Massilia
ASV_3634	d__Bacteria	p__Bacteroidota	c__Bacteroidia	o__Flavobacteriales	f__NS9_marine_group	g__NS9_marine_group	s__metagenome
ASV_3638	d__Bacteria	p__Proteobacteria	c__Gammaproteobacteria	o__PLTA13	f__PLTA13	g__PLTA13	s__uncultured_bacterium
ASV_3640	d__Bacteria	p__Acidobacteriota	c__Vicinamibacteria	o__Vicinamibacterales	f__Vicinamibacteraceae	g__Vicinamibacteraceae	s__unclassified_Vicinamibacteraceae
ASV_3644	d__Bacteria	p__Actinobacteriota	c__Actinobacteria	o__Frankiales	f__Geodermatophilaceae	g__Blastococcus	s__unclassified_Blastococcus
ASV_3646	d__Bacteria	p__Acidobacteriota	c__Vicinamibacteria	o__Vicinamibacterales	f__Vicinamibacteraceae	g__Vicinamibacteraceae	s__unclassified_Vicinamibacteraceae
ASV_3649	d__Bacteria	p__Proteobacteria	c__Alphaproteobacteria	o__Elsterales	f__uncultured	g__uncultured	s__unclassified_uncultured
ASV_3650	d__Bacteria	p__Bacteroidota	c__Bacteroidia	o__Cytophagales	f__Hymenobacteraceae	g__Pontibacter	s__uncultured_bacterium
ASV_3652	d__Bacteria	p__Proteobacteria	c__Gammaproteobacteria	o__Burkholderiales	f__Comamonadaceae	g__unclassified_Comamonadaceae	s__unclassified_Comamonadaceae
ASV_3656	d__Bacteria	p__Actinobacteriota	c__Thermoleophilia	o__Gaiellales	f__Gaiellaceae	g__Gaiella	s__uncultured_bacterium
ASV_3660	d__Bacteria	p__Bacteroidota	c__Bacteroidia	o__Chitinophagales	f__Chitinophagaceae	g__Aurantisolimonas	s__unclassified_Aurantisolimonas
ASV_3661	d__Bacteria	p__Proteobacteria	c__Gammaproteobacteria	o__Burkholderiales	f__Oxalobacteraceae	g__Massilia	s__unclassified_Massilia
ASV_3663	d__Bacteria	p__Bacteroidota	c__Bacteroidia	o__Chitinophagales	f__Chitinophagaceae	g__uncultured	s__metagenome
ASV_3664	d__Bacteria	p__Proteobacteria	c__Alphaproteobacteria	o__Caulobacterales	f__Hyphomonadaceae	g__SWB02	s__uncultured_Caulobacterales
ASV_3665	d__Bacteria	p__Acidobacteriota	c__Vicinamibacteria	o__Vicinamibacterales	f__Vicinamibacteraceae	g__Vicinamibacteraceae	s__unclassified_Vicinamibacteraceae
ASV_3667	d__Bacteria	p__Verrucomicrobiota	c__Verrucomicrobiae	o__Verrucomicrobiales	f__Verrucomicrobiaceae	g__Verrucomicrobium	s__unclassified_Verrucomicrobium
ASV_3668	d__Bacteria	p__Chloroflexi	c__Ktedonobacteria	o__C0119	f__C0119	g__C0119	s__uncultured_bacterium
ASV_3670	d__Bacteria	p__Gemmatimonadota	c__Gemmatimonadetes	o__Gemmatimonadales	f__Gemmatimonadaceae	g__uncultured	s__unclassified_uncultured
ASV_3672	d__Bacteria	p__Actinobacteriota	c__Thermoleophilia	o__Gaiellales	f__Gaiellaceae	g__Gaiella	s__uncultured_actinobacterium
ASV_3675	d__Bacteria	p__Bacteroidota	c__Bacteroidia	o__Chitinophagales	f__Chitinophagaceae	g__Flavitalea	s__uncultured_bacterium
ASV_3677	d__Bacteria	p__Patescibacteria	c__Berkelbacteria	o__Berkelbacteria	f__Berkelbacteria	g__Berkelbacteria	s__uncultured_bacterium
ASV_3678	d__Bacteria	p__Patescibacteria	c__Kazania	o__Kazania	f__Kazania	g__Kazania	s__uncultured_bacterium
ASV_3679	d__Bacteria	p__Bacteroidota	c__Bacteroidia	o__Chitinophagales	f__Chitinophagaceae	g__Ferruginibacter	s__uncultured_prokaryote
ASV_3680	d__Bacteria	p__Acidobacteriota	c__Blastocatellia	o__Pyrinomonadales	f__Pyrinomonadaceae	g__RB41	s__Arenimicrobium_luteum
ASV_3682	d__Bacteria	p__Acidobacteriota	c__Vicinamibacteria	o__unclassified_Vicinamibacteria	f__unclassified_Vicinamibacteria	g__unclassified_Vicinamibacteria	s__unclassified_Vicinamibacteria
ASV_3684	d__Bacteria	p__Proteobacteria	c__Gammaproteobacteria	o__Xanthomonadales	f__Xanthomonadaceae	g__Luteimonas	s__unclassified_Luteimonas
ASV_3687	d__Bacteria	p__Chloroflexi	c__KD4-96	o__KD4-96	f__KD4-96	g__KD4-96	s__metagenome
ASV_3690	d__Bacteria	p__Acidobacteriota	c__Vicinamibacteria	o__Vicinamibacterales	f__Vicinamibacteraceae	g__Vicinamibacteraceae	s__wastewater_metagenome
ASV_3692	d__Bacteria	p__Planctomycetota	c__Planctomycetes	o__Gemmatales	f__Gemmataceae	g__uncultured	s__uncultured_bacterium
ASV_3693	d__Bacteria	p__Patescibacteria	c__Dojkabacteria	o__Dojkabacteria	f__Dojkabacteria	g__Dojkabacteria	s__uncultured_bacterium
ASV_3694	d__Bacteria	p__Acidobacteriota	c__Blastocatellia	o__Pyrinomonadales	f__Pyrinomonadaceae	g__RB41	s__unclassified_RB41
ASV_3695	d__Bacteria	p__Desulfobacterota	c__uncultured	o__uncultured	f__uncultured	g__uncultured	s__uncultured_bacterium
ASV_3705	d__Bacteria	p__Proteobacteria	c__Gammaproteobacteria	o__Burkholderiales	f__Oxalobacteraceae	g__Massilia	s__unclassified_Massilia
ASV_3706	d__Bacteria	p__Verrucomicrobiota	c__Verrucomicrobiae	o__Chthoniobacterales	f__Chthoniobacteraceae	g__LD29	s__metagenome
ASV_3710	d__Bacteria	p__Bacteroidota	c__Bacteroidia	o__Chitinophagales	f__Chitinophagaceae	g__Flavisolibacter	s__unclassified_Flavisolibacter
ASV_3711	d__Bacteria	p__Actinobacteriota	c__Thermoleophilia	o__Gaiellales	f__Gaiellaceae	g__Gaiella	s__unclassified_Gaiella
ASV_3713	d__Bacteria	p__Actinobacteriota	c__Actinobacteria	o__Frankiales	f__uncultured	g__uncultured	s__unclassified_uncultured
ASV_3718	d__Bacteria	p__Proteobacteria	c__Gammaproteobacteria	o__Enterobacterales	f__Enterobacteriaceae	g__unclassified_Enterobacteriaceae	s__unclassified_Enterobacteriaceae
ASV_3720	d__Bacteria	p__Acidobacteriota	c__Vicinamibacteria	o__Vicinamibacterales	f__Vicinamibacteraceae	g__Vicinamibacteraceae	s__uncultured_Geothrix
ASV_3723	d__Bacteria	p__Proteobacteria	c__Gammaproteobacteria	o__Diplorickettsiales	f__Diplorickettsiaceae	g__Aquicella	s__unclassified_Aquicella
ASV_3725	d__Bacteria	p__Acidobacteriota	c__Vicinamibacteria	o__Vicinamibacterales	f__uncultured	g__uncultured	s__uncultured_bacterium
ASV_3726	d__Bacteria	p__Acidobacteriota	c__Thermoanaerobaculia	o__Thermoanaerobaculales	f__Thermoanaerobaculaceae	g__Subgroup_10	s__unclassified_Subgroup_10
ASV_3734	d__Bacteria	p__Acidobacteriota	c__Holophagae	o__Subgroup_7	f__Subgroup_7	g__Subgroup_7	s__unclassified_Subgroup_7
ASV_3735	d__Bacteria	p__Patescibacteria	c__Parcubacteria	o__Candidatus_Kaiserbacteria	f__Candidatus_Kaiserbacteria	g__Candidatus_Kaiserbacteria	s__metagenome
ASV_3736	d__Bacteria	p__Acidobacteriota	c__Thermoanaerobaculia	o__Thermoanaerobaculales	f__Thermoanaerobaculaceae	g__Subgroup_10	s__Acidobacteria_bacterium
ASV_3737	d__Bacteria	p__Acidobacteriota	c__Vicinamibacteria	o__Vicinamibacterales	f__uncultured	g__uncultured	s__uncultured_bacterium
ASV_3738	d__Bacteria	p__Actinobacteriota	c__Acidimicrobiia	o__Microtrichales	f__unclassified_Microtrichales	g__unclassified_Microtrichales	s__unclassified_Microtrichales
ASV_3739	d__Bacteria	p__Acidobacteriota	c__Vicinamibacteria	o__Subgroup_17	f__Subgroup_17	g__Subgroup_17	s__unclassified_Subgroup_17
ASV_3740	d__Bacteria	p__Proteobacteria	c__Gammaproteobacteria	o__Burkholderiales	f__SC-I-84	g__SC-I-84	s__uncultured_Rhodocyclaceae
ASV_3742	d__Bacteria	p__Actinobacteriota	c__Thermoleophilia	o__Solirubrobacterales	f__67-14	g__67-14	s__uncultured_Solirubrobacter
ASV_3744	d__Bacteria	p__Proteobacteria	c__Gammaproteobacteria	o__CCD24	f__CCD24	g__CCD24	s__unclassified_CCD24
ASV_3747	d__Bacteria	p__Proteobacteria	c__Gammaproteobacteria	o__Burkholderiales	f__B1-7BS	g__B1-7BS	s__unclassified_B1-7BS
ASV_3748	d__Bacteria	p__Proteobacteria	c__Gammaproteobacteria	o__Xanthomonadales	f__Xanthomonadaceae	g__Lysobacter	s__unclassified_Lysobacter
ASV_3753	d__Bacteria	p__Acidobacteriota	c__Vicinamibacteria	o__Vicinamibacterales	f__uncultured	g__uncultured	s__unclassified_uncultured
ASV_3754	d__Bacteria	p__Patescibacteria	c__Saccharimonadia	o__Saccharimonadales	f__Saccharimonadaceae	g__TM7a	s__uncultured_bacterium
ASV_3757	d__Bacteria	p__Gemmatimonadota	c__Gemmatimonadetes	o__Gemmatimonadales	f__Gemmatimonadaceae	g__Gemmatimonas	s__uncultured_bacterium
ASV_3765	d__Bacteria	p__Proteobacteria	c__Gammaproteobacteria	o__Burkholderiales	f__Comamonadaceae	g__unclassified_Comamonadaceae	s__unclassified_Comamonadaceae
ASV_3766	d__Bacteria	p__Verrucomicrobiota	c__Verrucomicrobiae	o__Opitutales	f__Opitutaceae	g__Opitutus	s__unclassified_Opitutus
ASV_3767	d__Bacteria	p__Proteobacteria	c__Alphaproteobacteria	o__Rickettsiales	f__SM2D12	g__SM2D12	s__unclassified_SM2D12
ASV_3769	d__Bacteria	p__Actinobacteriota	c__Thermoleophilia	o__Solirubrobacterales	f__Solirubrobacteraceae	g__Conexibacter	s__unclassified_Conexibacter
ASV_3772	d__Bacteria	p__Proteobacteria	c__Gammaproteobacteria	o__Burkholderiales	f__Oxalobacteraceae	g__unclassified_Oxalobacteraceae	s__unclassified_Oxalobacteraceae
ASV_3774	d__Bacteria	p__Proteobacteria	c__Gammaproteobacteria	o__Pseudomonadales	f__Cellvibrionaceae	g__Cellvibrio	s__uncultured_Pseudomonadaceae
ASV_3775	d__Bacteria	p__Proteobacteria	c__Gammaproteobacteria	o__Burkholderiales	f__Oxalobacteraceae	g__unclassified_Oxalobacteraceae	s__unclassified_Oxalobacteraceae
ASV_3776	d__Bacteria	p__Acidobacteriota	c__Blastocatellia	o__Pyrinomonadales	f__Pyrinomonadaceae	g__RB41	s__uncultured_bacterium
ASV_3777	d__Bacteria	p__Actinobacteriota	c__Thermoleophilia	o__Gaiellales	f__Gaiellaceae	g__Gaiella	s__unclassified_Gaiella
ASV_3779	d__Bacteria	p__Chloroflexi	c__OLB14	o__OLB14	f__OLB14	g__OLB14	s__unclassified_OLB14
ASV_3781	d__Bacteria	p__Acidobacteriota	c__Blastocatellia	o__Pyrinomonadales	f__Pyrinomonadaceae	g__RB41	s__unclassified_RB41
ASV_3782	d__Bacteria	p__Actinobacteriota	c__Thermoleophilia	o__Solirubrobacterales	f__Solirubrobacteraceae	g__Conexibacter	s__unclassified_Conexibacter
ASV_3783	d__Bacteria	p__Proteobacteria	c__Gammaproteobacteria	o__Steroidobacterales	f__Steroidobacteraceae	g__unclassified_Steroidobacteraceae	s__unclassified_Steroidobacteraceae
ASV_3785	d__Bacteria	p__Chloroflexi	c__Chloroflexia	o__Chloroflexales	f__Chloroflexaceae	g__Candidatus_Chloroploca	s__unclassified_Candidatus_Chloroploca
ASV_3786	d__Bacteria	p__Proteobacteria	c__Gammaproteobacteria	o__Burkholderiales	f__Oxalobacteraceae	g__Massilia	s__unclassified_Massilia
ASV_3787	d__Bacteria	p__Myxococcota	c__Polyangia	o__Polyangiales	f__BIrii41	g__BIrii41	s__unclassified_BIrii41
ASV_3788	d__Bacteria	p__Myxococcota	c__Polyangia	o__Polyangiales	f__Phaselicystidaceae	g__Phaselicystis	s__uncultured_Polyangiaceae
ASV_3790	d__Bacteria	p__Proteobacteria	c__Gammaproteobacteria	o__Xanthomonadales	f__unclassified_Xanthomonadales	g__unclassified_Xanthomonadales	s__unclassified_Xanthomonadales
ASV_3793	d__Bacteria	p__Acidobacteriota	c__Blastocatellia	o__Blastocatellales	f__Blastocatellaceae	g__unclassified_Blastocatellaceae	s__unclassified_Blastocatellaceae
ASV_3794	d__Bacteria	p__Bacteroidota	c__Bacteroidia	o__Chitinophagales	f__Chitinophagaceae	g__unclassified_Chitinophagaceae	s__unclassified_Chitinophagaceae
ASV_3795	d__Bacteria	p__Proteobacteria	c__Gammaproteobacteria	o__Burkholderiales	f__Methylophilaceae	g__unclassified_Methylophilaceae	s__unclassified_Methylophilaceae
ASV_3796	d__Bacteria	p__Armatimonadota	c__uncultured	o__uncultured	f__uncultured	g__uncultured	s__uncultured_actinobacterium
ASV_3797	d__Bacteria	p__Proteobacteria	c__Gammaproteobacteria	o__Burkholderiales	f__Comamonadaceae	g__Caenimonas	s__uncultured_beta
ASV_3798	d__Bacteria	p__Acidobacteriota	c__Vicinamibacteria	o__Vicinamibacterales	f__uncultured	g__uncultured	s__unclassified_uncultured
ASV_3803	d__Bacteria	p__Actinobacteriota	c__Thermoleophilia	o__Solirubrobacterales	f__67-14	g__67-14	s__metagenome
ASV_3804	d__Bacteria	p__Acidobacteriota	c__Subgroup_25	o__Subgroup_25	f__Subgroup_25	g__Subgroup_25	s__uncultured_bacterium
ASV_3806	d__Bacteria	p__Proteobacteria	c__Gammaproteobacteria	o__Burkholderiales	f__Oxalobacteraceae	g__unclassified_Oxalobacteraceae	s__unclassified_Oxalobacteraceae
ASV_3807	d__Bacteria	p__Acidobacteriota	c__Blastocatellia	o__Elev-16S-573	f__Elev-16S-573	g__Elev-16S-573	s__uncultured_bacterium
ASV_3808	d__Bacteria	p__Planctomycetota	c__OM190	o__OM190	f__OM190	g__OM190	s__uncultured_bacterium
ASV_3812	d__Bacteria	p__Entotheonellaeota	c__Entotheonellia	o__Entotheonellales	f__Entotheonellaceae	g__Entotheonellaceae	s__uncultured_bacterium
ASV_3814	d__Bacteria	p__Proteobacteria	c__Gammaproteobacteria	o__Burkholderiales	f__SC-I-84	g__SC-I-84	s__unclassified_SC-I-84
ASV_3816	d__Bacteria	p__Myxococcota	c__Myxococcia	o__Myxococcales	f__Myxococcaceae	g__unclassified_Myxococcaceae	s__unclassified_Myxococcaceae
ASV_3819	d__Bacteria	p__Patescibacteria	c__Dojkabacteria	o__Dojkabacteria	f__Dojkabacteria	g__Dojkabacteria	s__uncultured_bacterium
ASV_3820	d__Bacteria	p__Acidobacteriota	c__Vicinamibacteria	o__Vicinamibacterales	f__uncultured	g__uncultured	s__unclassified_uncultured
ASV_3821	d__Bacteria	p__Chloroflexi	c__Chloroflexia	o__Thermomicrobiales	f__JG30-KF-CM45	g__JG30-KF-CM45	s__uncultured_bacterium
ASV_3822	d__Bacteria	p__Bacteroidota	c__Bacteroidia	o__Chitinophagales	f__Chitinophagaceae	g__Edaphobaculum	s__unclassified_Edaphobaculum
ASV_3823	d__Bacteria	p__Bacteroidota	c__Bacteroidia	o__Chitinophagales	f__Chitinophagaceae	g__Terrimonas	s__unclassified_Terrimonas
ASV_3824	d__Bacteria	p__Acidobacteriota	c__Vicinamibacteria	o__Vicinamibacterales	f__Vicinamibacteraceae	g__Vicinamibacteraceae	s__unclassified_Vicinamibacteraceae
ASV_3826	d__Bacteria	p__Proteobacteria	c__Alphaproteobacteria	o__Sphingomonadales	f__Sphingomonadaceae	g__Sphingobium	s__unclassified_Sphingobium
ASV_3828	d__Bacteria	p__Gemmatimonadota	c__Gemmatimonadetes	o__Gemmatimonadales	f__Gemmatimonadaceae	g__uncultured	s__uncultured_Gemmatimonadetes
ASV_3832	d__Bacteria	p__Actinobacteriota	c__Actinobacteria	o__Micromonosporales	f__Micromonosporaceae	g__Luedemannella	s__uncultured_bacterium
ASV_3833	d__Bacteria	p__Proteobacteria	c__Gammaproteobacteria	o__Burkholderiales	f__Comamonadaceae	g__Caenimonas	s__uncultured_bacterium
ASV_3834	d__Bacteria	p__Proteobacteria	c__Alphaproteobacteria	o__uncultured	f__uncultured	g__uncultured	s__uncultured_Rhodospirillaceae
ASV_3838	d__Bacteria	p__Gemmatimonadota	c__Longimicrobia	o__Longimicrobiales	f__Longimicrobiaceae	g__YC-ZSS-LKJ147	s__uncultured_Gemmatimonadetes
ASV_3839	d__Bacteria	p__Bacteroidota	c__Bacteroidia	o__Cytophagales	f__Microscillaceae	g__uncultured	s__uncultured_bacterium
ASV_3841	d__Bacteria	p__Proteobacteria	c__Alphaproteobacteria	o__Sphingomonadales	f__Sphingomonadaceae	g__Sphingomonas	s__unclassified_Sphingomonas
ASV_3842	d__Bacteria	p__Acidobacteriota	c__Blastocatellia	o__11-24	f__11-24	g__11-24	s__uncultured_bacterium
ASV_3843	d__Bacteria	p__Acidobacteriota	c__Vicinamibacteria	o__Vicinamibacterales	f__uncultured	g__uncultured	s__unclassified_uncultured
ASV_3844	d__Bacteria	p__Chloroflexi	c__TK10	o__TK10	f__TK10	g__TK10	s__unclassified_TK10
ASV_3845	d__Bacteria	p__Proteobacteria	c__Alphaproteobacteria	o__Sphingomonadales	f__Sphingomonadaceae	g__Sphingomonas	s__unclassified_Sphingomonas
ASV_3846	d__Bacteria	p__Verrucomicrobiota	c__Verrucomicrobiae	o__Verrucomicrobiales	f__Rubritaleaceae	g__Luteolibacter	s__unclassified_Luteolibacter
ASV_3849	d__Bacteria	p__Bacteroidota	c__Bacteroidia	o__Chitinophagales	f__Chitinophagaceae	g__Taibaiella	s__Taibaiella_koreensis
ASV_3850	d__Bacteria	p__Chloroflexi	c__Anaerolineae	o__Caldilineales	f__Caldilineaceae	g__uncultured	s__uncultured_bacterium
ASV_3854	d__Bacteria	p__Chloroflexi	c__Dehalococcoidia	o__S085	f__S085	g__S085	s__uncultured_soil
ASV_3855	d__Bacteria	p__Proteobacteria	c__Gammaproteobacteria	o__Burkholderiales	f__Comamonadaceae	g__unclassified_Comamonadaceae	s__unclassified_Comamonadaceae
ASV_3856	d__Bacteria	p__Proteobacteria	c__Gammaproteobacteria	o__Burkholderiales	f__Alcaligenaceae	g__unclassified_Alcaligenaceae	s__unclassified_Alcaligenaceae
ASV_3857	d__Bacteria	p__Proteobacteria	c__Gammaproteobacteria	o__Burkholderiales	f__Comamonadaceae	g__Rhizobacter	s__unclassified_Rhizobacter
ASV_3870	d__Bacteria	p__Myxococcota	c__Polyangia	o__Haliangiales	f__Haliangiaceae	g__Haliangium	s__uncultured_bacterium
ASV_3875	d__Bacteria	p__Chloroflexi	c__Dehalococcoidia	o__S085	f__S085	g__S085	s__uncultured_bacterium
ASV_3876	d__Bacteria	p__Acidobacteriota	c__Blastocatellia	o__Blastocatellales	f__Blastocatellaceae	g__Aridibacter	s__unclassified_Aridibacter
ASV_3877	d__Bacteria	p__Proteobacteria	c__Gammaproteobacteria	o__Burkholderiales	f__SC-I-84	g__SC-I-84	s__uncultured_bacterium
ASV_3879	d__Bacteria	p__Acidobacteriota	c__Vicinamibacteria	o__Vicinamibacterales	f__Vicinamibacteraceae	g__Vicinamibacteraceae	s__unclassified_Vicinamibacteraceae
ASV_3882	d__Bacteria	p__Proteobacteria	c__Alphaproteobacteria	o__Sphingomonadales	f__Sphingomonadaceae	g__Sphingomonas	s__unclassified_Sphingomonas
ASV_3883	d__Bacteria	p__Bacteroidota	c__Bacteroidia	o__Cytophagales	f__Hymenobacteraceae	g__Adhaeribacter	s__Adhaeribacter_aerophilus
ASV_3884	d__Bacteria	p__Acidobacteriota	c__Vicinamibacteria	o__Vicinamibacterales	f__Vicinamibacteraceae	g__Vicinamibacteraceae	s__unclassified_Vicinamibacteraceae
ASV_3887	d__Bacteria	p__Proteobacteria	c__Alphaproteobacteria	o__Sphingomonadales	f__Sphingomonadaceae	g__unclassified_Sphingomonadaceae	s__unclassified_Sphingomonadaceae
ASV_3890	d__Bacteria	p__Bacteroidota	c__Bacteroidia	o__Cytophagales	f__Microscillaceae	g__uncultured	s__uncultured_Sphingobacteriales
ASV_3891	d__Bacteria	p__Bacteroidota	c__Bacteroidia	o__Sphingobacteriales	f__env.OPS_17	g__env.OPS_17	s__unclassified_env.OPS_17
ASV_3892	d__Bacteria	p__Bacteroidota	c__Bacteroidia	o__Chitinophagales	f__Chitinophagaceae	g__Ferruginibacter	s__unclassified_Ferruginibacter
ASV_3897	d__Bacteria	p__Proteobacteria	c__Gammaproteobacteria	o__Xanthomonadales	f__Xanthomonadaceae	g__Luteimonas	s__uncultured_gamma
ASV_3898	d__Bacteria	p__Acidobacteriota	c__Holophagae	o__Subgroup_7	f__Subgroup_7	g__Subgroup_7	s__unclassified_Subgroup_7
ASV_3899	d__Bacteria	p__Acidobacteriota	c__Holophagae	o__Subgroup_7	f__Subgroup_7	g__Subgroup_7	s__unclassified_Subgroup_7
ASV_3900	d__Bacteria	p__Bacteroidota	c__Bacteroidia	o__Chitinophagales	f__Chitinophagaceae	g__unclassified_Chitinophagaceae	s__unclassified_Chitinophagaceae
ASV_3901	d__Bacteria	p__Bacteroidota	c__Bacteroidia	o__Flavobacteriales	f__Flavobacteriaceae	g__unclassified_Flavobacteriaceae	s__unclassified_Flavobacteriaceae
ASV_3902	d__Bacteria	p__Firmicutes	c__Clostridia	o__Peptostreptococcales-Tissierellales	f__Peptostreptococcaceae	g__Romboutsia	s__unclassified_Romboutsia
ASV_3903	d__Bacteria	p__Acidobacteriota	c__Holophagae	o__Subgroup_7	f__Subgroup_7	g__Subgroup_7	s__unclassified_Subgroup_7
ASV_3904	d__Bacteria	p__Myxococcota	c__Polyangia	o__Haliangiales	f__Haliangiaceae	g__Haliangium	s__uncultured_prokaryote
ASV_3905	d__Bacteria	p__Acidobacteriota	c__Holophagae	o__Subgroup_7	f__Subgroup_7	g__Subgroup_7	s__unclassified_Subgroup_7
ASV_3909	d__Bacteria	p__Proteobacteria	c__Alphaproteobacteria	o__Sphingomonadales	f__Sphingomonadaceae	g__Sphingomonas	s__Sphingomonas_rhizophila
ASV_3910	d__Bacteria	p__Gemmatimonadota	c__S0134_terrestrial_group	o__S0134_terrestrial_group	f__S0134_terrestrial_group	g__S0134_terrestrial_group	s__uncultured_bacterium
ASV_3913	d__Bacteria	p__Actinobacteriota	c__Thermoleophilia	o__Gaiellales	f__uncultured	g__uncultured	s__unclassified_uncultured
ASV_3917	d__Bacteria	p__Acidobacteriota	c__Vicinamibacteria	o__Vicinamibacterales	f__uncultured	g__uncultured	s__unclassified_uncultured
ASV_3919	d__Bacteria	p__Acidobacteriota	c__Blastocatellia	o__Elev-16S-573	f__Elev-16S-573	g__Elev-16S-573	s__uncultured_bacterium
ASV_3920	d__Bacteria	p__Nitrospirota	c__Nitrospiria	o__Nitrospirales	f__Nitrospiraceae	g__Nitrospira	s__uncultured_Nitrospiraceae
ASV_3923	d__Bacteria	p__Chloroflexi	c__KD4-96	o__KD4-96	f__KD4-96	g__KD4-96	s__uncultured_bacterium
ASV_3928	d__Bacteria	p__Proteobacteria	c__Gammaproteobacteria	o__Xanthomonadales	f__Rhodanobacteraceae	g__Dokdonella	s__uncultured_bacterium
ASV_3930	d__Bacteria	p__Bacteroidota	c__Bacteroidia	o__Cytophagales	f__Microscillaceae	g__uncultured	s__unclassified_uncultured
ASV_3932	d__Bacteria	p__Acidobacteriota	c__Vicinamibacteria	o__Vicinamibacterales	f__Vicinamibacteraceae	g__Vicinamibacteraceae	s__unclassified_Vicinamibacteraceae
ASV_3933	d__Bacteria	p__Bacteroidota	c__Bacteroidia	o__Chitinophagales	f__Saprospiraceae	g__Phaeodactylibacter	s__metagenome
ASV_3934	d__Bacteria	p__Proteobacteria	c__Gammaproteobacteria	o__Xanthomonadales	f__Xanthomonadaceae	g__Arenimonas	s__metagenome
ASV_3936	d__Bacteria	p__Gemmatimonadota	c__Gemmatimonadetes	o__Gemmatimonadales	f__Gemmatimonadaceae	g__uncultured	s__unclassified_uncultured
ASV_3938	d__Bacteria	p__Acidobacteriota	c__Thermoanaerobaculia	o__Thermoanaerobaculales	f__Thermoanaerobaculaceae	g__Subgroup_10	s__uncultured_soil
ASV_3939	d__Bacteria	p__Acidobacteriota	c__Vicinamibacteria	o__Vicinamibacterales	f__Vicinamibacteraceae	g__Vicinamibacteraceae	s__unclassified_Vicinamibacteraceae
ASV_3940	d__Bacteria	p__Acidobacteriota	c__Holophagae	o__Subgroup_7	f__Subgroup_7	g__Subgroup_7	s__uncultured_Acidobacterium
ASV_3942	d__Bacteria	p__Bacteroidota	c__Bacteroidia	o__Sphingobacteriales	f__AKYH767	g__AKYH767	s__uncultured_bacterium
ASV_3943	d__Bacteria	p__Gemmatimonadota	c__Longimicrobia	o__Longimicrobiales	f__Longimicrobiaceae	g__YC-ZSS-LKJ147	s__uncultured_bacterium
ASV_3945	d__Bacteria	p__Methylomirabilota	c__Methylomirabilia	o__Rokubacteriales	f__Rokubacteriales	g__Rokubacteriales	s__uncultured_bacterium
ASV_3946	d__Bacteria	p__Proteobacteria	c__Alphaproteobacteria	o__Rhizobiales	f__Xanthobacteraceae	g__uncultured	s__unclassified_uncultured
ASV_3947	d__Bacteria	p__Proteobacteria	c__Gammaproteobacteria	o__Burkholderiales	f__TRA3-20	g__TRA3-20	s__unclassified_TRA3-20
ASV_3948	d__Bacteria	p__Gemmatimonadota	c__Gemmatimonadetes	o__Gemmatimonadales	f__Gemmatimonadaceae	g__uncultured	s__unclassified_uncultured
ASV_3949	d__Bacteria	p__Acidobacteriota	c__Blastocatellia	o__Pyrinomonadales	f__Pyrinomonadaceae	g__RB41	s__unclassified_RB41
ASV_3950	d__Bacteria	p__Verrucomicrobiota	c__Verrucomicrobiae	o__Chthoniobacterales	f__Chthoniobacteraceae	g__Candidatus_Udaeobacter	s__unclassified_Candidatus_Udaeobacter
ASV_3953	d__Bacteria	p__Nitrospirota	c__Nitrospiria	o__Nitrospirales	f__Nitrospiraceae	g__Nitrospira	s__unclassified_Nitrospira
ASV_3955	d__Bacteria	p__Gemmatimonadota	c__Longimicrobia	o__Longimicrobiales	f__Longimicrobiaceae	g__YC-ZSS-LKJ147	s__uncultured_bacterium
ASV_3956	d__Bacteria	p__Acidobacteriota	c__Thermoanaerobaculia	o__Thermoanaerobaculales	f__Thermoanaerobaculaceae	g__Subgroup_10	s__uncultured_Holophaga
ASV_3959	d__Bacteria	p__Proteobacteria	c__Alphaproteobacteria	o__Caulobacterales	f__Caulobacteraceae	g__unclassified_Caulobacteraceae	s__unclassified_Caulobacteraceae
ASV_3960	d__Bacteria	p__Proteobacteria	c__Alphaproteobacteria	o__Sphingomonadales	f__Sphingomonadaceae	g__Sphingomonas	s__unclassified_Sphingomonas
ASV_3961	d__Bacteria	p__Proteobacteria	c__Gammaproteobacteria	o__Burkholderiales	f__Oxalobacteraceae	g__Massilia	s__unclassified_Massilia
ASV_3962	d__Bacteria	p__Acidobacteriota	c__Blastocatellia	o__unclassified_Blastocatellia	f__unclassified_Blastocatellia	g__unclassified_Blastocatellia	s__unclassified_Blastocatellia
ASV_3963	d__Bacteria	p__Myxococcota	c__Polyangia	o__Polyangiales	f__Phaselicystidaceae	g__Phaselicystis	s__metagenome
ASV_3964	d__Bacteria	p__Chloroflexi	c__Anaerolineae	o__SBR1031	f__A4b	g__A4b	s__metagenome
ASV_3966	d__Bacteria	p__Proteobacteria	c__Gammaproteobacteria	o__Xanthomonadales	f__Xanthomonadaceae	g__Lysobacter	s__unclassified_Lysobacter
ASV_3968	d__Bacteria	p__Proteobacteria	c__Gammaproteobacteria	o__Diplorickettsiales	f__Diplorickettsiaceae	g__uncultured	s__unclassified_uncultured
ASV_3969	d__Bacteria	p__Gemmatimonadota	c__Gemmatimonadetes	o__Gemmatimonadales	f__Gemmatimonadaceae	g__uncultured	s__unclassified_uncultured
ASV_3970	d__Bacteria	p__Proteobacteria	c__Alphaproteobacteria	o__Caulobacterales	f__Caulobacteraceae	g__Phenylobacterium	s__unclassified_Phenylobacterium
ASV_3972	d__Bacteria	p__Proteobacteria	c__Alphaproteobacteria	o__Sphingomonadales	f__Sphingomonadaceae	g__Sphingomonas	s__unclassified_Sphingomonas
ASV_3973	d__Bacteria	p__Acidobacteriota	c__Vicinamibacteria	o__Vicinamibacterales	f__Vicinamibacteraceae	g__Vicinamibacteraceae	s__unclassified_Vicinamibacteraceae
ASV_3974	d__Bacteria	p__Latescibacterota	c__Latescibacterota	o__Latescibacterota	f__Latescibacterota	g__Latescibacterota	s__uncultured_bacterium
ASV_3976	d__Bacteria	p__Verrucomicrobiota	c__Verrucomicrobiae	o__Verrucomicrobiales	f__Verrucomicrobiaceae	g__Prosthecobacter	s__unclassified_Prosthecobacter
ASV_3977	d__Bacteria	p__Bacteroidota	c__Bacteroidia	o__Chitinophagales	f__uncultured	g__uncultured	s__uncultured_bacterium
ASV_3979	d__Bacteria	p__Proteobacteria	c__Gammaproteobacteria	o__Xanthomonadales	f__Xanthomonadaceae	g__Lysobacter	s__unclassified_Lysobacter
ASV_3980	d__Bacteria	p__Bacteroidota	c__Bacteroidia	o__Flavobacteriales	f__Flavobacteriaceae	g__Flavobacterium	s__uncultured_bacterium
ASV_3981	d__Bacteria	p__Actinobacteriota	c__MB-A2-108	o__MB-A2-108	f__MB-A2-108	g__MB-A2-108	s__uncultured_actinobacterium
ASV_3982	d__Bacteria	p__Proteobacteria	c__Gammaproteobacteria	o__Burkholderiales	f__Comamonadaceae	g__unclassified_Comamonadaceae	s__unclassified_Comamonadaceae
ASV_3986	d__Bacteria	p__Acidobacteriota	c__Holophagae	o__Subgroup_7	f__Subgroup_7	g__Subgroup_7	s__unclassified_Subgroup_7
ASV_3988	d__Bacteria	p__Proteobacteria	c__Gammaproteobacteria	o__Xanthomonadales	f__Xanthomonadaceae	g__Arenimonas	s__uncultured_proteobacterium
ASV_3990	d__Bacteria	p__Bacteroidota	c__Bacteroidia	o__Chitinophagales	f__Chitinophagaceae	g__Ferruginibacter	s__unclassified_Ferruginibacter
ASV_3992	d__Bacteria	p__Bacteroidota	c__Bacteroidia	o__Cytophagales	f__Microscillaceae	g__uncultured	s__uncultured_soil
ASV_3993	d__Bacteria	p__Acidobacteriota	c__Holophagae	o__Subgroup_7	f__Subgroup_7	g__Subgroup_7	s__unclassified_Subgroup_7
ASV_3994	d__Bacteria	p__Acidobacteriota	c__Vicinamibacteria	o__Vicinamibacterales	f__Vicinamibacteraceae	g__Vicinamibacteraceae	s__unclassified_Vicinamibacteraceae
ASV_3999	d__Bacteria	p__Gemmatimonadota	c__Gemmatimonadetes	o__Gemmatimonadales	f__Gemmatimonadaceae	g__uncultured	s__Gemmatimonadetes_bacterium
ASV_4000	d__Bacteria	p__Proteobacteria	c__Gammaproteobacteria	o__CCD24	f__CCD24	g__CCD24	s__unclassified_CCD24
ASV_4001	d__Bacteria	p__Bacteroidota	c__Ignavibacteria	o__SJA-28	f__SJA-28	g__SJA-28	s__metagenome
ASV_4004	d__Bacteria	p__Acidobacteriota	c__Holophagae	o__Subgroup_7	f__Subgroup_7	g__Subgroup_7	s__unclassified_Subgroup_7
ASV_4006	d__Bacteria	p__Proteobacteria	c__Alphaproteobacteria	o__Rhodobacterales	f__Rhodobacteraceae	g__Paracoccus	s__unclassified_Paracoccus
ASV_4009	d__Bacteria	p__Proteobacteria	c__Gammaproteobacteria	o__Burkholderiales	f__Nitrosomonadaceae	g__Ellin6067	s__unclassified_Ellin6067
ASV_4010	d__Bacteria	p__Bacteroidota	c__Bacteroidia	o__Chitinophagales	f__Saprospiraceae	g__uncultured	s__unclassified_uncultured
ASV_4012	d__Bacteria	p__Proteobacteria	c__Alphaproteobacteria	o__Rhizobiales	f__Xanthobacteraceae	g__uncultured	s__unclassified_uncultured
ASV_4013	d__Bacteria	p__Bacteroidota	c__Bacteroidia	o__Sphingobacteriales	f__AKYH767	g__AKYH767	s__uncultured_Sphingobacteriales
ASV_4015	d__Bacteria	p__Proteobacteria	c__Gammaproteobacteria	o__Burkholderiales	f__Nitrosomonadaceae	g__Ellin6067	s__unclassified_Ellin6067
ASV_4018	d__Bacteria	p__Acidobacteriota	c__Vicinamibacteria	o__Vicinamibacterales	f__uncultured	g__uncultured	s__uncultured_Acidobacteriales
ASV_4019	d__Bacteria	p__Actinobacteriota	c__Thermoleophilia	o__Solirubrobacterales	f__Solirubrobacteraceae	g__Solirubrobacter	s__unclassified_Solirubrobacter
ASV_4020	d__Bacteria	p__Actinobacteriota	c__Thermoleophilia	o__Solirubrobacterales	f__67-14	g__67-14	s__uncultured_bacterium
ASV_4024	d__Bacteria	p__Acidobacteriota	c__Blastocatellia	o__Pyrinomonadales	f__Pyrinomonadaceae	g__RB41	s__unclassified_RB41
ASV_4028	d__Bacteria	p__Acidobacteriota	c__Blastocatellia	o__Pyrinomonadales	f__Pyrinomonadaceae	g__RB41	s__uncultured_bacterium
ASV_4031	d__Bacteria	p__Proteobacteria	c__Gammaproteobacteria	o__Burkholderiales	f__Nitrosomonadaceae	g__MND1	s__unclassified_MND1
ASV_4034	d__Bacteria	p__Proteobacteria	c__Gammaproteobacteria	o__Gammaproteobacteria_Incertae_Sedis	f__Unknown_Family	g__Candidatus_Berkiella	s__uncultured_bacterium
ASV_4035	d__Bacteria	p__Bacteroidota	c__Bacteroidia	o__Cytophagales	f__Hymenobacteraceae	g__Hymenobacter	s__Hymenobacter_yonginensis
ASV_4036	d__Bacteria	p__Bacteroidota	c__Bacteroidia	o__Sphingobacteriales	f__Sphingobacteriaceae	g__unclassified_Sphingobacteriaceae	s__unclassified_Sphingobacteriaceae
ASV_4041	d__Bacteria	p__Myxococcota	c__Polyangia	o__Polyangiales	f__Polyangiaceae	g__uncultured	s__unclassified_uncultured
ASV_4042	d__Bacteria	p__Proteobacteria	c__Alphaproteobacteria	o__Sphingomonadales	f__Sphingomonadaceae	g__Sphingobium	s__unclassified_Sphingobium
ASV_4043	d__Bacteria	p__Acidobacteriota	c__Acidobacteriae	o__Bryobacterales	f__Bryobacteraceae	g__Bryobacter	s__unclassified_Bryobacter
ASV_4044	d__Bacteria	p__Chloroflexi	c__Chloroflexia	o__Thermomicrobiales	f__AKYG1722	g__AKYG1722	s__unclassified_AKYG1722
ASV_4048	d__Bacteria	p__Proteobacteria	c__Gammaproteobacteria	o__Burkholderiales	f__Comamonadaceae	g__Ramlibacter	s__Ramlibacter_tataouinensis
ASV_4053	d__Bacteria	p__Myxococcota	c__Polyangia	o__Polyangiales	f__Polyangiaceae	g__uncultured	s__uncultured_bacterium
ASV_4055	d__Bacteria	p__Proteobacteria	c__Gammaproteobacteria	o__Burkholderiales	f__Oxalobacteraceae	g__unclassified_Oxalobacteraceae	s__unclassified_Oxalobacteraceae
ASV_4056	d__Bacteria	p__Proteobacteria	c__Gammaproteobacteria	o__Burkholderiales	f__Oxalobacteraceae	g__Massilia	s__unclassified_Massilia
ASV_4058	d__Bacteria	p__Acidobacteriota	c__Vicinamibacteria	o__Vicinamibacterales	f__Vicinamibacteraceae	g__Vicinamibacteraceae	s__uncultured_organism
ASV_4060	d__Bacteria	p__Myxococcota	c__Polyangia	o__Haliangiales	f__Haliangiaceae	g__Haliangium	s__unclassified_Haliangium
ASV_4064	d__Bacteria	p__Bacteroidota	c__Bacteroidia	o__Chitinophagales	f__Chitinophagaceae	g__uncultured	s__unclassified_uncultured
ASV_4065	d__Bacteria	p__Actinobacteriota	c__Actinobacteria	o__Propionibacteriales	f__Nocardioidaceae	g__Nocardioides	s__uncultured_bacterium
ASV_4066	d__Bacteria	p__Proteobacteria	c__Gammaproteobacteria	o__Pseudomonadales	f__Pseudohongiellaceae	g__BIyi10	s__unclassified_BIyi10
ASV_4067	d__Bacteria	p__Patescibacteria	c__Saccharimonadia	o__Saccharimonadales	f__Saccharimonadales	g__Saccharimonadales	s__uncultured_bacterium
ASV_4069	d__Bacteria	p__Bacteroidota	c__Bacteroidia	o__Sphingobacteriales	f__AKYH767	g__AKYH767	s__metagenome
ASV_4071	d__Bacteria	p__Acidobacteriota	c__Vicinamibacteria	o__Vicinamibacterales	f__Vicinamibacteraceae	g__Vicinamibacteraceae	s__unclassified_Vicinamibacteraceae
ASV_4072	d__Bacteria	p__Acidobacteriota	c__Holophagae	o__Subgroup_7	f__Subgroup_7	g__Subgroup_7	s__unclassified_Subgroup_7
ASV_4076	d__Bacteria	p__Gemmatimonadota	c__Gemmatimonadetes	o__Gemmatimonadales	f__Gemmatimonadaceae	g__Gemmatimonas	s__unclassified_Gemmatimonas
ASV_4077	d__Bacteria	p__Bacteroidota	c__Bacteroidia	o__Cytophagales	f__Hymenobacteraceae	g__Nibribacter	s__unclassified_Nibribacter
ASV_4079	d__Bacteria	p__Proteobacteria	c__Gammaproteobacteria	o__Pseudomonadales	f__211ds20	g__211ds20	s__uncultured_bacterium
ASV_4080	d__Bacteria	p__Bacteroidota	c__Bacteroidia	o__Cytophagales	f__Hymenobacteraceae	g__Hymenobacter	s__unclassified_Hymenobacter
ASV_4081	d__Bacteria	p__Actinobacteriota	c__Actinobacteria	o__Streptomycetales	f__Streptomycetaceae	g__Streptomyces	s__unclassified_Streptomyces
ASV_4083	d__Bacteria	p__Firmicutes	c__Clostridia	o__Lachnospirales	f__Lachnospiraceae	g__unclassified_Lachnospiraceae	s__unclassified_Lachnospiraceae
ASV_4085	d__Bacteria	p__Chloroflexi	c__TK10	o__TK10	f__TK10	g__TK10	s__uncultured_bacterium
ASV_4088	d__Bacteria	p__Proteobacteria	c__Gammaproteobacteria	o__Burkholderiales	f__TRA3-20	g__TRA3-20	s__uncultured_Burkholderiaceae
ASV_4092	d__Bacteria	p__Firmicutes	c__Bacilli	o__Thermoactinomycetales	f__Thermoactinomycetaceae	g__Novibacillus	s__unclassified_Novibacillus
ASV_4094	d__Bacteria	p__Proteobacteria	c__Gammaproteobacteria	o__Steroidobacterales	f__Steroidobacteraceae	g__Steroidobacter	s__unclassified_Steroidobacter
ASV_4095	d__Bacteria	p__Bdellovibrionota	c__Oligoflexia	o__Oligoflexales	f__Oligoflexaceae	g__uncultured	s__unclassified_uncultured
ASV_4097	d__Bacteria	p__Gemmatimonadota	c__Gemmatimonadetes	o__Gemmatimonadales	f__Gemmatimonadaceae	g__uncultured	s__unclassified_uncultured
ASV_4100	d__Bacteria	p__Chloroflexi	c__KD4-96	o__KD4-96	f__KD4-96	g__KD4-96	s__uncultured_bacterium
ASV_4101	d__Bacteria	p__Actinobacteriota	c__Thermoleophilia	o__Gaiellales	f__uncultured	g__uncultured	s__unclassified_uncultured
ASV_4103	d__Bacteria	p__Verrucomicrobiota	c__Verrucomicrobiae	o__Verrucomicrobiales	f__Verrucomicrobiaceae	g__Roseimicrobium	s__metagenome
ASV_4104	d__Bacteria	p__Bacteroidota	c__Bacteroidia	o__Cytophagales	f__Hymenobacteraceae	g__Adhaeribacter	s__uncultured_bacterium
ASV_4105	d__Bacteria	p__Acidobacteriota	c__Holophagae	o__Subgroup_7	f__Subgroup_7	g__Subgroup_7	s__uncultured_bacterium
ASV_4106	d__Bacteria	p__Actinobacteriota	c__Thermoleophilia	o__Gaiellales	f__Gaiellaceae	g__Gaiella	s__unclassified_Gaiella
ASV_4109	d__Bacteria	p__Proteobacteria	c__Gammaproteobacteria	o__Burkholderiales	f__Comamonadaceae	g__Polaromonas	s__unclassified_Polaromonas
ASV_4111	d__Bacteria	p__Proteobacteria	c__Gammaproteobacteria	o__Burkholderiales	f__Oxalobacteraceae	g__Massilia	s__unclassified_Massilia
ASV_4125	d__Bacteria	p__Myxococcota	c__Myxococcia	o__Myxococcales	f__Myxococcaceae	g__Archangium	s__Archangium_gephyra
ASV_4130	d__Bacteria	p__Proteobacteria	c__Alphaproteobacteria	o__Sphingomonadales	f__Sphingomonadaceae	g__Altererythrobacter	s__Porphyrobacter_mercurialis
ASV_4134	d__Bacteria	p__Proteobacteria	c__Gammaproteobacteria	o__Xanthomonadales	f__Xanthomonadaceae	g__Lysobacter	s__unclassified_Lysobacter
ASV_4135	d__Bacteria	p__Proteobacteria	c__Alphaproteobacteria	o__Sphingomonadales	f__Sphingomonadaceae	g__Sphingomonas	s__unclassified_Sphingomonas
ASV_4136	d__Bacteria	p__Chloroflexi	c__Chloroflexia	o__Thermomicrobiales	f__JG30-KF-CM45	g__JG30-KF-CM45	s__uncultured_bacterium
ASV_4141	d__Bacteria	p__Proteobacteria	c__Alphaproteobacteria	o__Caulobacterales	f__Hyphomonadaceae	g__SWB02	s__uncultured_bacterium
ASV_4142	d__Bacteria	p__Acidobacteriota	c__Blastocatellia	o__Pyrinomonadales	f__Pyrinomonadaceae	g__RB41	s__unclassified_RB41
ASV_4148	d__Bacteria	p__Proteobacteria	c__Gammaproteobacteria	o__Burkholderiales	f__Nitrosomonadaceae	g__Ellin6067	s__unclassified_Ellin6067
ASV_4150	d__Bacteria	p__Acidobacteriota	c__Vicinamibacteria	o__Vicinamibacterales	f__uncultured	g__uncultured	s__unclassified_uncultured
ASV_4151	d__Bacteria	p__Actinobacteriota	c__Thermoleophilia	o__Gaiellales	f__uncultured	g__uncultured	s__uncultured_bacterium
ASV_4155	d__Bacteria	p__Chloroflexi	c__Chloroflexia	o__Thermomicrobiales	f__JG30-KF-CM45	g__JG30-KF-CM45	s__uncultured_bacterium
ASV_4157	d__Bacteria	p__Chloroflexi	c__Anaerolineae	o__SBR1031	f__SBR1031	g__SBR1031	s__uncultured_sludge
ASV_4159	d__Bacteria	p__Proteobacteria	c__Gammaproteobacteria	o__Burkholderiales	f__B1-7BS	g__B1-7BS	s__unclassified_B1-7BS
ASV_4164	d__Bacteria	p__Acidobacteriota	c__Vicinamibacteria	o__Vicinamibacterales	f__Vicinamibacteraceae	g__Vicinamibacteraceae	s__unclassified_Vicinamibacteraceae
ASV_4165	d__Bacteria	p__Actinobacteriota	c__Actinobacteria	o__Micromonosporales	f__Micromonosporaceae	g__unclassified_Micromonosporaceae	s__unclassified_Micromonosporaceae
ASV_4166	d__Bacteria	p__Bacteroidota	c__Bacteroidia	o__Chitinophagales	f__Chitinophagaceae	g__Flaviaesturariibacter	s__uncultured_bacterium
ASV_4167	d__Bacteria	p__Chloroflexi	c__Chloroflexia	o__Thermomicrobiales	f__JG30-KF-CM45	g__JG30-KF-CM45	s__uncultured_bacterium
ASV_4171	d__Bacteria	p__Proteobacteria	c__Gammaproteobacteria	o__Xanthomonadales	f__Xanthomonadaceae	g__Arenimonas	s__unclassified_Arenimonas
ASV_4172	d__Bacteria	p__Bacteroidota	c__Bacteroidia	o__Chitinophagales	f__Chitinophagaceae	g__Segetibacter	s__uncultured_bacterium
ASV_4173	d__Bacteria	p__Acidobacteriota	c__Vicinamibacteria	o__Vicinamibacterales	f__uncultured	g__uncultured	s__unclassified_uncultured
ASV_4175	d__Bacteria	p__Acidobacteriota	c__Blastocatellia	o__Pyrinomonadales	f__Pyrinomonadaceae	g__RB41	s__unclassified_RB41
ASV_4176	d__Bacteria	p__Acidobacteriota	c__Blastocatellia	o__Pyrinomonadales	f__Pyrinomonadaceae	g__RB41	s__uncultured_Acidobacterium
ASV_4186	d__Bacteria	p__Proteobacteria	c__Gammaproteobacteria	o__Burkholderiales	f__Oxalobacteraceae	g__Massilia	s__unclassified_Massilia
ASV_4187	d__Bacteria	p__Myxococcota	c__Polyangia	o__Polyangiales	f__Polyangiaceae	g__Pajaroellobacter	s__unclassified_Pajaroellobacter
ASV_4188	d__Bacteria	p__Acidobacteriota	c__Vicinamibacteria	o__Vicinamibacterales	f__Vicinamibacteraceae	g__Vicinamibacteraceae	s__unclassified_Vicinamibacteraceae
ASV_4189	d__Bacteria	p__Bacteroidota	c__Bacteroidia	o__Cytophagales	f__Microscillaceae	g__uncultured	s__uncultured_soil
ASV_4191	d__Bacteria	p__Acidobacteriota	c__Vicinamibacteria	o__Subgroup_17	f__Subgroup_17	g__Subgroup_17	s__unclassified_Subgroup_17
ASV_4192	d__Bacteria	p__Acidobacteriota	c__Vicinamibacteria	o__Vicinamibacterales	f__Vicinamibacteraceae	g__Vicinamibacteraceae	s__unclassified_Vicinamibacteraceae
ASV_4193	d__Bacteria	p__Planctomycetota	c__Phycisphaerae	o__Phycisphaerales	f__Phycisphaeraceae	g__SM1A02	s__unclassified_SM1A02
ASV_4194	d__Bacteria	p__Bdellovibrionota	c__Bdellovibrionia	o__Bdellovibrionales	f__Bdellovibrionaceae	g__Bdellovibrio	s__metagenome
ASV_4196	d__Bacteria	p__Gemmatimonadota	c__Longimicrobia	o__Longimicrobiales	f__Longimicrobiaceae	g__YC-ZSS-LKJ147	s__metagenome
ASV_4203	d__Bacteria	p__Actinobacteriota	c__Thermoleophilia	o__Solirubrobacterales	f__Solirubrobacteraceae	g__Solirubrobacter	s__unclassified_Solirubrobacter
ASV_4204	d__Bacteria	p__Patescibacteria	c__Parcubacteria	o__Candidatus_Kaiserbacteria	f__Candidatus_Kaiserbacteria	g__Candidatus_Kaiserbacteria	s__uncultured_bacterium
ASV_4205	d__Bacteria	p__Myxococcota	c__Polyangia	o__Haliangiales	f__Haliangiaceae	g__Haliangium	s__unclassified_Haliangium
ASV_4207	d__Bacteria	p__Gemmatimonadota	c__Gemmatimonadetes	o__Gemmatimonadales	f__Gemmatimonadaceae	g__uncultured	s__Gemmatimonadetes_bacterium
ASV_4208	d__Bacteria	p__Actinobacteriota	c__Actinobacteria	o__Propionibacteriales	f__Nocardioidaceae	g__Nocardioides	s__unclassified_Nocardioides
ASV_4211	d__Bacteria	p__Proteobacteria	c__Gammaproteobacteria	o__Burkholderiales	f__Comamonadaceae	g__unclassified_Comamonadaceae	s__unclassified_Comamonadaceae
ASV_4213	d__Bacteria	p__Acidobacteriota	c__Vicinamibacteria	o__Vicinamibacterales	f__uncultured	g__uncultured	s__uncultured_bacterium
ASV_4218	d__Bacteria	p__Proteobacteria	c__Gammaproteobacteria	o__Burkholderiales	f__TRA3-20	g__TRA3-20	s__unclassified_TRA3-20
ASV_4219	d__Bacteria	p__Gemmatimonadota	c__Longimicrobia	o__Longimicrobiales	f__Longimicrobiaceae	g__Longimicrobiaceae	s__uncultured_bacterium
ASV_4222	d__Bacteria	p__Acidobacteriota	c__Vicinamibacteria	o__Vicinamibacterales	f__Vicinamibacteraceae	g__Vicinamibacteraceae	s__uncultured_bacterium
ASV_4225	d__Bacteria	p__Bacteroidota	c__Bacteroidia	o__Chitinophagales	f__Chitinophagaceae	g__Flavisolibacter	s__unclassified_Flavisolibacter
ASV_4228	d__Bacteria	p__Gemmatimonadota	c__Longimicrobia	o__Longimicrobiales	f__Longimicrobiaceae	g__YC-ZSS-LKJ147	s__uncultured_bacterium
ASV_4230	d__Bacteria	p__Acidobacteriota	c__Blastocatellia	o__Blastocatellales	f__Blastocatellaceae	g__JGI_0001001-H03	s__unclassified_JGI_0001001-H03
ASV_4232	d__Bacteria	p__Proteobacteria	c__Alphaproteobacteria	o__Caulobacterales	f__Caulobacteraceae	g__Caulobacter	s__unclassified_Caulobacter
ASV_4241	d__Bacteria	p__Bacteroidota	c__Bacteroidia	o__Chitinophagales	f__Chitinophagaceae	g__Terrimonas	s__unclassified_Terrimonas
ASV_4242	d__Bacteria	p__Actinobacteriota	c__Acidimicrobiia	o__IMCC26256	f__IMCC26256	g__IMCC26256	s__unclassified_IMCC26256
ASV_4244	d__Bacteria	p__Actinobacteriota	c__MB-A2-108	o__MB-A2-108	f__MB-A2-108	g__MB-A2-108	s__metagenome
ASV_4246	d__Bacteria	p__Chloroflexi	c__Gitt-GS-136	o__Gitt-GS-136	f__Gitt-GS-136	g__Gitt-GS-136	s__uncultured_Chloroflexus
ASV_4247	d__Bacteria	p__Planctomycetota	c__Phycisphaerae	o__Phycisphaerales	f__Phycisphaeraceae	g__AKYG587	s__uncultured_bacterium
ASV_4248	d__Bacteria	p__Myxococcota	c__Polyangia	o__Polyangiales	f__Polyangiaceae	g__Pajaroellobacter	s__unclassified_Pajaroellobacter
ASV_4250	d__Bacteria	p__Acidobacteriota	c__Blastocatellia	o__Blastocatellales	f__Blastocatellaceae	g__uncultured	s__unclassified_uncultured
ASV_4251	d__Bacteria	p__Gemmatimonadota	c__Gemmatimonadetes	o__Gemmatimonadales	f__Gemmatimonadaceae	g__uncultured	s__uncultured_Alphaproteobacteria
ASV_4252	d__Bacteria	p__Chloroflexi	c__TK10	o__TK10	f__TK10	g__TK10	s__uncultured_bacterium
ASV_4256	d__Bacteria	p__Planctomycetota	c__Pla4_lineage	o__Pla4_lineage	f__Pla4_lineage	g__Pla4_lineage	s__uncultured_bacterium
ASV_4257	d__Bacteria	p__Acidobacteriota	c__Vicinamibacteria	o__Vicinamibacterales	f__uncultured	g__uncultured	s__unclassified_uncultured
ASV_4258	d__Bacteria	p__Myxococcota	c__Polyangia	o__Haliangiales	f__Haliangiaceae	g__Haliangium	s__metagenome
ASV_4260	d__Bacteria	p__Bacteroidota	c__Bacteroidia	o__Chitinophagales	f__Chitinophagaceae	g__Flavisolibacter	s__unclassified_Flavisolibacter
ASV_4261	d__Bacteria	p__Acidobacteriota	c__Vicinamibacteria	o__Vicinamibacterales	f__uncultured	g__uncultured	s__uncultured_bacterium
ASV_4262	d__Bacteria	p__Acidobacteriota	c__Vicinamibacteria	o__Vicinamibacterales	f__Vicinamibacteraceae	g__Vicinamibacteraceae	s__unclassified_Vicinamibacteraceae
ASV_4264	d__Bacteria	p__Actinobacteriota	c__Actinobacteria	o__Frankiales	f__Geodermatophilaceae	g__Geodermatophilus	s__unclassified_Geodermatophilus
ASV_4265	d__Bacteria	p__Proteobacteria	c__Gammaproteobacteria	o__Burkholderiales	f__Comamonadaceae	g__Hydrogenophaga	s__unclassified_Hydrogenophaga
ASV_4266	d__Bacteria	p__Verrucomicrobiota	c__Verrucomicrobiae	o__Pedosphaerales	f__Pedosphaeraceae	g__Pedosphaeraceae	s__uncultured_soil
ASV_4267	d__Bacteria	p__Bacteroidota	c__Bacteroidia	o__Chitinophagales	f__Chitinophagaceae	g__uncultured	s__uncultured_Niastella
ASV_4268	d__Bacteria	p__Methylomirabilota	c__Methylomirabilia	o__Rokubacteriales	f__Rokubacteriales	g__Rokubacteriales	s__uncultured_bacterium
ASV_4270	d__Bacteria	p__Bacteroidota	c__Bacteroidia	o__Chitinophagales	f__Chitinophagaceae	g__Segetibacter	s__unclassified_Segetibacter
ASV_4275	d__Bacteria	p__Armatimonadota	c__uncultured	o__uncultured	f__uncultured	g__uncultured	s__metagenome
ASV_4277	d__Bacteria	p__Proteobacteria	c__Gammaproteobacteria	o__Burkholderiales	f__unclassified_Burkholderiales	g__unclassified_Burkholderiales	s__unclassified_Burkholderiales
ASV_4278	d__Bacteria	p__Acidobacteriota	c__Acidobacteriae	o__Bryobacterales	f__Bryobacteraceae	g__Bryobacter	s__unclassified_Bryobacter
ASV_4279	d__Bacteria	p__Acidobacteriota	c__Vicinamibacteria	o__Vicinamibacterales	f__uncultured	g__uncultured	s__uncultured_bacterium
ASV_4282	d__Bacteria	p__Proteobacteria	c__Gammaproteobacteria	o__Burkholderiales	f__Oxalobacteraceae	g__unclassified_Oxalobacteraceae	s__unclassified_Oxalobacteraceae
ASV_4284	d__Bacteria	p__Bacteroidota	c__Bacteroidia	o__Flavobacteriales	f__Flavobacteriaceae	g__Flavobacterium	s__unclassified_Flavobacterium
ASV_4290	d__Bacteria	p__Chloroflexi	c__TK10	o__TK10	f__TK10	g__TK10	s__uncultured_bacterium
ASV_4291	d__Bacteria	p__Proteobacteria	c__Gammaproteobacteria	o__Burkholderiales	f__Oxalobacteraceae	g__Massilia	s__unclassified_Massilia
ASV_4293	d__Bacteria	p__Gemmatimonadota	c__Gemmatimonadetes	o__Gemmatimonadales	f__Gemmatimonadaceae	g__uncultured	s__unclassified_uncultured
ASV_4295	d__Bacteria	p__Bdellovibrionota	c__Oligoflexia	o__0319-6G20	f__0319-6G20	g__0319-6G20	s__uncultured_gamma
ASV_4296	d__Bacteria	p__Bacteroidota	c__Bacteroidia	o__Sphingobacteriales	f__env.OPS_17	g__env.OPS_17	s__unclassified_env.OPS_17
ASV_4299	d__Bacteria	p__Acidobacteriota	c__Blastocatellia	o__Blastocatellales	f__Blastocatellaceae	g__JGI_0001001-H03	s__uncultured_soil
ASV_4302	d__Bacteria	p__Myxococcota	c__Polyangia	o__Haliangiales	f__Haliangiaceae	g__Haliangium	s__unclassified_Haliangium
ASV_4304	d__Bacteria	p__Proteobacteria	c__Gammaproteobacteria	o__Enterobacterales	f__Enterobacteriaceae	g__unclassified_Enterobacteriaceae	s__unclassified_Enterobacteriaceae
ASV_4305	d__Bacteria	p__Proteobacteria	c__Gammaproteobacteria	o__Xanthomonadales	f__Xanthomonadaceae	g__Arenimonas	s__unclassified_Arenimonas
ASV_4308	d__Bacteria	p__Bacteroidota	c__Bacteroidia	o__Flavobacteriales	f__Flavobacteriaceae	g__Flavobacterium	s__unclassified_Flavobacterium
ASV_4310	d__Bacteria	p__Actinobacteriota	c__MB-A2-108	o__MB-A2-108	f__MB-A2-108	g__MB-A2-108	s__uncultured_actinobacterium
ASV_4311	d__Bacteria	p__Actinobacteriota	c__Thermoleophilia	o__Solirubrobacterales	f__67-14	g__67-14	s__uncultured_bacterium
ASV_4314	d__Bacteria	p__Acidobacteriota	c__Holophagae	o__Subgroup_7	f__Subgroup_7	g__Subgroup_7	s__uncultured_bacterium
[truncated: 37,330 more rows]
