# Supplementary material for: Replacing nitrogen fertilizer with organic alternatives changes the soil microbial community diversity in Northwest China’s arid farmland, leading to increased potato yields
Source: Front Plant Sci. 2026 Jun 17;17:1846452. doi: 10.3389/fpls.2026.1846452 (PMC13318612; doi:10.3389/fpls.2026.1846452)
Supplement: Supplementary file 1 [file DataSheet1.zip › DATA/╧╕╛·ASV.xlsx]

## Sheet: table_f_even_depth_w_tax
#OTU ID	T0_1	T0_2	T0_3	T1_1	T1_2	T1_3	T2_1	T2_2	T2_3	T3_1	T3_2	T3_3	N0_1	N0_2	N0_3	CK_1	CK_2	CK_3
ASV_1	0	0	0	0	0	0	0	0	0	0	0	0	2	0	0	0	0	0
ASV_2	0	0	0	0	0	0	0	0	0	0	0	0	2	0	0	0	0	0
ASV_6	0	0	3	0	0	0	0	0	0	0	0	0	0	0	0	0	0	0
ASV_8	0	0	0	0	0	2	0	0	0	0	0	0	0	0	0	0	0	0
ASV_10	39	62	47	65	43	33	48	35	35	33	27	41	31	28	35	37	26	39
ASV_12	0	0	0	0	0	0	0	0	0	0	0	0	0	1	0	0	0	0
ASV_17	0	1	0	0	3	0	0	0	0	0	1	0	0	0	0	0	0	0
ASV_21	0	0	4	0	0	0	0	0	0	0	0	0	0	0	0	0	0	0
ASV_23	0	0	0	0	0	0	11	0	8	0	0	0	0	0	0	0	0	0
ASV_25	0	0	0	17	14	1	0	0	0	14	11	7	0	0	0	0	0	0
ASV_26	0	0	0	0	0	0	0	0	0	0	0	0	0	0	0	0	0	2
ASV_29	0	0	0	0	0	0	2	0	0	0	0	0	0	0	0	0	0	0
ASV_30	0	0	0	0	0	1	0	0	0	1	0	5	0	0	0	0	0	0
ASV_32	0	0	0	0	0	0	0	0	0	2	0	0	0	0	0	0	0	0
ASV_40	0	0	0	0	0	0	0	0	2	0	0	0	0	0	0	0	0	0
ASV_44	0	0	0	3	1	0	0	0	0	0	0	1	0	0	0	1	2	0
ASV_47	0	0	0	0	1	0	0	0	0	0	0	0	0	0	0	0	0	0
ASV_50	0	0	0	0	0	0	2	0	0	0	0	0	0	0	0	0	0	0
ASV_53	0	0	0	0	2	0	0	0	0	0	0	0	0	0	0	0	0	0
ASV_55	0	0	0	0	0	0	0	0	5	0	0	0	0	0	0	0	0	0
ASV_56	4	0	4	0	0	0	0	3	0	0	0	0	0	0	0	0	0	0
ASV_59	0	0	0	0	0	2	0	0	0	0	0	0	0	0	0	0	0	0
ASV_61	0	0	0	0	0	0	0	0	0	0	0	0	0	0	0	0	3	1
ASV_62	5	2	0	0	0	0	4	0	0	0	0	0	2	0	0	0	0	0
ASV_63	0	0	0	0	2	1	0	0	0	0	0	0	0	0	0	0	0	0
ASV_65	0	0	0	0	0	0	0	0	0	5	0	0	0	0	0	0	0	0
ASV_66	0	0	0	0	1	0	0	0	0	0	0	1	0	0	0	0	0	0
ASV_67	0	0	0	0	0	0	0	0	0	0	0	0	0	0	0	0	0	1
ASV_68	4	12	2	0	0	10	17	2	0	0	0	0	11	12	11	0	8	4
ASV_69	7	11	16	0	6	10	6	0	8	10	0	0	9	7	6	10	0	0
ASV_71	0	0	0	0	0	0	0	0	0	0	0	0	0	0	0	0	1	0
ASV_72	8	0	0	0	0	0	0	0	0	5	0	0	0	6	0	0	0	0
ASV_74	0	0	1	0	0	0	0	0	0	0	0	0	0	0	0	0	0	0
ASV_75	0	0	0	0	0	1	0	0	0	0	0	0	0	0	0	0	0	0
ASV_77	0	0	0	0	0	0	0	0	0	0	0	0	0	0	0	0	1	0
ASV_82	0	0	0	0	0	7	0	0	0	0	0	0	0	0	0	0	0	0
ASV_83	0	0	0	0	0	0	0	0	0	0	0	0	0	0	0	0	0	6
ASV_84	0	0	0	0	0	0	0	0	0	0	1	0	0	1	0	0	0	0
ASV_85	0	0	0	0	0	0	0	0	0	0	0	3	0	0	0	0	0	0
ASV_87	3	0	6	0	0	0	0	0	0	0	0	0	0	0	0	0	0	0
ASV_88	0	0	0	0	0	0	0	0	3	0	0	0	0	0	0	0	0	0
ASV_90	0	0	0	0	0	0	0	0	0	1	0	0	0	0	0	0	0	0
ASV_91	0	0	0	2	0	0	0	0	0	0	0	0	0	0	0	0	0	0
ASV_96	0	0	0	0	0	0	0	0	0	0	0	0	0	9	0	0	0	0
ASV_97	0	0	0	0	0	5	0	0	0	0	2	0	0	2	0	0	0	0
ASV_102	0	4	0	0	0	3	0	0	0	5	15	7	0	0	0	0	0	0
ASV_103	0	0	0	0	0	0	0	0	3	0	0	0	0	0	0	0	0	0
ASV_104	0	0	0	0	0	0	0	0	0	2	0	0	0	0	0	0	0	0
ASV_106	7	0	0	0	0	0	7	0	12	9	0	0	9	0	11	6	5	10
ASV_107	0	1	0	0	0	0	0	0	0	0	0	0	0	0	0	0	0	0
ASV_110	6	0	0	0	0	0	0	0	0	0	0	0	0	0	0	0	0	0
ASV_112	0	0	0	0	0	0	0	0	0	0	1	0	0	0	0	0	0	0
ASV_115	0	0	0	0	0	0	0	0	0	0	0	0	0	5	0	0	0	0
ASV_117	0	0	0	0	0	0	0	9	0	0	0	0	0	0	0	0	0	0
ASV_119	0	0	0	0	0	0	0	0	0	0	0	0	0	0	0	0	1	0
ASV_121	0	0	0	0	0	1	0	0	0	0	0	0	0	0	0	0	0	0
ASV_122	0	0	0	0	0	0	3	0	0	0	0	0	0	0	0	0	0	0
ASV_124	0	0	0	0	0	0	0	0	0	0	1	0	0	0	0	0	0	0
ASV_126	0	0	0	0	0	0	0	0	0	13	0	0	0	0	0	0	0	0
ASV_127	0	0	0	0	5	0	0	0	0	0	0	0	0	0	0	0	0	0
ASV_130	0	0	0	0	13	0	0	0	0	0	3	0	0	0	0	0	4	0
ASV_131	2	0	0	0	0	0	0	0	0	0	0	0	0	0	0	0	0	0
ASV_132	0	0	0	0	0	0	0	0	0	0	0	0	0	0	0	0	0	7
ASV_135	51	45	53	75	47	51	48	54	33	56	46	48	66	54	70	68	49	41
ASV_137	0	0	0	0	0	0	0	0	2	0	0	0	0	0	0	0	0	0
ASV_139	0	0	0	0	1	0	3	0	0	0	0	0	0	0	0	0	0	0
ASV_144	0	0	0	0	0	0	0	0	0	0	0	0	0	0	3	0	0	0
ASV_147	0	0	0	0	0	0	0	0	0	0	0	0	0	0	0	4	0	0
ASV_150	0	0	0	0	0	0	0	0	0	0	0	0	0	0	0	5	0	0
ASV_151	3	1	0	0	0	0	3	2	0	1	0	0	0	0	0	0	0	0
ASV_152	0	0	0	0	0	0	0	0	0	0	0	0	0	8	0	0	0	0
ASV_154	0	0	0	0	0	0	0	0	0	0	0	0	0	0	4	0	0	0
ASV_156	0	0	0	0	0	0	0	0	0	0	0	0	0	2	0	0	0	0
ASV_157	13	16	23	14	14	20	24	33	33	22	27	16	17	21	19	20	18	14
ASV_161	0	0	0	0	1	0	0	0	0	0	0	0	0	0	0	0	0	0
ASV_164	0	0	0	0	0	0	0	0	10	0	0	0	0	0	0	0	0	0
ASV_166	0	3	0	0	0	7	7	0	0	0	0	0	0	0	0	0	0	0
ASV_169	0	0	0	0	0	0	0	0	0	1	0	0	0	0	0	0	0	0
ASV_172	2	0	0	0	0	0	0	0	0	0	0	0	0	0	0	0	0	0
ASV_176	0	0	0	0	0	0	0	0	0	0	0	0	0	0	0	0	3	0
ASV_177	2	0	1	0	0	0	2	0	0	0	0	0	0	0	0	1	0	0
ASV_179	0	0	0	0	0	0	0	0	0	0	0	0	0	0	0	0	0	2
ASV_183	0	0	6	0	2	2	0	0	0	0	0	0	0	0	0	0	0	0
ASV_184	0	0	14	0	0	0	0	0	0	0	0	0	0	0	0	0	0	0
ASV_185	0	0	0	0	0	0	0	0	0	0	1	0	0	4	0	0	0	0
ASV_189	0	0	0	0	0	0	0	0	0	0	0	0	0	2	0	0	0	0
ASV_190	0	0	0	0	0	5	0	0	0	0	0	0	0	0	0	0	0	0
ASV_191	0	0	0	0	0	0	0	0	0	0	0	2	0	0	0	0	0	0
ASV_194	0	5	0	0	0	0	2	0	0	0	0	0	0	0	0	0	0	0
ASV_197	0	0	0	0	0	0	2	0	0	0	0	0	0	0	0	0	0	0
ASV_198	0	0	0	0	0	0	0	0	0	0	0	0	2	0	0	0	0	0
ASV_200	0	0	2	0	0	0	0	0	0	0	0	0	0	0	0	0	0	0
ASV_201	0	0	0	0	1	0	0	0	0	0	0	0	0	0	0	0	0	0
ASV_203	0	0	0	6	0	0	0	0	0	0	0	0	0	0	0	0	0	4
ASV_207	0	0	0	0	0	0	0	0	0	0	0	0	0	0	0	3	0	0
ASV_208	0	0	0	0	0	0	0	0	0	0	1	0	0	0	0	0	0	0
ASV_210	3	0	0	0	0	0	0	0	0	0	0	0	0	0	0	0	0	0
ASV_212	0	0	2	0	0	0	0	0	0	0	0	0	0	0	0	0	0	0
ASV_223	0	0	0	0	0	0	0	0	0	0	0	0	0	0	0	0	1	0
ASV_224	0	0	0	0	0	0	2	0	0	0	0	0	0	0	0	0	0	0
ASV_229	1	0	0	0	0	0	0	0	0	0	1	0	0	0	0	0	0	0
ASV_234	0	0	0	0	0	6	0	0	0	0	0	0	0	0	0	0	0	0
ASV_235	0	4	0	0	0	0	0	3	0	4	0	0	0	0	0	0	0	0
ASV_237	0	0	0	0	0	0	0	0	0	0	0	0	0	0	1	0	0	0
ASV_238	0	0	0	0	0	0	0	0	0	0	0	0	0	0	0	5	0	0
ASV_239	0	0	0	0	0	0	0	0	0	0	0	4	0	0	0	0	0	0
ASV_241	0	0	0	0	0	0	0	0	0	0	0	0	0	0	0	0	4	0
ASV_242	0	0	0	0	0	0	0	2	0	0	0	0	0	0	0	0	0	0
ASV_244	0	0	0	0	0	0	0	8	0	0	0	0	0	0	0	0	0	0
ASV_245	8	8	7	0	0	0	0	0	0	5	5	0	0	15	11	8	0	7
ASV_247	0	0	0	0	0	0	5	0	0	0	0	0	0	0	0	0	0	0
ASV_248	0	0	0	0	0	0	0	0	0	0	0	0	0	0	0	2	0	0
ASV_250	0	0	0	0	0	1	0	0	0	1	0	0	0	0	0	0	0	0
ASV_251	0	0	1	2	0	0	0	0	0	0	0	0	0	2	0	0	0	0
ASV_252	9	0	0	0	0	0	0	0	0	0	0	0	0	0	0	0	0	0
ASV_261	0	2	0	0	0	0	0	0	0	0	0	0	0	0	0	0	0	0
ASV_265	0	0	0	0	0	0	0	0	0	0	0	0	0	0	0	0	0	2
ASV_269	0	0	0	0	0	0	0	0	0	0	3	0	0	0	0	0	0	0
ASV_270	0	0	0	0	0	0	0	0	2	0	0	0	0	2	0	0	0	0
ASV_272	0	0	0	0	0	0	2	0	0	0	0	0	0	0	0	0	0	0
ASV_273	0	0	0	0	0	0	0	0	6	0	0	0	0	0	0	0	0	0
ASV_274	0	0	0	0	0	0	0	0	0	0	0	0	0	1	0	0	0	0
ASV_275	0	0	0	0	0	0	0	0	0	0	0	0	0	0	8	0	0	0
ASV_276	0	0	0	0	0	0	0	0	0	0	0	0	0	4	0	0	0	0
ASV_281	0	0	0	0	0	0	0	0	0	0	0	0	0	0	0	2	0	4
ASV_282	0	0	0	0	0	0	0	0	0	0	0	0	10	0	0	0	0	0
ASV_283	0	3	0	0	0	0	0	0	0	0	0	0	0	0	0	0	0	0
ASV_288	0	0	2	0	0	0	0	0	0	0	0	0	0	0	0	0	0	0
ASV_289	0	0	0	0	0	0	0	0	0	0	6	0	0	0	0	0	0	0
ASV_290	16	12	0	33	0	15	0	0	12	0	0	0	17	28	6	0	6	0
ASV_291	0	0	0	0	0	2	0	0	0	0	0	0	0	0	0	0	0	0
ASV_297	0	0	0	0	0	0	0	0	0	0	0	0	0	0	3	0	0	0
ASV_300	0	0	0	0	0	0	0	0	0	0	0	0	0	0	0	0	0	1
ASV_302	0	0	0	0	0	0	0	2	0	0	0	0	0	0	0	0	0	0
ASV_305	0	0	0	0	0	0	3	0	0	0	0	0	0	0	0	0	0	0
ASV_306	0	0	0	0	0	0	0	0	0	0	0	0	0	0	1	0	0	0
ASV_307	0	0	0	0	0	0	0	0	0	0	0	0	0	0	0	0	2	0
ASV_309	0	0	0	0	0	0	2	0	0	0	10	0	0	0	0	0	0	4
ASV_312	0	0	0	0	0	0	0	9	0	0	14	0	11	14	11	0	6	5
ASV_313	0	0	0	0	0	0	0	0	0	0	1	0	0	0	0	0	0	0
ASV_321	1	0	0	0	0	0	0	0	0	0	0	0	0	0	0	0	0	0
ASV_323	0	0	0	0	0	0	0	0	0	0	0	0	0	0	4	0	0	0
ASV_326	0	0	0	0	0	0	0	0	0	0	9	0	0	0	0	0	0	0
ASV_327	0	0	0	0	0	0	0	0	0	0	0	0	0	0	0	2	0	0
ASV_328	0	0	0	0	0	1	0	0	0	0	0	0	0	0	0	0	0	0
ASV_333	0	0	0	0	0	0	0	0	0	0	1	5	0	0	0	0	0	0
ASV_338	0	8	0	0	13	5	12	0	0	15	10	0	11	6	26	11	9	13
ASV_340	0	0	0	0	1	0	0	0	0	0	0	0	0	0	0	0	0	0
ASV_341	0	0	0	0	0	0	0	0	0	0	0	0	0	3	0	0	0	0
ASV_343	0	0	0	0	0	0	0	0	0	0	0	0	1	0	0	0	0	0
ASV_348	0	0	0	0	0	0	0	0	0	0	0	0	0	0	0	2	0	0
ASV_352	9	0	0	0	0	0	0	0	0	0	0	0	0	6	0	0	7	0
ASV_354	2	0	0	0	0	0	0	0	0	0	0	0	0	0	0	0	0	0
ASV_355	0	0	0	0	0	0	0	0	0	0	0	0	0	0	0	0	3	2
ASV_357	0	0	0	0	0	0	9	0	0	0	0	0	0	0	0	0	0	0
ASV_359	0	0	0	0	0	0	0	0	0	3	2	0	0	0	10	2	0	0
ASV_360	0	0	0	0	0	2	0	0	0	0	0	0	0	0	0	0	0	0
ASV_362	10	2	6	0	5	0	0	2	6	0	3	0	0	6	3	0	1	2
ASV_363	0	0	0	0	0	0	0	0	2	0	0	0	0	0	0	0	0	0
ASV_364	0	0	2	0	0	0	0	0	0	0	0	0	0	0	0	0	11	0
ASV_365	0	0	0	0	0	0	0	0	0	0	0	0	0	0	0	0	0	1
ASV_367	0	0	1	1	0	0	0	0	1	0	0	0	3	0	0	0	0	0
ASV_369	0	0	0	0	0	0	0	0	0	0	0	3	0	4	0	7	0	4
ASV_377	0	0	0	0	0	0	0	0	0	2	0	0	0	0	0	0	0	0
ASV_378	0	0	0	4	0	0	0	0	0	0	0	0	0	0	0	0	0	0
ASV_379	0	0	0	0	3	0	0	0	0	0	0	0	0	0	0	0	0	0
ASV_380	0	0	0	0	0	0	0	0	0	0	0	0	0	0	4	0	0	0
ASV_381	0	0	0	0	0	0	0	0	0	0	0	0	0	0	4	0	0	0
ASV_382	2	0	0	0	0	0	0	0	0	0	0	0	0	0	0	0	0	0
ASV_385	0	0	0	0	0	0	0	0	3	0	0	0	0	0	0	0	0	0
ASV_386	0	0	0	0	0	0	0	0	0	0	0	0	3	0	0	0	0	0
ASV_388	26	24	25	19	24	25	23	23	25	15	21	26	30	21	11	16	26	22
ASV_393	0	0	0	0	0	0	0	1	0	0	0	0	0	0	0	0	0	0
ASV_394	0	0	0	3	0	0	0	0	0	0	0	0	0	0	0	0	0	0
ASV_396	0	0	0	0	0	0	0	0	0	0	0	0	0	0	0	0	0	4
ASV_399	0	0	0	0	0	0	0	0	0	4	0	0	0	0	0	2	0	0
ASV_400	0	0	0	0	0	0	0	0	0	0	0	0	0	0	0	2	0	0
ASV_401	0	0	0	0	0	10	0	0	0	0	0	0	0	0	0	0	0	0
ASV_404	2	0	0	0	0	0	0	0	0	0	0	0	0	0	0	0	0	0
ASV_407	0	0	0	1	0	0	0	0	0	0	0	0	0	0	0	0	0	0
ASV_411	3	0	0	0	0	0	0	0	0	0	0	0	0	0	0	0	0	0
ASV_413	1	0	0	0	6	2	2	4	0	0	0	0	0	3	6	1	0	1
ASV_417	0	0	0	0	0	0	0	0	0	0	0	0	0	3	0	0	0	0
ASV_422	0	0	0	0	0	0	0	2	0	0	0	0	0	0	0	0	0	0
ASV_426	0	0	0	0	0	0	0	0	0	0	0	0	0	5	0	0	0	0
ASV_427	0	0	0	0	0	0	0	0	0	0	0	0	0	5	0	0	0	0
ASV_430	0	0	2	0	0	0	0	0	0	0	0	0	0	0	0	0	0	0
ASV_432	0	6	0	2	0	0	0	0	0	0	0	0	0	0	0	0	7	7
ASV_433	0	0	0	0	0	0	0	19	0	0	21	0	0	0	0	0	0	0
ASV_438	0	0	0	0	0	0	0	0	0	0	0	0	0	4	0	4	0	0
ASV_442	0	0	0	0	0	0	0	0	3	0	0	0	0	0	0	0	0	0
ASV_454	0	0	0	0	0	0	0	0	0	0	0	0	0	0	0	0	9	0
ASV_459	0	0	0	2	0	0	0	0	0	0	0	0	0	0	0	0	0	0
ASV_461	0	0	0	0	0	0	0	0	0	0	0	0	0	1	0	0	0	0
ASV_462	5	9	8	10	8	11	12	11	0	9	8	7	10	11	8	0	8	0
ASV_463	0	0	0	0	3	0	0	0	0	0	0	0	0	0	0	0	0	0
ASV_469	0	0	0	0	0	0	0	0	0	0	0	0	0	0	0	0	0	7
ASV_470	0	0	0	0	6	0	0	0	0	0	0	0	0	0	0	0	0	0
ASV_471	0	0	0	0	0	0	0	0	0	0	0	0	0	0	0	0	0	2
ASV_472	0	3	0	0	0	1	0	0	0	0	0	0	0	0	0	0	0	4
ASV_473	0	0	0	9	0	0	6	0	0	0	4	0	0	4	4	0	0	0
ASV_476	0	0	0	0	0	0	0	0	0	0	0	0	0	0	2	0	0	0
ASV_479	0	0	0	0	5	0	0	0	0	0	0	0	0	0	0	0	0	0
ASV_480	5	8	12	14	5	15	9	6	12	14	15	10	14	8	11	4	11	5
ASV_481	0	0	0	0	0	0	1	0	0	0	0	0	0	0	0	0	0	0
ASV_482	0	0	0	0	0	0	0	0	0	0	0	0	11	0	0	0	0	0
ASV_484	0	0	0	0	0	0	0	0	0	6	0	0	0	0	0	0	0	0
ASV_486	0	0	0	0	5	0	0	0	0	0	0	0	0	0	0	0	0	0
ASV_487	0	2	0	0	0	0	0	0	0	0	0	0	0	0	0	0	0	0
ASV_489	0	0	0	0	0	0	0	0	0	0	0	0	0	4	0	0	0	0
ASV_491	0	0	0	0	0	0	0	0	0	0	2	0	0	0	0	0	0	0
ASV_493	0	0	0	0	0	0	0	4	0	0	0	0	0	0	0	0	0	0
ASV_495	21	10	16	13	14	11	17	7	4	0	0	0	3	2	3	11	0	7
ASV_502	0	0	0	0	0	0	0	0	0	0	0	0	0	0	0	0	0	2
ASV_504	0	0	0	0	0	0	0	0	0	0	0	0	6	0	0	0	0	0
ASV_505	0	0	0	0	0	0	0	0	0	0	0	0	0	0	0	1	0	0
ASV_509	0	0	0	4	0	0	0	0	0	0	0	0	0	0	0	0	0	0
ASV_510	0	0	0	0	0	0	0	0	0	0	0	0	0	3	0	0	0	0
ASV_514	0	1	2	0	0	1	0	2	0	0	3	0	0	0	4	0	0	0
ASV_515	0	0	0	0	0	0	0	0	0	0	0	0	0	14	18	0	0	20
ASV_516	0	0	0	0	0	1	0	0	0	0	0	0	0	0	0	0	0	0
ASV_518	1	0	0	0	5	4	0	1	8	0	4	0	4	0	6	1	0	3
ASV_521	0	0	0	0	0	0	0	2	0	0	0	0	0	0	0	0	0	0
ASV_523	0	0	0	0	0	0	0	0	0	0	0	0	0	0	0	0	0	5
ASV_526	0	0	0	0	0	0	0	0	3	0	0	0	0	0	0	0	0	0
ASV_527	0	6	0	0	0	0	0	2	0	0	0	0	0	0	0	0	0	0
ASV_529	0	0	0	0	0	0	0	0	0	0	0	0	0	0	0	1	0	0
ASV_532	0	0	0	0	0	2	0	0	0	0	0	0	0	0	0	0	0	0
ASV_533	0	0	0	0	0	0	0	1	0	0	0	0	0	0	0	0	0	0
ASV_536	0	1	2	0	0	0	0	0	6	0	0	0	0	0	0	0	0	0
ASV_537	0	0	0	0	0	0	0	0	0	2	0	0	0	0	0	0	0	0
ASV_538	0	0	0	0	0	4	0	0	0	0	0	0	0	0	0	0	0	0
ASV_541	0	1	0	0	0	0	0	0	0	0	0	0	0	1	0	0	0	0
ASV_548	0	0	3	0	0	0	0	0	8	6	0	0	0	0	0	0	6	0
ASV_549	0	0	0	0	0	0	2	0	0	0	0	0	0	0	0	0	0	0
ASV_550	0	0	0	0	0	0	2	0	0	0	0	0	0	0	0	0	0	0
ASV_553	0	0	3	0	0	0	0	0	0	0	0	0	0	0	0	0	0	0
ASV_555	0	0	6	13	0	0	10	13	15	17	12	0	9	6	11	9	7	0
ASV_556	0	0	0	0	0	1	0	0	0	0	0	0	0	0	0	0	0	0
ASV_557	0	2	0	0	0	0	0	1	0	0	0	0	0	0	0	0	0	0
ASV_559	0	0	2	0	0	0	0	0	0	0	0	0	0	0	0	0	0	0
ASV_564	0	0	0	0	0	0	0	0	0	0	0	0	2	0	0	0	0	0
ASV_566	0	0	0	0	0	0	0	0	0	0	0	0	0	2	0	0	0	0
ASV_572	0	0	0	0	0	0	0	0	0	0	0	0	0	2	0	0	0	0
ASV_575	0	0	0	0	0	5	0	0	0	0	0	0	0	0	0	0	0	0
ASV_580	0	0	0	4	7	0	0	0	0	0	0	0	0	0	0	0	0	0
ASV_582	0	0	0	0	0	0	0	0	0	0	0	3	0	0	0	0	0	0
ASV_584	0	0	0	0	8	0	0	0	0	23	16	20	0	0	12	17	13	18
ASV_588	0	0	0	0	2	0	0	0	0	0	0	0	0	0	0	0	0	0
ASV_589	0	2	0	0	0	0	0	0	0	0	0	0	0	0	0	0	0	0
ASV_591	0	0	0	0	0	0	0	0	0	0	0	0	0	0	0	0	0	3
ASV_593	0	0	0	5	0	0	0	0	0	0	0	0	0	0	0	0	0	0
ASV_595	0	0	0	0	0	0	0	0	0	0	0	0	0	0	0	0	1	0
ASV_596	3	0	0	0	0	0	0	0	0	0	0	0	0	0	0	0	0	0
ASV_597	0	0	0	0	0	0	4	0	0	0	0	0	0	3	0	0	6	0
ASV_598	0	0	0	0	0	0	0	0	0	0	0	0	0	0	0	0	0	2
ASV_599	0	0	0	3	0	0	0	0	0	0	0	0	0	0	0	0	0	0
ASV_603	0	0	0	0	0	0	0	0	0	0	0	0	0	5	0	0	0	0
ASV_605	0	0	0	0	0	0	0	0	0	4	4	0	0	7	5	0	12	0
ASV_607	0	0	0	0	0	0	0	0	0	0	0	0	0	0	3	0	0	0
ASV_609	0	0	0	0	0	0	0	0	0	0	0	0	0	0	2	0	0	0
ASV_610	0	0	0	2	0	0	0	0	0	0	0	0	0	0	0	0	0	0
ASV_611	0	1	0	0	0	0	0	0	0	0	0	0	0	0	0	0	0	0
ASV_612	0	0	2	0	0	0	0	0	0	0	0	0	0	0	0	0	0	0
ASV_613	0	0	0	0	0	3	0	0	0	0	0	0	0	0	0	0	0	0
ASV_616	0	0	0	0	0	0	0	0	0	0	0	0	0	0	0	0	0	2
ASV_617	31	2	38	24	29	23	18	33	13	23	16	22	44	23	13	20	10	9
ASV_620	5	0	0	0	0	0	0	0	0	0	0	0	0	0	0	0	0	0
ASV_622	0	0	0	4	0	4	6	0	8	0	0	0	0	0	7	0	0	0
ASV_623	0	1	0	0	0	0	0	0	0	0	0	0	0	0	0	0	0	0
ASV_624	0	0	0	0	0	0	0	0	0	0	0	0	0	0	0	0	2	0
ASV_626	3	0	2	0	8	1	1	0	0	0	0	0	2	0	0	0	0	0
ASV_627	0	0	0	0	0	0	0	0	0	0	0	0	0	0	1	0	0	0
ASV_630	0	2	0	0	0	0	0	0	0	0	0	0	0	0	0	0	0	0
ASV_631	0	0	0	0	0	0	0	0	0	5	0	0	0	0	0	0	0	0
ASV_632	0	0	0	0	0	0	0	0	0	0	0	0	0	0	0	0	0	2
ASV_634	0	0	0	0	0	4	0	0	0	0	0	0	0	0	0	0	0	0
ASV_636	0	3	0	0	0	0	0	0	0	0	0	0	0	0	0	0	0	0
ASV_637	0	3	0	0	0	0	0	0	0	5	3	0	0	0	0	0	0	0
ASV_638	0	0	0	0	0	0	0	1	0	0	0	0	0	0	0	0	0	0
ASV_640	10	9	3	0	9	14	8	16	14	10	12	7	0	10	10	18	10	0
ASV_641	0	0	0	0	0	0	0	0	0	0	0	0	0	4	0	0	0	0
ASV_642	0	0	0	0	0	0	0	0	0	0	0	0	0	1	0	0	0	0
ASV_645	0	0	0	0	0	0	0	0	0	3	0	0	0	0	0	0	0	0
ASV_647	0	0	0	0	0	0	0	0	0	0	0	0	0	0	0	0	2	0
ASV_648	0	0	0	0	0	0	0	0	0	0	0	0	0	5	0	0	0	0
ASV_649	0	0	0	0	0	0	0	0	0	0	0	0	0	0	2	0	0	0
ASV_650	10	3	0	0	0	0	8	0	1	5	0	0	3	0	0	6	5	6
ASV_655	0	0	0	0	0	0	0	0	0	0	0	0	0	3	0	0	0	0
ASV_656	9	0	1	0	0	0	0	0	0	0	0	0	0	0	0	1	0	4
ASV_658	0	0	0	0	0	0	0	0	0	0	0	0	0	0	0	0	0	4
ASV_659	0	0	0	0	0	0	0	0	1	0	0	0	0	0	0	0	0	0
ASV_660	0	0	0	0	0	0	0	0	0	0	0	0	0	0	0	0	1	0
ASV_661	0	1	0	0	0	0	0	0	0	0	0	0	0	0	0	0	0	0
ASV_663	0	0	0	0	0	0	0	0	5	0	0	0	0	0	0	0	0	0
ASV_665	0	0	0	0	0	0	0	0	0	0	0	0	0	0	2	0	0	0
ASV_668	0	0	4	0	0	0	0	0	0	0	0	0	0	0	0	0	0	0
ASV_669	2	0	0	0	0	0	0	0	0	0	0	0	0	0	0	0	0	0
ASV_670	0	0	0	0	0	0	0	0	0	0	0	8	0	0	0	0	0	0
ASV_672	0	0	0	0	0	0	0	0	0	0	0	0	0	0	8	0	0	0
ASV_673	0	0	0	0	0	0	0	0	0	0	0	0	0	0	5	0	0	0
ASV_674	1	1	0	0	0	0	0	0	0	0	0	0	0	0	0	0	0	0
ASV_675	0	0	0	0	0	0	0	1	0	0	0	0	0	0	0	0	0	0
ASV_678	0	0	0	0	0	0	0	0	0	0	0	0	0	2	0	0	0	0
ASV_679	0	0	0	0	0	3	0	0	0	0	0	0	0	0	0	0	0	0
ASV_680	0	0	0	0	0	0	0	0	0	0	0	0	0	0	3	0	0	0
ASV_682	0	0	0	0	0	0	0	0	0	0	0	0	2	0	0	0	0	0
ASV_684	0	0	0	0	0	0	0	1	4	0	0	0	0	0	0	0	0	0
ASV_685	0	0	0	0	0	0	0	0	1	0	0	0	0	0	0	0	0	0
ASV_688	0	0	0	6	8	9	0	0	5	0	7	0	10	0	0	0	0	0
ASV_689	0	0	0	0	0	0	0	0	2	0	0	0	0	0	0	0	0	0
ASV_691	0	0	0	0	0	0	0	0	0	0	0	0	2	0	0	0	0	0
ASV_692	0	0	0	0	0	0	0	0	3	0	0	0	0	0	0	0	0	0
ASV_695	0	0	0	4	0	0	0	0	0	0	0	0	0	0	0	0	0	0
ASV_697	4	7	0	6	15	15	7	0	7	0	0	0	7	11	0	0	0	0
ASV_700	0	0	0	0	0	0	0	0	0	0	0	0	0	0	0	0	0	2
ASV_703	0	0	1	0	0	0	0	0	0	0	0	0	0	0	0	0	0	0
ASV_708	0	0	0	0	0	3	0	0	0	0	0	0	0	0	0	0	0	0
ASV_711	0	0	0	0	0	0	0	0	0	0	0	0	0	0	0	0	0	2
ASV_712	0	1	1	0	0	0	0	0	0	0	0	0	0	0	0	0	0	0
ASV_713	0	0	2	0	0	0	0	0	0	0	0	0	0	0	0	0	0	0
ASV_720	1	0	0	0	0	0	0	0	0	0	0	0	0	0	0	0	0	0
ASV_721	0	0	0	0	0	0	0	0	0	0	0	0	0	0	2	0	0	0
ASV_722	0	0	0	0	0	2	0	0	0	0	0	0	0	0	0	0	0	0
ASV_725	0	0	0	0	0	0	0	0	2	0	0	0	0	0	0	0	0	0
ASV_731	0	0	0	0	0	0	2	3	0	0	0	0	0	0	0	0	0	0
ASV_732	0	0	0	0	0	0	0	0	0	0	2	0	0	0	0	0	0	0
ASV_734	0	3	0	0	0	0	1	0	0	0	1	0	0	0	0	0	0	0
ASV_735	0	0	0	0	0	2	0	0	0	0	0	0	0	0	0	0	0	0
ASV_736	0	0	0	0	0	0	0	0	0	0	0	0	0	0	0	0	0	1
ASV_738	0	0	0	0	0	0	0	0	0	0	0	0	0	0	0	0	12	0
ASV_740	0	0	0	0	0	0	0	0	0	0	0	0	0	0	0	0	0	2
ASV_743	0	0	0	0	0	0	0	0	0	0	0	0	3	3	0	0	0	0
ASV_744	0	0	0	0	0	0	0	0	0	1	0	0	0	0	0	0	0	0
ASV_745	0	0	0	0	0	0	0	0	0	0	0	0	0	0	2	0	0	0
ASV_746	0	0	0	0	0	0	0	0	14	0	0	0	0	0	0	0	5	0
ASV_748	0	0	0	0	0	0	0	5	0	0	0	0	0	1	0	0	2	0
ASV_749	0	0	0	0	0	0	0	0	0	0	0	0	0	0	0	0	1	0
ASV_750	0	0	0	0	1	1	2	0	0	0	0	0	0	0	0	0	0	0
ASV_756	0	0	0	0	0	0	0	0	0	0	0	0	4	0	0	0	0	0
ASV_759	0	0	0	1	0	3	8	0	0	0	0	0	0	0	7	6	0	0
ASV_761	0	0	0	0	0	0	0	0	0	0	0	4	0	0	0	0	0	0
ASV_764	0	0	0	0	0	0	4	0	0	0	0	0	0	0	0	0	0	0
ASV_765	0	0	0	0	0	0	0	0	0	0	0	0	0	0	3	0	0	0
ASV_767	0	0	2	0	0	0	0	0	0	0	0	0	0	0	0	0	0	0
ASV_771	2	0	0	0	0	0	0	0	0	0	0	0	0	0	0	0	0	0
ASV_772	0	0	0	0	0	0	0	0	0	0	0	0	0	3	0	0	0	0
ASV_773	0	0	0	0	0	3	0	0	0	0	0	0	0	0	0	0	0	0
ASV_774	0	0	0	0	0	4	0	4	4	0	0	0	0	0	0	0	0	0
ASV_775	0	0	0	0	0	0	0	0	0	2	0	0	0	0	0	0	0	0
ASV_776	0	1	0	0	0	0	0	0	0	0	0	0	0	0	0	0	0	0
ASV_778	0	0	3	0	0	0	0	0	0	0	0	0	0	0	0	0	0	0
ASV_779	0	0	0	0	0	0	0	0	0	0	0	3	0	0	0	0	0	0
ASV_781	0	0	0	0	0	0	0	0	0	0	0	0	0	0	0	0	1	0
ASV_784	0	0	0	0	0	0	0	0	0	0	0	0	0	0	0	0	0	5
ASV_785	0	4	0	0	0	0	0	0	0	0	7	0	0	0	0	0	0	0
ASV_786	0	0	0	0	0	0	0	0	0	0	0	2	0	0	0	0	0	0
ASV_789	3	0	0	0	0	0	0	0	0	0	0	0	0	2	0	0	8	0
ASV_790	0	0	2	1	0	0	0	0	0	0	0	0	0	0	0	0	0	0
ASV_792	0	0	0	0	0	4	0	0	0	0	0	0	0	0	0	0	0	0
ASV_793	0	0	0	0	5	3	0	0	0	3	0	0	2	0	0	0	0	0
ASV_796	0	0	0	0	0	0	0	0	0	0	0	0	0	0	4	0	0	0
ASV_799	0	0	0	0	0	0	0	0	1	0	0	0	0	0	0	0	0	0
ASV_800	0	1	0	0	0	0	0	0	0	0	0	0	0	0	0	0	0	0
ASV_802	0	0	0	0	0	0	0	0	0	0	0	0	0	0	0	0	0	10
ASV_805	0	0	4	0	0	0	0	0	0	0	0	0	0	0	0	0	0	0
ASV_808	0	0	0	0	0	0	0	0	0	0	0	0	0	3	0	0	0	0
ASV_809	0	0	0	0	7	9	0	0	0	0	0	0	0	0	0	0	0	0
ASV_812	3	0	2	2	2	6	4	2	5	2	2	0	3	8	12	9	9	2
ASV_813	0	0	0	0	0	0	0	2	0	0	0	0	0	0	0	0	0	0
ASV_814	4	0	0	0	0	0	0	0	0	0	0	0	0	0	0	0	0	0
ASV_815	0	0	0	0	0	0	0	0	0	0	0	0	0	0	1	0	0	0
ASV_816	3	5	2	3	5	7	11	2	0	0	0	0	0	0	0	0	0	0
ASV_821	0	4	0	0	0	0	0	0	0	0	0	0	5	0	0	0	0	0
ASV_822	7	7	26	16	15	12	10	15	0	8	19	25	10	12	11	6	25	25
ASV_823	0	0	0	4	0	0	0	0	0	0	0	0	0	6	0	0	0	0
ASV_824	0	0	0	0	0	0	0	0	2	0	0	0	0	0	0	0	0	0
ASV_825	2	0	0	0	0	0	0	0	0	0	0	0	0	0	0	0	0	0
ASV_829	0	0	0	0	0	0	0	0	0	0	0	0	0	0	0	2	0	0
ASV_830	0	0	0	5	0	0	0	0	0	0	0	0	0	0	0	0	0	0
ASV_833	0	0	0	0	0	0	0	4	0	0	0	0	0	0	0	0	0	0
ASV_834	27	33	18	61	33	38	19	24	9	24	21	17	15	17	24	21	13	11
ASV_836	0	0	0	0	0	0	0	0	2	0	0	0	0	0	0	0	0	0
ASV_841	1	0	0	0	0	0	0	0	0	0	0	0	0	0	0	0	0	0
ASV_842	0	0	0	0	0	0	0	0	0	0	0	0	0	0	2	0	0	0
ASV_844	10	14	0	17	14	13	17	0	23	7	7	10	4	6	8	16	16	0
ASV_846	19	0	0	0	0	0	0	14	0	9	0	0	0	0	0	0	0	0
ASV_848	0	0	0	0	0	18	0	10	0	0	0	0	0	0	0	0	0	0
ASV_849	0	0	0	0	0	0	0	0	0	0	0	0	0	1	0	0	0	0
ASV_850	0	0	0	0	0	0	0	0	0	0	0	0	0	0	1	0	0	0
ASV_851	0	0	0	4	0	0	0	0	0	0	0	0	0	0	0	0	0	0
ASV_853	0	0	0	0	0	0	0	0	0	4	0	0	0	0	0	6	0	0
ASV_857	0	0	0	21	11	12	0	0	0	0	30	0	0	0	0	11	0	0
ASV_859	0	0	0	0	0	0	0	0	0	0	1	0	0	0	0	0	0	0
ASV_861	0	0	4	0	0	0	0	0	0	0	0	0	0	0	0	0	0	0
ASV_865	0	0	5	0	0	0	0	0	0	0	0	0	0	0	0	0	0	0
ASV_866	0	0	0	0	0	0	0	0	0	0	0	0	0	6	0	0	0	0
ASV_867	0	0	0	0	0	3	0	0	0	0	0	0	0	0	0	0	0	0
ASV_868	0	0	0	0	0	0	0	0	0	0	0	0	0	0	0	2	0	0
ASV_869	0	3	4	0	0	0	0	5	5	4	7	0	0	0	4	7	0	0
ASV_871	0	0	0	3	0	0	0	0	0	0	0	0	0	0	0	0	0	0
ASV_874	0	0	0	0	0	0	0	1	0	0	0	0	0	0	0	0	0	0
ASV_875	0	0	0	3	0	0	0	0	0	0	0	0	0	0	0	0	0	0
ASV_877	0	0	0	0	0	0	0	0	0	3	0	0	0	0	0	0	0	0
ASV_878	2	0	0	0	0	0	0	0	0	0	0	0	0	0	0	0	0	0
ASV_884	0	0	3	0	0	0	0	0	0	0	0	0	0	0	0	0	0	0
ASV_889	0	0	0	2	0	0	0	0	0	0	0	0	0	0	0	0	0	0
ASV_893	0	0	0	0	0	0	0	0	0	0	0	0	7	0	0	0	7	15
ASV_894	0	0	0	0	0	0	0	0	0	0	0	0	0	1	0	0	0	0
ASV_895	1	0	0	0	0	0	0	0	0	0	0	0	0	0	0	0	0	0
ASV_897	0	0	0	0	0	0	0	0	0	0	0	0	0	0	1	0	0	0
ASV_898	0	0	0	0	0	0	0	0	0	0	0	0	0	0	0	0	0	2
ASV_899	0	0	0	0	0	0	0	0	0	0	0	0	0	0	3	0	2	0
ASV_901	0	0	0	0	1	0	1	0	0	0	0	0	0	0	0	0	0	0
ASV_902	0	0	0	0	0	0	0	0	0	0	0	3	0	0	0	0	0	0
ASV_904	6	0	0	0	0	0	0	0	0	0	0	4	0	0	0	0	0	0
ASV_905	0	0	0	0	0	0	0	0	0	0	0	0	0	0	0	0	0	2
ASV_907	0	0	0	0	0	0	0	0	0	0	0	1	0	5	0	6	0	0
ASV_908	0	0	0	0	0	0	0	0	0	0	2	0	0	0	0	0	0	0
ASV_910	0	0	0	0	0	5	0	0	0	0	0	0	0	0	0	0	0	0
ASV_915	0	0	0	0	0	0	0	0	0	5	0	0	0	0	0	0	0	0
ASV_916	0	0	0	0	0	1	0	0	0	0	0	0	0	0	0	0	0	0
ASV_917	0	0	0	0	0	0	0	0	0	0	0	0	0	0	0	0	2	0
ASV_918	0	1	0	0	0	0	0	0	0	0	0	0	0	0	0	0	0	0
ASV_919	0	0	0	0	0	0	0	4	0	5	0	0	0	0	0	0	0	0
ASV_921	0	0	0	0	0	0	0	0	2	0	0	0	0	0	0	0	0	0
ASV_922	0	0	0	2	0	0	0	0	0	0	0	0	0	0	0	0	0	0
ASV_924	0	0	0	0	0	7	0	8	0	0	0	3	0	0	0	0	2	7
ASV_932	0	6	0	0	0	0	0	0	0	0	0	0	0	0	0	0	0	0
ASV_934	2	0	0	0	0	0	0	0	0	0	0	0	0	0	0	0	0	0
ASV_937	0	0	0	0	0	0	0	0	0	0	0	0	0	2	0	0	0	0
ASV_938	0	0	0	0	0	0	0	0	0	0	0	0	0	0	0	0	1	0
ASV_939	0	0	0	0	0	0	2	0	0	1	0	0	0	0	2	0	0	0
ASV_942	0	0	0	0	0	3	0	0	0	0	0	0	0	0	0	0	0	0
ASV_945	0	0	0	0	0	0	0	0	0	0	0	0	0	0	1	0	0	0
ASV_946	0	0	6	0	0	0	0	0	0	0	0	0	0	0	0	0	0	0
ASV_948	0	0	0	0	0	0	0	0	0	0	0	0	0	0	1	0	0	0
ASV_949	0	0	0	0	0	0	0	0	0	0	0	0	0	0	2	0	0	0
ASV_950	0	0	0	0	0	0	1	0	0	0	0	0	0	0	0	0	0	0
ASV_951	16	24	9	28	27	38	22	11	16	28	21	35	28	20	17	15	12	14
ASV_952	0	0	0	0	0	0	0	0	0	0	0	1	0	0	0	0	0	0
ASV_954	0	3	0	2	1	4	0	0	0	0	1	3	2	0	0	0	2	1
ASV_956	0	0	0	0	0	0	0	0	0	0	0	0	0	0	0	0	0	8
ASV_957	0	0	0	0	0	0	0	2	0	0	0	0	0	0	0	0	0	0
ASV_959	0	0	1	0	0	0	0	0	0	0	0	0	0	0	0	0	2	0
ASV_961	0	0	0	0	0	0	0	0	2	0	0	0	0	0	0	0	0	0
ASV_962	0	0	0	0	0	0	0	0	0	0	0	0	1	0	0	0	0	0
ASV_963	3	0	0	0	0	0	0	0	0	0	0	0	1	0	0	0	0	0
ASV_964	0	6	1	0	0	0	0	0	0	0	0	0	0	0	0	0	0	0
ASV_966	31	32	42	0	0	0	54	39	49	21	30	0	40	85	40	19	25	24
ASV_969	0	0	0	0	0	0	0	3	0	0	0	0	0	0	0	0	0	0
ASV_970	0	0	0	0	0	0	0	0	3	0	0	0	0	0	0	0	0	0
ASV_971	0	0	0	0	0	0	0	0	0	0	0	0	0	0	0	0	0	3
ASV_975	0	0	0	0	0	0	0	0	0	0	0	0	2	0	0	0	0	0
ASV_976	0	10	3	0	12	0	0	0	0	0	0	0	0	13	0	0	0	0
ASV_977	0	0	0	0	0	0	0	0	0	0	0	0	0	0	0	0	3	0
ASV_979	0	0	0	0	0	4	0	0	0	0	0	0	0	0	0	0	0	0
ASV_980	0	0	0	0	0	0	0	0	0	0	0	0	0	5	2	0	0	0
ASV_982	0	0	0	0	0	0	0	0	0	0	0	0	0	0	2	0	0	0
ASV_983	0	0	0	0	0	0	0	0	0	0	0	0	0	2	0	0	0	0
ASV_984	0	0	0	0	0	0	0	0	0	0	0	0	0	0	0	1	0	0
ASV_986	0	0	0	0	3	0	0	0	0	0	0	0	0	0	0	0	0	0
ASV_989	1	0	0	0	0	0	0	0	0	0	0	0	0	0	0	0	0	0
ASV_991	0	1	0	1	0	0	6	10	1	0	0	3	3	4	6	0	1	2
ASV_992	3	0	0	0	0	0	0	0	0	0	0	0	0	0	0	0	0	0
ASV_994	0	0	0	0	0	0	0	0	0	0	0	0	7	0	0	0	0	0
ASV_996	0	0	0	0	0	0	0	0	0	0	0	0	0	0	5	0	0	0
ASV_998	1	0	0	0	0	0	0	0	0	0	0	0	0	0	0	0	0	0
ASV_999	0	0	0	0	0	0	0	0	0	0	0	0	0	3	0	0	0	0
ASV_1000	0	0	0	0	0	0	0	0	0	0	0	0	0	0	0	0	2	0
ASV_1001	0	0	0	0	0	0	4	0	0	0	0	0	0	0	0	0	0	0
ASV_1003	0	0	0	0	0	9	0	0	0	0	0	0	0	0	0	0	0	0
ASV_1004	0	0	0	0	0	0	0	2	0	0	0	0	0	0	0	0	0	0
ASV_1006	0	6	0	0	0	0	8	13	0	0	0	0	0	0	0	0	0	0
ASV_1007	0	0	0	0	0	0	0	0	0	2	0	0	0	0	0	0	0	0
ASV_1009	0	0	0	0	0	0	0	0	0	0	0	0	2	0	0	0	0	0
ASV_1010	0	0	0	0	0	0	0	0	0	0	2	0	0	0	0	0	0	0
ASV_1012	0	0	0	0	12	0	0	0	0	0	0	0	0	0	0	0	0	0
ASV_1013	0	0	0	0	0	0	0	0	0	0	1	0	0	0	0	0	0	0
ASV_1015	0	0	3	0	0	0	0	0	0	0	0	0	0	0	0	0	0	0
ASV_1016	0	0	0	2	0	0	0	0	0	0	0	0	0	0	0	0	0	0
ASV_1021	0	0	0	0	0	0	0	0	0	0	0	0	3	0	0	0	0	0
ASV_1027	1	0	0	0	0	0	0	0	0	3	0	0	0	0	0	4	0	0
ASV_1028	0	3	0	0	0	0	0	0	0	0	0	0	0	0	0	0	0	0
ASV_1029	0	0	3	0	0	0	0	0	8	5	0	0	0	0	0	3	11	0
ASV_1031	0	0	5	0	4	0	0	0	0	4	11	0	0	0	0	0	0	0
ASV_1032	0	0	0	0	5	0	0	0	0	0	0	0	0	0	0	0	0	0
ASV_1034	0	0	0	0	0	0	0	0	3	0	0	0	0	0	0	0	0	0
ASV_1035	0	0	2	0	0	0	0	0	0	0	0	0	0	0	0	0	0	0
ASV_1037	0	0	0	0	0	0	0	0	0	0	0	0	0	0	7	0	0	0
ASV_1038	0	0	0	0	0	4	0	12	9	0	0	0	10	0	0	0	0	9
ASV_1040	6	12	0	0	15	0	3	0	0	0	0	0	0	0	0	0	0	0
ASV_1043	0	0	0	0	0	0	1	0	0	0	0	0	0	0	0	0	0	0
ASV_1045	0	0	0	0	0	2	0	0	0	0	0	0	0	0	0	0	0	0
ASV_1048	0	0	0	0	0	0	0	0	0	0	3	0	0	0	0	0	0	0
ASV_1050	0	0	0	0	0	2	0	0	0	0	0	0	0	0	0	0	0	0
ASV_1051	0	0	0	0	0	0	7	0	2	0	0	0	0	0	3	0	0	0
ASV_1052	0	0	1	0	0	4	0	0	0	0	0	0	0	0	0	0	0	0
ASV_1053	0	0	0	0	0	0	0	1	0	0	0	0	0	0	0	0	0	0
ASV_1054	0	0	0	0	0	4	0	0	0	0	0	0	0	0	0	0	0	0
ASV_1057	0	0	0	0	6	0	0	0	0	0	0	0	0	0	0	0	0	0
ASV_1058	0	2	0	0	0	0	0	0	0	0	0	0	0	0	0	0	0	0
ASV_1060	21	7	29	22	26	29	15	15	17	12	23	25	11	7	12	18	15	7
ASV_1063	0	0	0	0	0	3	0	0	0	0	0	0	0	0	0	0	0	0
ASV_1065	3	0	0	0	0	0	0	0	0	0	0	0	0	0	0	0	0	0
ASV_1067	0	0	0	0	0	0	7	0	0	0	0	0	0	0	0	0	0	0
ASV_1068	7	1	0	8	0	2	0	6	9	4	4	4	5	1	0	2	7	0
ASV_1069	0	0	0	0	0	0	0	0	0	0	0	0	0	3	0	0	0	0
ASV_1071	31	34	33	72	71	44	58	49	46	37	26	49	37	40	42	45	52	26
ASV_1073	0	0	0	0	0	0	0	0	0	0	0	0	0	0	1	0	0	0
ASV_1074	0	0	2	6	0	0	5	0	0	0	2	0	0	0	0	0	0	0
ASV_1077	0	0	0	0	0	0	0	0	0	0	2	0	0	0	0	0	0	0
ASV_1078	1	0	0	0	0	0	0	0	0	0	0	0	0	0	0	0	0	0
ASV_1079	0	0	0	0	0	0	3	0	0	0	0	0	0	0	0	0	0	0
ASV_1081	0	0	0	0	0	0	0	0	6	0	0	0	0	0	0	0	0	0
ASV_1084	0	0	0	0	0	0	0	0	0	0	0	0	2	0	0	0	0	0
ASV_1085	0	0	0	19	21	81	0	0	0	0	0	0	0	8	7	0	0	0
ASV_1087	0	0	0	0	0	0	0	0	0	0	0	0	0	0	0	0	0	2
ASV_1089	0	0	0	0	0	0	0	0	2	0	0	0	0	0	0	0	0	0
ASV_1091	0	0	3	0	0	0	0	0	0	0	0	0	0	0	0	0	0	0
ASV_1093	0	0	1	0	0	0	0	0	0	0	0	0	0	0	0	0	0	0
ASV_1095	0	0	0	0	0	0	0	0	0	0	2	0	0	0	0	0	0	0
ASV_1096	5	0	10	4	15	12	0	15	14	0	0	9	0	13	4	2	4	10
ASV_1099	0	0	0	0	0	0	0	0	0	2	0	0	0	0	0	0	0	0
ASV_1101	0	0	0	0	0	0	0	0	0	0	0	0	0	0	0	0	0	4
ASV_1103	0	0	0	0	0	0	0	0	0	0	0	0	0	0	1	0	0	0
ASV_1106	0	0	0	0	0	3	0	0	0	0	0	0	0	0	0	0	0	0
ASV_1107	4	4	0	0	0	0	0	3	6	5	0	8	0	0	0	0	0	0
ASV_1109	0	0	0	0	0	0	0	0	0	0	0	0	0	0	1	0	0	0
ASV_1110	0	0	0	0	0	0	0	0	0	0	0	0	0	2	0	0	0	0
ASV_1116	4	0	0	0	0	0	0	0	0	0	0	0	0	0	0	0	0	0
ASV_1118	0	0	0	0	0	6	0	0	4	0	0	10	0	0	0	0	0	7
ASV_1119	0	0	0	0	0	0	0	3	0	0	0	0	0	0	0	0	0	0
ASV_1120	0	0	0	0	0	0	0	0	0	0	6	0	0	0	0	0	0	0
ASV_1121	3	0	0	0	0	0	0	0	0	0	0	0	0	0	0	0	0	0
ASV_1123	0	0	0	0	0	0	0	0	0	0	0	2	0	0	0	0	0	0
ASV_1127	0	0	0	0	0	0	0	0	0	0	0	0	0	0	3	0	0	0
ASV_1128	0	0	0	0	0	0	0	0	0	0	0	0	6	0	0	0	0	0
ASV_1131	0	0	0	0	0	0	0	0	0	0	0	0	11	0	0	0	0	0
ASV_1132	0	0	3	0	9	0	0	0	0	0	8	0	0	0	0	0	2	2
ASV_1133	0	0	0	0	0	0	0	0	0	0	0	0	0	0	0	0	5	0
ASV_1134	0	0	4	0	0	0	0	0	0	0	0	0	0	0	0	0	0	0
ASV_1135	0	0	0	0	0	0	0	0	0	0	0	0	0	0	2	0	0	0
ASV_1141	2	0	0	0	0	0	0	0	0	0	0	0	0	0	0	0	0	0
ASV_1143	0	0	0	0	0	0	0	1	0	0	0	0	0	0	0	0	0	0
ASV_1146	0	0	0	0	0	0	0	0	0	0	0	0	0	0	0	0	2	0
ASV_1149	0	0	0	0	0	0	5	0	0	0	0	0	0	5	2	0	0	0
ASV_1151	0	0	0	0	0	0	2	0	0	0	0	0	0	0	0	0	0	0
ASV_1152	0	0	0	0	0	0	0	5	0	0	0	0	0	0	0	0	0	0
ASV_1154	0	0	0	0	0	1	0	0	0	0	0	0	0	0	0	0	0	0
ASV_1159	0	1	0	0	0	0	0	0	0	0	0	0	0	0	0	0	0	0
ASV_1160	0	0	0	1	1	0	0	0	0	0	0	1	0	0	1	0	0	0
ASV_1161	0	0	0	0	0	0	0	0	0	0	0	0	0	0	0	2	0	0
ASV_1162	51	29	43	27	25	20	46	42	69	37	40	27	41	35	48	50	36	27
ASV_1164	0	0	0	0	0	0	0	0	0	0	0	4	0	0	0	0	0	0
ASV_1165	0	1	0	0	0	0	0	0	0	1	0	0	0	0	0	0	0	0
ASV_1166	0	0	0	0	0	0	0	0	0	0	0	0	0	1	0	0	0	0
ASV_1167	0	0	0	0	0	0	0	0	0	0	0	0	2	0	0	0	0	3
ASV_1168	0	0	0	0	0	0	2	0	0	0	0	0	0	0	0	0	0	0
ASV_1169	0	0	0	0	0	0	0	0	0	0	0	0	0	0	3	0	0	0
ASV_1170	0	0	0	0	5	0	0	0	0	0	0	0	0	0	0	0	0	0
ASV_1172	0	0	0	0	0	0	0	0	0	0	0	0	0	0	0	4	0	0
ASV_1174	0	0	0	0	0	0	0	0	0	0	0	0	0	4	0	0	0	0
ASV_1177	0	0	8	0	0	0	11	15	19	18	10	0	0	18	0	0	0	10
ASV_1178	0	0	0	0	0	0	0	0	2	0	0	0	0	0	0	0	0	0
ASV_1180	0	0	0	0	0	0	2	0	0	0	0	0	0	0	0	0	0	0
ASV_1183	0	0	0	0	0	0	0	0	0	2	0	0	0	0	0	0	0	0
ASV_1189	0	0	0	0	0	0	0	0	0	0	0	2	0	0	0	0	0	0
ASV_1191	0	1	0	0	0	0	0	0	0	1	0	1	0	3	1	2	0	0
ASV_1198	0	0	0	0	0	3	0	0	0	0	0	0	0	0	0	0	0	0
ASV_1202	0	0	0	0	0	0	0	0	2	0	0	0	0	0	0	0	0	0
ASV_1203	0	0	2	0	0	0	0	0	0	0	0	0	0	0	0	0	0	0
ASV_1206	0	0	0	0	0	0	0	0	0	0	0	0	12	8	7	0	0	0
ASV_1207	0	0	0	0	0	0	0	1	0	0	0	0	0	0	0	0	0	0
ASV_1208	0	0	0	0	0	0	0	0	2	0	2	0	0	0	0	3	0	0
ASV_1210	0	0	3	0	0	0	0	0	0	0	0	0	0	0	0	0	0	0
ASV_1211	0	0	0	0	0	0	0	2	0	0	0	0	0	0	0	0	0	0
ASV_1212	0	0	0	0	0	0	3	0	0	0	0	0	0	0	0	0	0	0
ASV_1215	0	0	2	0	0	0	16	0	0	0	0	0	0	0	0	0	0	0
ASV_1216	0	0	0	0	0	0	0	0	1	0	0	0	0	0	0	0	0	0
ASV_1220	0	0	0	0	0	0	3	0	0	0	0	0	0	0	0	0	0	0
ASV_1221	0	3	0	0	0	0	0	0	0	0	0	0	0	0	0	0	0	0
ASV_1222	0	0	0	0	1	0	0	0	0	0	0	0	0	0	0	0	0	0
ASV_1224	5	0	0	0	0	0	0	0	0	0	0	0	0	0	0	0	0	0
ASV_1225	0	0	0	0	0	0	0	0	0	1	0	0	0	0	0	0	0	0
ASV_1227	0	0	0	0	0	4	0	0	0	0	0	0	0	0	0	0	0	0
ASV_1232	0	0	3	0	0	0	0	0	0	0	0	0	0	0	0	0	0	0
ASV_1233	0	0	0	0	0	0	0	0	0	0	0	0	0	0	0	0	7	0
ASV_1234	7	0	0	3	0	0	0	0	0	0	0	0	0	0	0	0	0	0
ASV_1235	0	0	0	0	0	0	0	0	0	1	0	0	0	0	0	0	0	0
ASV_1236	0	0	0	0	0	0	0	0	0	0	0	0	0	0	0	1	0	0
ASV_1237	0	0	0	0	0	0	0	0	0	0	0	0	0	0	0	1	0	0
ASV_1238	0	0	0	0	0	2	0	0	0	0	0	0	0	0	0	0	0	0
ASV_1242	0	0	0	0	0	5	7	0	0	0	0	0	0	0	0	0	0	0
ASV_1243	0	0	0	0	0	0	0	0	4	0	0	0	0	0	0	0	0	0
ASV_1245	0	0	0	0	0	0	2	0	0	0	0	0	0	0	0	0	0	0
ASV_1247	0	0	0	0	0	0	0	0	0	0	0	3	0	0	0	0	0	0
ASV_1248	0	0	0	4	0	0	0	0	0	2	0	0	0	0	0	0	0	0
ASV_1249	0	0	0	0	0	0	0	0	0	0	0	0	0	2	3	0	0	0
ASV_1251	0	0	0	0	0	0	0	0	0	0	0	0	0	0	3	0	0	0
ASV_1253	5	7	5	3	2	0	0	8	4	0	0	0	0	0	0	0	0	0
ASV_1255	1	0	0	0	0	0	0	0	0	0	0	0	0	0	0	0	0	0
ASV_1256	0	0	0	0	0	0	0	0	0	0	0	0	0	0	0	0	0	2
ASV_1257	0	0	0	0	0	0	0	0	0	0	0	0	0	1	0	0	0	0
ASV_1258	0	0	0	0	0	0	0	0	0	0	0	0	0	2	0	0	0	0
ASV_1259	0	0	0	0	0	0	0	0	0	0	0	0	0	0	3	0	0	0
ASV_1261	0	0	0	0	0	3	0	0	0	0	0	0	0	0	0	0	0	0
ASV_1268	0	0	0	0	0	0	0	0	0	0	0	0	1	0	0	0	0	0
ASV_1269	0	0	0	0	0	0	1	0	3	0	0	0	0	0	0	1	2	0
ASV_1272	0	0	0	0	0	0	0	0	0	0	0	0	0	0	0	0	2	0
ASV_1273	0	0	0	0	0	0	0	3	0	0	0	0	0	0	0	0	0	0
ASV_1274	0	0	0	0	0	0	0	0	0	0	0	5	0	0	0	0	0	0
ASV_1276	0	1	0	0	0	0	0	0	0	0	0	0	0	0	0	0	0	0
ASV_1278	44	31	31	0	0	0	36	56	52	70	53	47	20	36	21	56	58	68
ASV_1280	0	0	0	0	0	4	0	0	0	0	0	0	0	0	0	0	0	0
ASV_1281	13	11	7	11	22	20	10	16	16	9	10	11	22	8	17	11	15	13
ASV_1283	0	2	0	0	0	0	0	0	0	0	0	0	0	0	0	0	0	0
ASV_1284	0	0	0	0	1	2	0	0	0	2	0	0	0	4	0	2	2	1
ASV_1287	0	0	0	0	0	0	0	0	0	0	0	0	0	0	0	0	0	1
ASV_1288	0	0	0	2	0	0	0	0	0	0	0	0	0	0	0	0	0	0
ASV_1289	0	0	0	3	0	0	0	6	0	0	0	3	0	7	0	0	0	0
ASV_1290	9	9	9	8	0	0	0	0	0	12	0	0	0	0	1	0	6	0
ASV_1294	0	0	1	0	0	0	0	0	0	0	0	0	0	0	0	0	0	0
ASV_1295	0	0	0	9	0	0	0	0	0	0	0	0	0	0	0	0	0	0
ASV_1297	0	0	0	0	0	3	0	0	0	0	0	0	0	0	0	0	0	0
ASV_1299	0	0	0	0	0	0	0	0	0	0	0	0	0	0	4	0	0	0
ASV_1301	0	0	0	9	16	2	0	0	0	0	0	0	0	0	0	0	0	0
ASV_1302	0	0	0	0	0	0	0	0	0	0	0	4	0	0	0	0	0	0
ASV_1303	0	0	0	0	0	0	0	0	0	0	0	0	0	0	0	4	0	0
ASV_1305	0	0	0	0	0	2	0	0	0	0	2	3	0	0	0	0	0	0
ASV_1306	0	0	0	0	0	0	0	2	0	0	0	0	0	0	0	0	0	0
ASV_1307	0	0	0	0	0	1	0	0	0	0	0	0	0	0	0	0	0	0
ASV_1309	0	0	0	0	0	0	0	0	0	0	0	0	0	0	0	4	0	0
ASV_1312	0	0	0	0	0	0	0	0	0	0	2	0	0	0	0	0	0	0
ASV_1314	0	0	0	0	0	0	0	1	0	0	0	0	0	0	0	0	0	0
ASV_1316	1	0	0	0	0	0	0	5	0	0	0	0	1	0	0	0	0	0
ASV_1319	0	0	0	0	0	0	0	0	0	0	0	0	0	2	0	0	0	0
ASV_1320	0	0	0	0	0	0	0	0	0	0	0	0	0	0	0	0	0	2
ASV_1321	0	0	0	0	0	0	7	0	0	0	0	0	0	0	0	0	0	0
ASV_1322	0	2	0	0	0	0	0	0	0	0	0	0	0	0	0	0	0	0
ASV_1326	0	0	0	0	0	0	0	0	1	0	0	0	0	0	0	0	0	0
ASV_1327	0	0	0	0	0	0	0	0	0	0	3	0	0	0	0	0	0	0
ASV_1330	0	1	0	0	0	0	0	0	0	0	0	0	0	0	0	0	0	0
ASV_1337	0	0	0	0	0	5	0	0	0	0	0	0	0	7	0	0	0	0
ASV_1343	0	0	0	0	0	0	0	0	0	0	0	0	0	0	2	0	0	0
ASV_1345	0	0	0	0	0	0	0	0	0	0	0	0	0	0	1	0	0	0
ASV_1346	0	0	0	0	0	0	0	0	0	0	0	0	0	1	0	0	0	0
ASV_1347	0	0	0	2	0	0	0	0	0	0	0	0	0	0	0	0	0	0
ASV_1349	0	1	0	0	0	1	0	0	0	0	0	0	0	0	0	0	0	0
ASV_1350	0	0	0	0	0	2	0	0	0	0	0	0	0	0	0	0	0	0
ASV_1361	0	0	0	2	0	0	0	0	0	0	0	0	0	0	0	0	0	0
ASV_1362	0	0	0	0	2	0	0	0	0	4	0	0	0	0	0	0	0	0
ASV_1364	0	4	0	0	0	0	0	0	0	0	0	0	0	0	0	0	0	0
ASV_1366	0	0	0	0	0	0	0	0	0	0	0	0	0	0	0	0	0	2
ASV_1368	0	0	0	0	0	0	0	0	0	0	0	0	0	0	0	0	3	0
ASV_1376	0	0	0	0	0	2	0	0	0	0	0	0	0	0	0	0	0	0
ASV_1377	0	0	0	0	0	3	0	0	0	0	0	0	0	0	0	0	0	0
ASV_1381	0	0	0	0	0	0	0	0	1	0	0	0	0	0	0	0	0	0
ASV_1382	7	11	6	0	0	8	9	4	5	2	9	0	9	0	0	0	3	11
ASV_1383	0	0	0	0	0	0	0	0	0	0	0	0	0	0	0	0	0	1
ASV_1385	0	0	0	0	2	0	0	1	0	0	0	0	0	0	0	0	0	0
ASV_1386	0	0	0	0	0	0	0	0	4	0	0	0	0	0	0	0	0	0
ASV_1388	0	0	0	0	0	0	0	0	4	0	0	0	0	0	0	0	0	0
ASV_1392	0	0	0	0	3	0	0	0	0	0	0	0	0	0	0	0	0	0
ASV_1394	0	0	0	0	0	0	0	0	0	0	0	0	0	0	0	2	0	0
ASV_1397	0	0	0	0	0	0	0	0	0	0	0	0	0	0	0	0	2	0
ASV_1400	0	0	0	0	0	0	0	0	0	0	0	0	0	1	0	0	0	0
ASV_1404	0	0	0	0	5	0	0	0	0	0	0	0	0	0	0	0	0	0
ASV_1405	0	0	0	0	0	0	0	0	2	0	0	0	0	0	0	0	0	0
ASV_1410	0	0	0	0	0	0	0	0	0	0	2	0	0	0	0	0	0	0
ASV_1411	0	0	0	0	0	0	4	0	0	0	0	0	0	0	0	0	0	0
ASV_1412	0	0	0	3	0	1	0	0	0	0	0	0	0	0	0	0	0	0
ASV_1414	0	0	0	0	0	0	0	0	0	0	0	0	0	0	0	0	0	1
ASV_1415	0	0	0	0	0	0	0	0	0	0	0	0	0	0	0	0	1	0
ASV_1418	0	0	0	1	0	0	0	0	0	0	0	0	0	0	0	0	0	0
ASV_1419	62	69	90	139	131	123	112	109	98	142	153	176	110	108	115	148	145	142
ASV_1422	0	0	0	0	0	0	0	0	0	0	0	0	0	0	0	4	0	0
ASV_1425	0	0	0	0	0	0	0	0	0	0	3	0	0	0	0	0	0	0
ASV_1426	0	0	0	0	0	0	0	0	0	0	0	0	0	3	0	0	0	0
ASV_1427	0	0	0	0	0	0	0	0	0	4	0	0	0	0	0	0	0	0
ASV_1433	0	9	0	0	3	4	11	0	0	0	0	0	0	0	0	0	0	0
ASV_1434	0	0	2	0	0	0	0	0	0	0	0	0	0	0	0	0	0	0
ASV_1436	4	9	0	0	0	0	0	0	0	7	9	0	0	0	0	0	0	9
ASV_1437	0	0	0	0	0	0	0	0	0	0	0	0	0	3	0	0	0	0
ASV_1438	0	0	0	5	0	0	0	0	0	0	0	0	0	0	0	0	0	0
ASV_1439	0	0	0	0	4	3	0	0	0	3	0	4	0	0	3	1	0	0
ASV_1440	0	0	0	0	0	0	0	0	0	0	0	0	0	0	0	0	1	0
ASV_1441	0	0	2	0	0	0	0	0	0	0	0	0	0	0	0	0	0	0
ASV_1443	0	0	0	0	0	0	0	0	0	0	0	0	1	0	0	0	0	0
ASV_1444	0	0	0	0	0	0	0	0	0	0	0	0	0	0	0	0	0	4
ASV_1448	0	0	0	0	0	0	0	0	0	0	1	0	0	0	0	0	0	0
ASV_1449	0	0	0	0	0	0	0	0	0	3	0	0	0	0	0	0	0	0
ASV_1450	8	0	0	3	0	0	0	0	0	0	0	0	0	0	0	0	0	0
ASV_1458	0	0	0	0	0	0	0	0	0	0	0	0	0	0	3	0	0	0
ASV_1460	0	0	0	0	0	0	0	0	0	0	0	0	1	0	0	0	0	0
ASV_1465	0	0	0	0	0	0	0	0	0	0	0	0	0	1	0	0	0	0
ASV_1467	0	0	0	0	0	0	0	0	0	0	0	0	2	0	0	0	0	0
ASV_1468	1	0	0	0	0	0	0	0	0	0	0	0	0	0	0	0	0	0
ASV_1469	0	0	0	0	2	0	0	0	0	0	0	0	0	0	0	0	0	0
ASV_1472	0	0	0	0	0	0	2	0	0	0	0	0	0	0	0	0	0	0
ASV_1473	0	0	0	0	0	0	0	0	0	2	0	0	0	0	0	0	0	0
ASV_1475	0	0	3	0	0	0	0	0	0	0	0	0	0	0	0	0	0	0
ASV_1479	0	0	0	0	0	0	0	0	0	0	0	0	0	0	0	0	2	0
ASV_1480	0	0	0	0	0	0	0	0	0	3	0	0	0	0	0	0	0	0
ASV_1482	7	4	0	0	0	4	0	0	0	6	0	0	0	0	4	3	0	0
ASV_1491	0	0	0	0	0	0	0	0	0	2	0	0	0	0	0	0	0	0
ASV_1492	84	85	62	95	79	56	61	82	72	90	98	115	98	90	64	101	103	95
ASV_1493	0	0	0	0	0	0	0	0	0	0	2	0	0	0	0	0	0	0
ASV_1494	31	31	25	27	0	18	29	25	38	0	25	0	18	25	32	33	31	18
ASV_1497	0	0	0	0	0	0	0	0	0	0	0	0	0	5	0	0	0	0
ASV_1500	0	0	0	0	0	0	0	0	0	0	0	0	0	1	0	0	0	0
ASV_1501	0	0	0	11	0	0	0	0	0	2	0	10	0	0	0	0	0	0
ASV_1502	0	0	0	0	0	0	0	0	0	0	0	0	0	0	0	0	0	2
ASV_1505	0	0	0	2	0	0	0	0	0	0	0	0	0	0	0	0	0	0
ASV_1506	3	0	0	0	0	0	0	0	0	0	0	0	0	0	0	0	0	0
ASV_1507	0	4	5	5	5	0	0	0	0	0	0	0	0	0	0	0	0	0
ASV_1509	5	0	8	0	0	0	0	0	2	0	0	0	0	0	0	0	0	0
ASV_1510	0	0	0	0	0	0	0	0	0	0	0	0	0	2	0	0	0	0
ASV_1513	0	0	0	0	0	0	0	0	0	0	0	0	0	9	0	0	0	1
ASV_1514	0	0	0	0	4	0	0	0	0	0	0	0	0	0	0	0	0	0
ASV_1517	0	0	0	0	0	0	0	0	0	0	0	0	1	2	0	0	0	0
ASV_1520	0	0	0	0	0	6	0	0	0	0	0	0	0	2	0	0	0	0
ASV_1521	0	0	0	0	4	0	0	0	0	0	0	0	0	0	0	0	0	0
ASV_1522	1	1	0	0	0	1	0	0	0	4	2	0	0	0	0	0	0	0
ASV_1523	0	0	0	0	0	0	4	0	1	0	3	0	0	0	0	0	0	0
ASV_1528	1	0	0	0	0	0	0	0	0	0	0	0	1	0	0	7	0	1
ASV_1530	0	0	0	0	0	0	0	0	0	0	1	0	0	0	0	0	0	0
ASV_1531	0	0	0	12	0	0	0	0	0	0	0	0	0	0	5	0	5	3
ASV_1535	0	0	0	0	0	0	0	0	3	0	0	0	2	0	0	0	0	0
ASV_1540	0	0	0	0	0	0	0	1	0	0	0	0	0	0	0	0	0	0
ASV_1543	0	0	0	0	0	0	0	0	0	0	0	0	0	0	0	0	0	1
ASV_1544	0	0	0	0	0	0	0	0	0	0	0	0	0	3	0	0	0	0
ASV_1546	0	0	0	0	0	0	0	0	0	0	0	0	0	0	2	0	0	0
ASV_1547	2	0	0	0	0	0	0	0	0	0	0	0	0	0	0	0	0	0
ASV_1548	0	0	0	0	0	0	0	0	1	0	0	0	0	0	0	0	0	0
ASV_1549	0	0	1	0	0	0	0	0	0	0	0	0	0	0	0	0	0	0
ASV_1551	0	0	0	3	0	0	0	0	0	0	0	0	0	0	0	0	0	0
ASV_1555	0	0	0	0	0	0	0	0	0	0	0	0	0	0	3	0	0	0
ASV_1556	0	0	0	0	0	0	5	0	0	0	0	0	0	0	0	0	0	0
ASV_1558	0	0	0	0	0	0	0	0	0	2	0	0	0	0	0	0	0	0
ASV_1559	0	0	0	0	0	0	0	0	11	0	5	0	0	0	0	3	0	0
ASV_1560	0	0	3	0	0	11	7	0	0	0	0	13	0	0	11	5	17	0
ASV_1562	0	0	0	0	0	0	0	0	0	0	0	0	0	0	0	0	1	0
ASV_1565	0	0	0	0	0	0	0	0	4	0	0	0	0	0	0	0	0	0
ASV_1568	0	0	0	0	0	0	0	0	2	0	0	0	0	1	0	0	0	0
ASV_1574	0	0	0	0	2	0	0	0	0	0	0	0	0	0	0	0	0	0
ASV_1576	0	0	0	0	0	5	0	0	0	0	0	0	4	4	3	5	0	4
ASV_1577	1	0	0	0	0	0	0	0	0	0	0	0	0	0	0	0	0	0
ASV_1579	0	0	0	0	0	0	0	0	0	0	0	0	0	0	0	2	0	0
ASV_1580	0	0	3	0	0	0	0	0	0	0	0	0	0	0	0	0	0	0
ASV_1583	0	0	0	0	0	0	1	0	0	0	0	0	0	0	0	7	3	0
ASV_1584	0	11	0	0	5	6	10	7	16	10	16	15	15	0	10	0	2	3
ASV_1585	0	0	0	0	0	0	0	0	0	0	0	0	0	0	4	0	0	0
ASV_1588	0	0	0	0	0	0	0	0	0	0	0	0	4	0	0	0	0	0
ASV_1593	2	0	0	0	0	0	0	0	0	0	0	0	0	0	0	0	0	0
ASV_1594	0	0	0	0	0	0	0	0	0	0	0	0	0	0	0	0	2	0
ASV_1595	7	0	6	0	0	0	0	0	0	0	0	0	0	0	0	0	0	0
ASV_1603	0	0	0	0	0	0	8	0	18	9	0	0	0	8	0	0	12	19
ASV_1606	0	9	0	0	0	0	0	16	0	0	0	0	0	0	0	0	0	0
ASV_1607	0	0	0	0	0	0	0	0	0	0	0	0	0	0	0	0	2	0
ASV_1608	5	0	5	12	16	12	0	6	1	5	7	10	10	12	12	6	2	1
ASV_1610	0	0	0	0	0	0	0	0	2	0	0	0	0	0	0	0	0	0
ASV_1619	0	0	0	0	0	0	0	0	0	0	0	0	0	0	0	0	4	0
ASV_1621	0	0	0	0	0	0	0	1	0	0	0	0	0	0	0	0	0	0
ASV_1624	0	0	0	0	0	0	0	0	0	0	0	0	0	0	0	0	0	5
ASV_1626	0	0	0	3	0	0	0	0	0	0	0	0	0	0	0	0	0	0
ASV_1627	0	0	0	0	0	0	0	0	0	0	0	4	0	0	0	0	0	0
ASV_1628	0	0	0	0	0	0	0	0	0	0	0	0	0	10	0	0	0	0
ASV_1630	0	0	6	0	0	0	0	0	0	0	0	0	0	0	0	0	0	0
ASV_1631	0	0	0	0	0	0	0	0	0	0	3	0	0	0	0	0	0	0
ASV_1634	0	0	0	0	0	0	0	0	0	0	0	0	0	0	0	5	6	0
ASV_1637	0	0	0	0	0	0	0	14	10	10	0	0	0	0	4	3	0	0
ASV_1642	0	0	0	11	6	0	0	9	0	0	0	0	16	0	10	0	0	0
ASV_1643	1	0	0	0	0	5	0	0	0	0	0	0	0	0	0	0	0	0
ASV_1644	0	0	0	0	0	0	0	0	0	0	0	0	0	0	0	0	0	1
ASV_1652	0	0	0	3	0	0	0	0	0	0	0	0	0	0	0	0	0	0
ASV_1654	4	0	0	0	0	0	0	0	0	0	0	0	0	0	0	0	0	0
ASV_1658	0	0	1	0	0	0	0	0	0	0	0	0	0	0	0	0	0	0
ASV_1659	0	0	0	0	0	0	0	0	0	3	0	0	0	0	0	0	0	0
ASV_1660	1	1	0	1	0	0	3	1	2	0	0	1	1	0	0	0	0	0
ASV_1662	0	0	0	0	0	0	0	0	0	0	0	0	2	0	0	0	0	0
ASV_1663	1	0	0	0	0	0	0	0	0	0	0	0	0	0	0	0	0	0
ASV_1665	0	0	0	0	0	3	0	0	0	0	0	0	0	0	0	0	0	0
ASV_1666	1	0	0	0	0	0	0	0	0	0	0	0	0	0	0	0	0	0
ASV_1670	0	4	4	10	0	2	1	0	0	4	4	2	0	0	0	0	0	0
ASV_1671	0	0	0	0	0	0	0	0	0	2	0	0	0	0	0	0	0	0
ASV_1675	0	0	0	0	0	4	0	0	0	0	0	0	0	0	0	0	0	0
ASV_1678	0	0	0	0	0	0	0	0	0	0	0	2	0	0	0	0	0	0
ASV_1683	0	0	2	0	0	0	0	0	0	0	0	0	0	0	0	0	0	0
ASV_1685	0	0	0	0	0	0	5	0	0	0	0	0	0	0	0	0	0	0
ASV_1688	0	0	0	23	0	0	22	33	26	0	0	0	12	0	21	13	12	16
ASV_1689	16	7	13	9	8	0	21	9	21	27	29	32	17	19	10	28	11	23
ASV_1690	0	0	0	0	0	0	0	5	0	0	0	0	0	0	0	0	0	0
ASV_1691	0	0	0	0	0	0	0	0	0	0	0	0	0	0	0	0	2	0
ASV_1692	0	0	0	0	2	0	0	0	0	0	0	0	0	0	0	0	0	0
ASV_1694	0	0	0	0	0	0	0	0	0	0	0	0	0	0	0	0	0	3
ASV_1695	1	0	0	0	0	0	0	0	0	0	0	0	0	0	0	0	0	0
ASV_1703	0	0	6	0	0	10	0	0	0	0	0	0	0	0	0	0	0	1
ASV_1705	0	3	0	0	0	0	0	0	0	0	0	0	4	5	0	0	6	0
ASV_1707	0	0	0	0	0	5	0	0	0	9	0	0	0	0	0	5	5	8
ASV_1708	0	0	2	0	0	0	0	0	0	0	0	0	0	0	0	0	0	0
ASV_1711	0	3	0	0	0	0	0	0	0	0	0	0	0	0	0	0	0	0
ASV_1712	0	0	0	0	0	0	0	0	0	0	0	0	0	0	0	0	0	3
ASV_1715	0	0	0	0	0	0	0	0	0	2	0	0	0	0	0	0	0	0
ASV_1717	0	0	0	0	0	0	0	0	0	9	0	0	0	0	0	0	0	0
ASV_1718	0	0	0	0	0	0	0	0	0	0	0	0	0	0	0	0	3	0
ASV_1719	0	0	0	0	0	0	0	0	2	0	0	0	0	0	0	0	0	0
ASV_1720	0	0	0	0	0	0	0	0	0	0	0	0	0	0	3	0	0	0
ASV_1722	0	0	0	0	0	0	0	0	0	3	3	0	0	0	1	0	1	0
ASV_1724	0	0	0	0	12	0	0	0	0	0	0	0	0	0	0	0	0	0
ASV_1727	0	0	0	0	0	0	0	0	0	0	0	0	0	0	2	0	0	0
ASV_1729	0	0	0	0	0	0	3	0	0	0	0	0	0	0	0	0	0	0
ASV_1731	4	2	2	0	0	0	0	0	0	0	0	1	1	0	0	0	0	0
ASV_1733	0	0	0	0	0	0	0	0	0	0	3	0	0	0	0	0	0	0
ASV_1737	0	0	0	0	0	0	0	0	0	0	0	0	2	0	1	2	2	0
ASV_1738	0	0	0	0	0	2	0	0	0	0	0	0	0	0	0	0	0	0
ASV_1739	36	36	54	15	21	17	38	33	24	21	16	11	23	26	25	8	27	23
ASV_1741	0	0	0	0	0	0	0	0	2	0	0	0	0	0	0	0	0	0
ASV_1744	0	0	0	0	0	0	0	3	0	0	0	0	0	0	0	0	0	0
ASV_1746	0	0	0	0	0	0	0	0	0	0	0	0	0	0	1	0	0	0
ASV_1747	0	0	0	0	0	0	0	0	0	0	0	0	0	0	0	2	0	0
ASV_1749	0	0	0	0	0	0	0	0	0	0	0	0	0	0	0	2	0	0
ASV_1753	0	0	0	0	2	0	0	0	0	0	0	0	0	0	0	0	0	0
ASV_1755	0	0	0	0	1	0	0	2	2	0	1	0	0	0	0	0	0	0
ASV_1756	2	1	1	0	0	0	2	3	4	2	0	0	0	1	1	0	1	1
ASV_1758	0	0	6	9	0	0	4	0	6	7	0	9	0	4	0	0	0	3
ASV_1761	0	0	0	2	0	0	0	0	0	0	0	0	0	0	0	0	0	0
ASV_1763	0	0	0	0	0	0	0	0	0	0	0	0	0	0	0	0	0	1
ASV_1765	0	0	0	0	0	0	7	0	6	4	6	0	8	0	0	4	8	0
ASV_1766	0	0	1	5	0	0	0	0	0	4	0	0	0	0	3	0	0	2
ASV_1768	2	0	0	0	0	0	0	0	0	0	0	0	0	0	0	0	0	0
ASV_1769	0	0	0	0	0	0	0	0	0	3	0	0	0	0	0	0	0	0
ASV_1770	0	0	0	0	0	0	3	0	0	0	0	0	0	0	0	0	0	0
ASV_1772	0	0	0	0	0	0	0	0	0	0	0	0	5	0	0	0	0	0
ASV_1776	0	0	0	0	0	0	14	0	16	0	0	0	11	0	0	0	0	0
ASV_1780	0	0	0	0	0	0	0	0	0	0	0	0	0	0	0	2	0	0
ASV_1781	0	0	0	0	0	1	0	0	0	0	0	0	0	0	0	0	0	0
ASV_1782	0	8	4	0	0	5	7	10	0	0	0	0	9	3	0	0	0	0
ASV_1786	0	0	0	0	0	0	0	0	0	0	0	0	0	0	5	0	0	0
ASV_1787	0	0	0	0	0	0	0	0	0	0	0	0	0	0	0	1	0	0
ASV_1788	0	0	0	0	0	0	0	0	0	0	0	0	9	0	0	0	0	0
ASV_1791	0	0	0	0	4	0	0	0	0	0	0	0	0	0	0	0	0	0
ASV_1793	0	0	1	0	0	0	0	0	0	0	0	0	0	0	0	0	0	0
ASV_1795	0	0	0	0	0	2	0	0	0	0	0	0	0	0	0	1	0	0
ASV_1797	0	0	0	0	0	0	0	2	0	0	0	0	0	0	0	0	0	0
ASV_1801	0	0	0	0	0	0	0	0	3	0	0	0	0	0	0	0	0	3
ASV_1804	24	25	21	43	31	34	20	23	25	21	20	25	38	26	26	24	22	15
ASV_1806	0	0	0	0	0	4	0	0	0	0	0	0	0	0	0	0	0	0
ASV_1807	0	0	0	0	0	0	2	0	0	0	0	0	0	0	0	0	0	0
ASV_1809	0	0	0	0	9	0	0	0	0	0	0	8	0	0	0	0	0	0
ASV_1812	5	1	0	0	0	0	0	0	0	0	0	0	0	0	0	0	0	0
ASV_1813	0	3	0	0	0	0	0	0	0	0	9	0	6	5	0	4	0	15
ASV_1818	51	36	48	58	57	41	78	78	93	91	60	69	68	41	73	52	68	69
ASV_1820	19	21	26	0	22	13	14	0	0	14	16	0	0	0	19	0	22	16
ASV_1821	0	0	0	0	1	0	0	0	0	0	0	0	0	0	0	0	0	0
ASV_1823	0	0	0	0	0	0	1	0	0	0	0	0	0	0	0	0	0	0
ASV_1824	1	0	0	0	0	0	0	0	0	0	0	0	0	0	0	1	0	0
ASV_1827	0	0	0	0	0	0	0	0	0	1	0	0	0	0	0	0	0	0
ASV_1828	17	0	0	0	0	0	11	0	10	0	0	0	0	0	0	0	0	0
ASV_1829	0	4	0	4	0	0	0	0	3	9	4	3	5	2	0	0	3	5
ASV_1830	4	0	0	0	0	0	0	0	0	0	0	0	0	0	0	0	0	0
ASV_1831	0	0	0	0	0	8	0	0	0	0	0	0	0	0	0	0	0	0
ASV_1833	0	12	0	0	13	0	20	37	21	0	14	0	11	11	0	0	0	14
ASV_1834	0	1	0	0	0	0	0	0	1	0	0	0	0	2	0	0	0	0
ASV_1836	0	0	0	0	0	0	0	0	0	0	0	0	0	0	1	0	0	0
ASV_1838	0	0	0	0	0	0	0	0	0	0	0	7	0	0	0	0	0	0
ASV_1841	0	0	0	0	0	0	0	0	0	0	0	0	0	0	0	1	0	0
ASV_1843	0	0	1	0	0	4	2	0	0	0	0	0	0	0	0	0	0	0
ASV_1845	0	0	0	1	0	0	0	0	0	0	0	0	0	0	0	0	0	0
ASV_1846	0	5	3	4	0	0	0	0	0	0	0	0	0	0	0	0	0	0
ASV_1847	0	0	0	0	0	0	0	2	0	0	0	0	0	0	0	0	0	0
ASV_1848	0	0	0	0	0	0	8	0	0	0	0	0	0	0	0	0	0	0
ASV_1849	0	0	0	0	0	0	0	2	3	0	0	0	0	3	0	2	0	0
ASV_1852	0	0	0	0	0	0	0	0	0	0	0	0	0	1	0	0	0	0
ASV_1854	0	0	0	0	0	0	0	0	0	0	0	0	4	0	0	0	0	0
ASV_1858	0	1	0	0	0	0	0	0	0	0	0	0	0	0	0	0	0	0
ASV_1859	0	15	11	17	8	13	0	19	0	11	6	18	9	13	19	0	12	8
ASV_1865	0	0	0	0	0	0	0	0	0	0	0	1	0	0	0	0	0	0
ASV_1866	2	0	0	0	0	0	0	0	0	0	0	0	0	0	0	0	0	0
ASV_1868	0	0	2	0	0	0	2	0	0	2	0	0	0	0	0	0	0	0
ASV_1869	0	0	0	0	0	0	0	0	2	0	0	0	0	0	0	0	0	0
ASV_1871	0	0	0	0	3	0	0	0	0	0	0	0	0	0	0	0	0	0
ASV_1872	0	0	0	0	0	0	0	0	0	0	2	0	0	0	0	0	0	0
ASV_1873	0	0	5	0	0	0	2	0	0	5	0	0	0	0	0	0	0	0
ASV_1874	0	0	0	11	5	0	2	0	0	6	0	0	0	0	0	0	5	0
ASV_1877	144	119	125	165	149	137	148	178	180	115	138	124	132	125	117	140	128	140
ASV_1878	0	0	0	0	0	3	0	0	0	0	0	0	3	0	0	5	0	1
ASV_1880	5	2	0	7	0	0	0	8	0	0	7	7	10	0	7	0	0	0
ASV_1882	2	12	8	0	6	6	0	0	0	0	0	0	0	7	16	15	0	0
ASV_1886	0	0	0	0	0	0	0	0	0	0	0	0	0	6	0	0	0	0
ASV_1888	0	0	0	0	0	0	0	0	0	2	0	0	0	2	0	0	0	0
ASV_1891	0	0	0	0	2	0	0	0	0	0	0	0	0	0	0	0	0	0
ASV_1892	17	19	24	12	20	26	43	43	38	29	46	38	50	44	42	30	49	41
ASV_1894	0	0	0	0	0	0	0	0	0	0	0	0	0	2	0	0	0	0
ASV_1898	0	0	0	0	0	0	0	0	0	0	0	0	1	0	0	0	0	0
ASV_1899	0	0	6	0	0	0	6	0	0	0	0	0	0	0	7	7	0	0
ASV_1900	0	4	0	0	0	0	0	0	0	0	0	0	0	0	0	0	3	0
ASV_1903	0	0	0	0	0	0	0	0	0	0	0	0	0	2	0	0	0	0
ASV_1907	8	0	13	3	0	0	0	0	0	0	0	0	0	0	0	0	0	0
ASV_1909	0	0	0	2	0	0	0	0	0	0	0	0	0	0	0	0	0	2
ASV_1913	0	0	0	0	2	0	0	0	0	0	0	0	0	0	0	0	0	0
ASV_1917	0	0	0	0	2	0	0	0	0	0	0	0	0	0	0	0	0	0
ASV_1918	3	0	0	1	0	2	0	2	1	2	0	0	0	0	0	0	0	0
ASV_1921	15	20	18	13	18	27	11	0	3	7	12	21	0	0	7	0	7	3
ASV_1923	0	0	0	0	0	0	0	0	0	0	0	0	0	1	0	0	0	0
ASV_1926	0	2	0	0	0	0	0	0	0	0	0	0	0	0	0	0	0	0
ASV_1927	0	0	0	0	0	0	0	0	0	0	0	0	0	0	0	0	0	8
ASV_1928	0	0	0	0	0	0	0	0	0	0	0	0	0	0	0	0	4	0
ASV_1929	0	0	0	0	0	0	0	0	0	3	0	0	0	0	0	0	0	0
ASV_1933	0	0	3	8	0	10	0	0	0	0	0	5	0	0	0	0	0	9
ASV_1935	0	0	0	0	0	0	0	0	0	0	3	3	0	0	7	0	0	0
ASV_1936	0	0	0	0	0	0	0	0	0	6	0	0	0	0	0	0	0	0
ASV_1937	0	0	0	0	0	0	0	0	0	0	0	0	4	0	0	0	0	0
ASV_1943	2	4	1	2	0	4	3	2	1	0	5	1	4	2	0	0	0	0
ASV_1944	0	0	0	0	0	0	0	1	0	0	0	0	0	0	0	0	0	0
ASV_1946	0	1	0	0	0	0	0	0	0	0	0	0	0	0	0	0	0	0
ASV_1947	0	0	0	0	0	0	0	0	0	0	3	0	0	0	0	0	0	0
ASV_1950	0	0	5	0	0	0	0	0	0	0	0	0	0	0	0	0	0	0
ASV_1951	0	0	0	0	0	0	0	0	0	0	0	0	0	0	0	0	0	2
ASV_1954	0	0	0	3	0	0	0	0	0	0	0	0	0	0	0	0	0	0
ASV_1955	0	0	0	0	0	3	0	0	0	0	0	0	0	0	0	0	0	0
ASV_1957	0	0	0	0	0	0	0	0	0	0	0	0	0	0	0	2	4	0
ASV_1964	0	0	0	0	2	0	0	0	0	0	0	0	0	0	0	0	0	0
ASV_1968	0	0	0	0	0	0	0	0	1	0	0	0	0	0	0	0	0	0
ASV_1969	0	0	0	0	0	0	2	0	0	0	0	0	0	0	0	0	0	0
ASV_1974	0	0	0	0	0	0	0	0	0	0	0	0	0	0	0	0	3	0
ASV_1976	2	0	0	0	0	0	0	0	0	0	0	0	0	0	0	0	0	0
ASV_1981	0	0	0	0	5	0	0	0	0	0	0	0	0	0	0	0	0	0
ASV_1982	0	0	0	0	0	3	0	0	0	0	0	0	0	0	0	0	0	0
ASV_1984	0	0	0	0	0	0	4	0	0	0	0	0	0	0	0	0	0	0
ASV_1986	0	0	0	0	0	0	0	0	0	0	0	0	0	0	0	0	0	1
ASV_1987	2	0	0	0	0	0	0	0	0	0	0	0	0	0	0	0	0	0
ASV_1988	0	0	0	0	0	0	0	0	0	1	0	0	0	0	0	0	0	0
ASV_1990	0	0	0	0	0	1	0	0	0	0	0	0	0	0	0	0	0	0
ASV_1992	2	2	1	0	0	7	0	4	0	0	0	0	2	0	0	0	0	0
ASV_1996	0	0	0	0	0	2	0	0	0	0	0	0	0	0	0	0	0	0
ASV_1997	0	0	0	0	0	0	0	0	0	0	0	3	0	0	0	0	0	0
ASV_1998	0	0	0	0	0	3	0	0	0	0	0	0	0	0	0	0	0	0
ASV_1999	0	0	0	2	0	0	1	0	2	2	11	0	3	1	5	0	2	1
ASV_2006	0	0	0	0	0	2	9	5	0	0	0	0	6	0	0	0	0	0
ASV_2008	0	0	0	0	1	0	0	0	0	0	0	0	0	0	0	0	0	0
ASV_2010	16	13	13	0	9	4	10	10	8	5	6	0	8	7	13	8	9	8
ASV_2011	0	4	0	0	0	0	0	0	0	0	0	0	0	0	0	0	0	0
ASV_2013	0	0	0	0	0	0	0	0	0	5	0	0	0	0	0	0	0	0
ASV_2016	7	0	0	0	0	0	0	0	0	0	0	0	0	0	0	0	0	0
ASV_2020	0	4	0	0	0	0	0	0	0	0	0	0	0	0	0	0	0	0
ASV_2021	0	0	0	0	0	0	0	0	0	0	0	0	0	0	0	3	0	0
ASV_2028	0	0	0	0	0	0	0	0	0	0	0	0	0	2	0	0	0	0
ASV_2029	0	0	1	0	0	0	0	0	0	4	0	0	1	0	0	6	0	0
ASV_2033	0	0	0	0	2	0	0	0	0	0	0	0	0	0	0	0	0	0
ASV_2034	0	0	0	0	0	0	0	0	0	0	0	0	0	0	0	0	0	8
ASV_2045	0	0	0	0	0	0	0	0	10	0	0	0	0	0	0	0	0	0
ASV_2049	0	0	0	0	0	0	0	0	1	0	0	0	0	0	0	0	0	0
ASV_2050	0	0	0	0	0	0	0	3	0	0	0	0	0	0	0	0	0	0
ASV_2052	0	0	0	0	0	0	2	0	0	0	0	0	0	0	0	0	0	0
ASV_2053	0	0	0	0	0	0	0	0	0	0	0	4	0	0	0	0	0	0
ASV_2054	0	0	3	0	0	0	0	0	0	0	0	0	0	0	0	0	0	0
ASV_2061	0	0	0	0	0	0	0	0	0	2	0	0	0	0	0	0	0	0
ASV_2062	0	12	0	0	0	0	0	9	0	0	0	0	0	0	0	0	0	0
ASV_2063	0	0	6	6	0	0	0	0	0	0	0	0	0	0	0	0	6	0
ASV_2064	0	0	0	0	9	24	0	0	0	0	0	0	8	1	0	0	0	0
ASV_2067	0	3	0	0	0	0	0	0	0	0	0	0	0	0	0	0	0	0
ASV_2068	0	1	0	0	0	0	0	0	0	0	0	0	0	0	0	0	0	0
ASV_2070	1	0	0	0	0	0	0	0	0	0	1	0	0	0	0	0	0	0
ASV_2073	0	6	0	0	6	2	0	0	0	0	9	9	11	0	5	0	4	0
ASV_2079	0	0	0	0	0	0	0	0	0	0	2	0	0	0	0	0	0	0
ASV_2080	0	5	0	0	0	0	0	0	0	0	0	0	0	8	2	5	5	2
ASV_2082	0	0	0	0	3	0	0	0	0	0	0	0	0	0	0	0	0	0
ASV_2083	0	0	0	0	0	0	0	0	0	0	0	3	0	0	0	0	0	0
ASV_2085	0	0	0	0	0	0	8	0	0	0	0	0	0	0	0	0	0	0
ASV_2086	0	15	18	0	0	12	0	8	0	0	0	0	0	0	0	0	0	0
ASV_2088	0	0	3	0	1	0	0	0	0	0	0	0	0	0	0	0	0	0
ASV_2090	0	0	0	0	0	0	0	0	0	0	1	0	0	0	0	0	0	0
ASV_2093	0	0	0	0	0	0	0	9	0	0	12	0	0	0	0	13	0	12
ASV_2094	0	0	0	0	0	0	0	0	0	0	0	0	0	0	0	0	0	2
ASV_2095	0	0	5	0	0	0	0	0	0	0	0	0	0	0	0	0	0	0
ASV_2098	0	0	0	0	0	0	0	0	0	0	0	0	0	0	0	0	5	0
ASV_2099	0	0	0	0	0	0	0	0	0	0	0	0	0	0	0	0	1	0
ASV_2100	0	0	0	0	0	0	0	0	0	0	0	0	0	8	0	0	0	0
ASV_2101	0	0	0	6	0	0	0	11	0	0	0	0	0	0	0	0	0	0
ASV_2102	0	0	0	0	0	0	0	0	0	0	0	0	0	0	0	0	0	1
ASV_2103	0	0	0	0	0	0	0	0	0	0	0	10	0	0	0	0	0	5
ASV_2108	0	0	0	0	0	2	0	0	0	0	0	0	0	0	0	0	0	0
ASV_2113	0	17	14	0	0	0	0	0	0	0	0	0	0	0	0	0	0	0
ASV_2115	0	0	0	0	2	0	0	0	0	0	0	0	0	0	0	0	9	0
ASV_2116	0	0	0	0	0	0	0	0	0	0	0	0	0	0	0	4	0	0
ASV_2121	0	4	0	0	3	0	9	0	0	2	0	0	7	4	0	5	4	4
ASV_2122	0	0	0	0	0	0	0	0	0	2	0	0	0	0	0	0	0	0
ASV_2127	0	0	0	0	0	1	0	0	0	0	0	0	0	0	0	0	0	0
ASV_2133	0	0	0	0	0	0	0	0	0	0	0	0	0	0	0	0	0	2
ASV_2134	11	17	20	10	14	4	0	0	0	7	0	11	13	0	10	0	0	0
ASV_2135	0	1	0	0	0	0	0	0	0	0	0	0	0	0	0	0	0	0
ASV_2136	0	5	0	0	0	0	0	0	0	0	0	0	0	0	0	0	0	0
ASV_2137	0	0	0	0	0	3	0	0	0	0	0	0	0	0	0	0	0	0
ASV_2138	0	0	0	1	1	0	0	0	0	0	2	0	0	0	0	0	0	0
ASV_2140	0	0	0	0	0	0	0	0	0	0	0	0	0	0	0	0	0	3
ASV_2141	0	0	0	0	0	0	0	0	0	0	0	0	0	0	0	1	0	0
ASV_2144	0	0	0	0	0	0	0	0	0	0	0	0	0	0	0	0	0	10
ASV_2147	0	0	0	3	0	0	0	0	0	0	0	0	0	0	0	0	0	0
ASV_2149	0	0	0	0	0	0	0	0	0	6	0	3	0	0	0	0	0	0
ASV_2151	0	0	0	0	0	0	0	0	0	0	0	0	0	0	0	0	1	0
ASV_2152	0	0	0	0	0	0	0	0	0	0	0	0	2	0	0	0	0	0
ASV_2153	0	0	0	0	0	0	0	0	0	0	0	0	0	0	0	1	0	0
ASV_2154	0	0	0	0	0	0	0	0	0	0	0	0	0	0	3	7	0	5
ASV_2158	0	0	0	0	0	0	3	0	0	0	0	0	0	0	0	0	0	0
ASV_2159	0	0	0	17	0	7	0	0	0	19	0	0	0	0	0	0	0	7
ASV_2161	0	0	0	0	0	0	0	0	0	0	0	0	0	0	0	2	0	0
ASV_2163	0	0	0	0	0	0	0	4	0	0	0	0	0	0	0	0	0	0
ASV_2166	0	5	0	0	0	0	0	0	0	0	0	0	0	0	0	0	0	0
ASV_2169	0	0	0	0	0	0	10	0	0	0	0	0	0	0	0	5	0	0
ASV_2170	0	0	0	0	0	0	0	0	0	1	0	0	0	0	0	0	0	0
ASV_2173	0	0	0	0	0	0	0	0	0	3	0	0	0	0	0	0	0	0
ASV_2176	0	0	0	0	0	0	0	0	0	1	0	0	0	0	0	0	0	0
ASV_2177	8	0	0	0	0	0	0	0	0	0	0	0	0	0	0	0	0	0
ASV_2178	0	0	3	0	0	0	0	0	0	0	0	0	0	0	0	0	0	0
ASV_2179	0	0	0	0	0	0	0	0	0	0	0	0	1	0	0	0	0	0
ASV_2185	0	0	2	0	0	0	0	0	0	0	0	0	0	0	0	0	0	0
ASV_2186	0	0	0	0	9	0	0	0	0	0	0	0	0	0	0	0	0	0
ASV_2189	0	0	0	0	2	0	0	0	0	0	0	0	0	0	0	0	0	0
ASV_2190	2	1	0	0	2	4	0	3	1	0	0	0	0	1	0	0	0	0
ASV_2192	0	3	0	0	0	0	0	0	0	0	0	0	0	0	0	0	0	0
ASV_2194	0	0	0	0	0	0	0	0	0	0	4	0	0	0	0	0	0	0
ASV_2195	0	2	4	5	3	0	2	4	4	0	0	0	0	0	0	0	0	0
ASV_2196	0	1	0	0	0	0	0	0	0	0	0	0	0	0	0	0	0	0
ASV_2197	0	0	0	0	4	0	0	0	0	0	0	0	0	0	0	0	5	0
ASV_2200	0	0	0	0	0	0	0	0	0	0	0	0	0	0	3	0	0	0
ASV_2202	0	0	0	0	0	0	0	0	0	0	0	0	0	4	0	0	0	0
ASV_2203	7	14	18	18	0	16	0	0	8	11	12	0	0	0	8	9	9	8
ASV_2205	0	0	0	0	0	0	0	0	0	1	0	0	0	0	0	0	0	0
ASV_2207	0	0	0	0	0	0	0	0	0	0	5	0	0	0	0	0	0	0
ASV_2210	0	0	0	0	0	0	1	0	0	0	0	4	0	0	0	0	0	0
ASV_2211	1	0	0	0	0	7	0	1	0	8	3	0	8	2	8	0	3	6
ASV_2214	0	0	0	5	0	7	6	0	0	6	0	10	5	6	0	0	0	9
ASV_2215	0	0	0	0	0	0	0	0	0	0	0	0	0	0	0	0	0	2
ASV_2219	0	0	0	0	0	0	0	0	0	0	0	0	0	0	0	2	0	0
ASV_2223	0	2	0	0	0	0	0	0	0	0	0	0	0	0	0	0	0	0
ASV_2227	0	0	0	0	0	0	3	0	0	0	0	0	0	0	0	0	0	0
ASV_2233	0	0	0	0	0	0	0	0	0	2	0	0	0	0	0	0	0	0
ASV_2234	0	0	0	0	0	2	0	0	0	0	0	0	0	0	0	0	0	0
ASV_2236	0	0	0	0	0	0	0	0	0	0	0	0	0	0	3	0	0	0
ASV_2240	0	0	0	0	0	0	0	0	0	2	0	0	0	0	0	0	0	0
ASV_2241	0	0	0	0	0	0	0	0	0	0	0	0	2	0	0	0	0	0
ASV_2243	5	0	0	0	0	0	0	0	0	2	0	0	0	0	0	0	0	0
ASV_2244	0	0	2	0	0	0	0	0	0	0	0	0	0	0	0	0	0	0
ASV_2247	0	0	0	0	2	0	0	0	0	0	0	0	0	0	0	0	0	0
ASV_2248	0	0	0	0	1	0	0	0	0	0	0	0	0	0	0	0	0	0
ASV_2250	0	0	0	0	0	0	0	0	0	0	0	0	0	0	3	0	0	0
ASV_2251	0	0	0	0	0	0	0	0	0	0	0	0	0	0	0	0	1	0
ASV_2257	0	0	0	0	0	0	0	0	2	0	0	0	0	0	0	0	0	0
ASV_2259	0	6	0	0	0	0	0	0	0	0	0	0	0	0	0	0	0	0
ASV_2262	3	0	0	0	0	0	3	4	0	0	0	0	0	0	0	0	0	0
ASV_2265	0	1	0	2	0	0	0	0	0	0	0	0	0	0	0	0	0	0
ASV_2266	17	18	8	11	14	7	0	0	4	0	0	0	0	0	6	0	6	10
ASV_2267	0	0	0	2	0	3	2	0	0	0	0	0	0	0	0	0	0	0
ASV_2269	0	0	0	0	0	0	0	0	0	4	0	0	0	0	0	0	0	0
ASV_2272	0	0	0	6	0	0	0	0	0	0	0	0	0	0	0	0	0	0
ASV_2274	9	0	0	0	0	17	0	0	0	0	0	0	0	0	0	0	0	0
ASV_2275	0	0	0	0	0	0	0	0	0	0	0	0	0	0	3	0	0	0
ASV_2276	0	0	0	0	0	2	0	0	0	0	0	0	0	0	0	0	0	0
ASV_2279	0	0	0	0	0	0	0	0	0	0	0	0	0	0	0	0	0	3
ASV_2280	0	0	0	0	2	0	0	0	0	0	0	0	0	0	0	0	0	0
ASV_2282	0	0	0	0	0	7	0	0	0	0	0	0	0	0	0	0	0	3
ASV_2283	0	7	0	0	0	0	4	17	4	8	9	0	9	6	4	3	4	0
ASV_2287	0	0	0	0	0	0	0	0	0	0	0	5	0	0	0	0	0	0
ASV_2288	0	0	0	0	0	0	0	0	8	0	9	0	0	0	0	12	11	11
ASV_2290	0	0	0	0	0	0	0	0	0	0	0	0	0	0	3	0	0	0
ASV_2291	0	0	0	0	0	0	0	0	0	0	0	0	0	0	0	0	0	2
ASV_2292	0	0	0	14	0	0	0	0	0	0	0	0	0	0	0	0	0	0
ASV_2293	0	0	0	0	0	0	0	0	0	0	0	4	0	0	0	0	0	0
ASV_2296	0	0	0	0	0	0	4	0	0	0	0	0	0	0	0	0	0	0
ASV_2298	0	0	1	0	0	0	0	0	0	0	0	0	0	0	0	0	0	0
ASV_2300	0	3	0	0	0	0	0	0	0	0	0	0	0	0	0	0	0	0
ASV_2301	0	0	0	0	8	12	7	0	0	0	15	0	0	0	14	0	0	0
ASV_2302	0	0	0	0	0	0	0	0	0	0	0	0	0	0	0	1	0	0
ASV_2304	0	0	0	0	0	0	0	0	0	0	2	0	0	0	0	0	0	0
ASV_2305	0	0	0	0	0	0	0	0	1	0	0	0	0	0	0	0	0	0
ASV_2316	0	0	0	0	0	0	0	9	9	15	0	19	0	8	11	26	8	18
ASV_2317	5	0	0	0	0	0	0	0	0	0	0	0	0	0	0	0	0	0
ASV_2318	0	0	0	0	0	0	0	0	0	0	0	0	0	0	0	0	0	2
ASV_2321	0	0	0	0	0	0	0	0	0	0	0	0	0	3	0	0	0	0
ASV_2326	0	0	0	0	0	0	0	0	0	0	0	0	0	0	0	0	3	0
ASV_2327	0	0	0	0	0	0	0	0	0	0	0	0	0	0	0	0	3	0
ASV_2329	0	0	0	0	0	0	0	0	0	0	0	0	0	0	0	0	0	2
ASV_2330	0	0	0	0	0	0	0	0	0	0	0	0	0	0	0	2	0	0
ASV_2331	0	0	2	0	0	0	0	0	0	0	0	0	0	0	0	0	0	0
ASV_2333	3	0	0	0	0	0	0	0	0	0	3	0	0	0	0	0	0	0
ASV_2336	0	0	0	0	0	0	0	2	0	0	0	0	0	0	0	0	0	0
ASV_2340	0	0	0	0	1	0	0	0	0	0	0	0	0	0	0	0	0	0
ASV_2342	0	0	0	0	0	0	0	0	0	0	0	0	0	0	0	0	3	0
ASV_2343	0	0	0	0	0	0	0	0	0	0	0	0	2	0	0	0	0	0
ASV_2344	0	0	0	0	0	0	0	0	0	0	0	0	0	0	0	0	1	0
ASV_2346	0	0	0	0	0	0	0	0	0	0	0	0	0	0	0	0	0	3
ASV_2350	0	0	0	6	0	0	0	0	0	0	0	0	0	0	0	0	0	11
ASV_2352	0	3	0	8	0	4	2	0	4	0	6	0	0	0	0	0	0	0
ASV_2354	0	0	0	0	0	0	7	0	1	0	0	1	0	0	7	0	0	1
ASV_2356	0	0	0	0	0	0	1	0	0	0	0	0	0	0	0	0	0	0
ASV_2358	0	0	0	0	0	0	0	0	0	0	0	0	0	0	1	2	0	0
ASV_2359	0	2	0	0	0	0	0	0	0	0	0	0	0	0	0	0	0	0
ASV_2360	0	18	16	0	0	0	19	11	19	2	11	13	0	2	14	8	12	0
ASV_2367	8	12	0	15	13	8	3	0	0	0	0	4	8	9	0	0	0	13
ASV_2370	0	0	1	0	0	0	0	0	0	0	0	0	0	0	0	0	0	0
ASV_2374	0	0	0	0	0	1	0	0	0	0	0	0	0	0	0	0	0	0
ASV_2375	7	0	0	0	0	0	0	0	0	0	0	0	0	0	0	0	0	0
ASV_2376	0	0	0	0	0	0	0	0	0	0	0	0	0	1	0	0	0	0
ASV_2380	0	0	2	0	0	0	0	0	0	0	0	0	0	0	0	0	0	0
ASV_2381	0	0	0	0	0	0	0	0	0	0	0	0	0	0	0	0	0	4
ASV_2387	10	7	3	0	0	0	0	0	7	0	2	12	0	0	0	9	0	2
ASV_2393	0	0	11	0	21	0	0	0	0	0	0	0	0	0	11	16	0	15
ASV_2396	0	8	0	0	0	0	0	0	11	0	0	0	5	0	0	0	13	0
ASV_2397	21	22	17	16	32	20	23	20	19	16	11	21	18	11	16	7	0	24
ASV_2398	0	3	0	0	0	0	0	0	0	0	0	0	0	0	0	0	0	0
ASV_2399	0	0	9	2	8	0	4	5	8	5	8	5	0	7	4	4	9	6
ASV_2404	0	0	0	0	0	0	0	0	0	0	2	0	0	0	0	0	0	0
ASV_2405	0	0	0	1	0	0	0	0	0	0	0	0	0	0	0	0	0	0
ASV_2406	0	0	0	0	0	0	0	0	0	0	0	0	0	0	1	0	0	0
ASV_2408	0	0	0	0	0	0	0	0	0	0	0	0	0	0	0	2	0	0
ASV_2411	0	0	0	0	0	0	0	0	0	0	0	0	0	0	2	0	0	0
ASV_2416	0	0	3	0	0	2	0	0	0	0	3	0	0	0	0	0	0	1
ASV_2418	2	0	0	0	0	0	0	0	0	0	0	0	0	0	0	0	0	0
ASV_2419	0	0	0	0	0	3	0	0	0	0	0	0	0	0	0	0	0	0
ASV_2420	0	0	0	0	0	0	0	0	0	0	0	0	0	0	0	0	0	5
ASV_2425	0	0	0	9	0	0	0	0	8	4	0	0	0	0	0	1	0	0
ASV_2426	0	0	0	0	0	0	0	2	0	0	0	0	0	0	0	0	0	0
ASV_2427	0	0	0	0	0	0	0	0	0	0	0	0	0	0	0	0	0	6
ASV_2428	0	0	0	0	0	0	0	0	0	0	0	0	0	0	2	0	0	0
ASV_2431	0	0	0	0	0	0	0	0	0	0	0	0	0	0	3	0	0	0
ASV_2434	0	0	0	0	0	0	2	0	0	0	0	0	0	0	0	0	0	0
ASV_2436	0	0	0	0	0	0	0	0	0	0	4	0	0	0	0	0	0	0
ASV_2440	0	5	0	6	0	4	0	0	0	0	0	0	0	0	0	0	0	0
ASV_2442	0	0	0	0	0	0	0	0	0	0	0	2	0	0	0	0	0	0
ASV_2443	0	0	0	0	0	0	10	1	0	0	0	0	0	0	0	0	0	0
ASV_2448	0	0	0	0	0	0	0	0	0	0	0	0	0	0	0	1	0	0
ASV_2449	0	0	0	0	0	2	0	0	0	0	0	0	0	0	0	0	0	0
ASV_2450	0	0	0	0	0	0	0	2	0	0	0	0	0	0	0	0	0	0
ASV_2452	0	0	0	0	0	0	2	0	0	0	0	0	0	0	0	0	0	0
ASV_2453	0	0	0	0	0	0	0	0	0	0	0	0	0	0	0	0	1	0
ASV_2454	0	0	0	0	0	0	0	0	1	0	0	0	0	0	0	0	0	0
ASV_2456	0	0	0	0	0	0	0	0	0	0	0	0	0	0	1	0	0	0
ASV_2459	0	0	5	0	0	0	0	0	0	5	0	0	0	0	0	0	0	5
ASV_2462	0	0	0	0	0	0	0	0	0	0	0	0	0	2	0	0	0	0
ASV_2463	0	0	2	0	0	0	0	0	0	0	0	0	0	0	0	0	0	0
ASV_2464	0	0	0	0	0	0	0	0	0	2	0	0	0	0	0	0	0	0
ASV_2465	0	0	0	0	5	0	0	0	0	0	0	0	0	0	0	0	0	0
ASV_2469	0	0	0	0	2	0	0	0	0	0	0	0	0	0	0	0	0	0
ASV_2472	0	0	0	0	0	0	0	0	0	0	0	0	0	2	0	0	0	0
ASV_2475	1	0	0	0	0	0	0	0	0	0	0	0	0	0	0	0	0	0
ASV_2479	3	0	0	0	0	0	0	0	0	0	0	0	0	0	0	0	0	0
ASV_2485	0	0	3	0	0	0	0	0	0	0	0	0	0	0	0	0	0	0
ASV_2489	0	0	0	0	0	0	0	0	0	0	0	0	0	0	0	2	0	0
ASV_2490	0	0	0	3	0	0	0	0	0	0	0	0	0	0	0	0	0	0
ASV_2491	0	0	0	6	0	0	0	0	0	0	0	0	0	0	0	0	0	0
ASV_2497	0	0	0	0	0	0	0	0	0	0	0	0	2	0	0	0	0	0
ASV_2498	0	2	0	0	0	0	0	0	0	0	0	0	0	0	0	0	0	0
ASV_2500	0	3	0	0	0	0	0	0	0	0	0	0	0	0	0	0	0	0
ASV_2502	7	0	0	0	0	0	27	0	0	34	27	55	32	26	62	64	112	73
ASV_2503	0	0	0	0	0	0	0	0	0	2	0	0	0	0	0	0	0	0
ASV_2504	0	0	0	3	0	0	0	0	0	3	2	0	0	0	0	0	0	0
ASV_2505	0	0	0	0	0	0	0	0	0	0	0	1	2	0	0	0	0	0
ASV_2510	0	0	0	0	0	0	0	0	0	0	0	0	0	0	0	2	0	0
ASV_2513	0	8	0	0	0	0	0	0	0	0	0	0	0	0	0	0	0	0
ASV_2515	0	0	0	0	5	0	0	0	0	0	0	0	0	0	0	5	0	0
ASV_2516	0	0	0	0	0	0	3	0	0	0	0	0	0	0	0	0	0	0
ASV_2517	0	6	0	0	0	0	0	0	0	0	0	0	0	0	0	0	0	0
ASV_2519	0	0	0	0	0	3	0	0	0	0	0	0	0	0	0	0	0	0
ASV_2524	0	0	0	0	0	0	0	0	1	0	0	0	0	0	0	0	0	0
ASV_2525	0	0	0	0	0	0	0	0	2	0	0	0	0	0	0	0	0	0
ASV_2526	0	0	1	0	1	3	0	0	0	0	0	0	0	0	0	0	0	0
ASV_2529	0	0	0	0	0	0	2	0	0	0	0	0	0	0	0	0	0	0
ASV_2532	0	0	0	0	0	0	0	0	0	0	0	0	0	0	0	4	0	0
ASV_2533	0	0	0	2	0	0	0	0	0	0	0	0	0	0	0	0	0	2
ASV_2534	0	0	0	0	0	0	2	0	0	0	0	0	0	0	0	0	0	0
ASV_2536	0	0	0	1	0	0	0	4	0	0	0	0	0	0	0	0	0	0
ASV_2541	0	0	0	0	3	0	0	0	0	0	0	0	0	0	0	0	0	0
ASV_2542	0	0	0	0	0	0	0	4	0	0	0	0	0	0	0	0	0	0
ASV_2544	0	0	0	0	0	2	0	0	0	0	0	0	0	0	0	0	0	0
ASV_2545	0	0	0	0	0	0	0	0	0	0	0	0	0	0	0	0	0	3
ASV_2546	0	2	0	0	0	0	0	0	0	0	0	0	0	0	0	0	0	0
ASV_2547	0	0	0	18	21	12	0	0	0	18	15	10	6	10	11	16	0	22
ASV_2548	0	0	0	0	0	0	0	0	0	0	0	0	2	0	0	0	0	0
ASV_2549	6	0	0	0	0	0	0	0	0	0	0	0	0	0	0	0	0	0
ASV_2552	0	0	0	0	0	0	0	0	0	2	0	0	0	0	0	0	0	0
ASV_2553	4	0	1	0	2	2	1	0	3	0	0	0	0	0	0	0	0	0
ASV_2555	0	0	0	0	0	0	0	0	0	0	3	0	0	0	0	0	0	0
ASV_2562	0	0	0	0	0	0	0	0	0	0	3	0	0	0	0	0	0	4
ASV_2566	8	0	0	0	0	0	0	0	0	0	0	0	0	0	0	0	0	0
ASV_2567	0	0	0	0	0	1	0	0	0	0	0	0	0	0	0	0	0	0
ASV_2568	0	0	0	6	0	0	0	0	0	0	0	0	0	0	0	0	0	0
ASV_2572	52	37	45	46	35	28	44	55	52	32	35	43	49	42	34	31	39	38
ASV_2574	0	0	0	0	0	2	0	0	0	0	0	0	0	0	0	0	0	0
ASV_2575	0	0	0	3	0	0	0	0	0	0	0	0	0	0	0	0	0	0
ASV_2579	0	0	1	0	0	0	0	0	1	0	0	0	0	0	0	0	0	0
ASV_2581	15	0	0	10	0	0	0	0	18	0	0	0	0	0	0	0	0	0
ASV_2582	0	0	2	2	0	0	0	0	0	0	0	0	0	0	0	0	0	0
ASV_2583	0	0	0	0	0	0	0	0	3	0	0	0	0	0	0	0	0	0
ASV_2585	0	0	0	0	0	0	0	2	0	0	0	0	0	0	0	0	0	0
ASV_2587	0	0	0	0	0	0	0	0	0	3	0	0	0	0	0	0	0	0
ASV_2588	0	0	6	0	0	0	1	0	1	0	0	0	0	0	0	0	0	0
ASV_2589	0	0	0	0	0	0	0	0	0	0	0	0	2	0	0	0	0	0
ASV_2590	0	0	0	0	0	0	3	0	0	0	0	0	0	0	0	0	0	0
ASV_2591	0	0	1	0	0	0	0	0	0	0	0	0	0	0	0	0	0	0
ASV_2593	0	0	0	0	0	0	0	0	0	0	0	0	0	10	8	0	9	4
ASV_2594	0	0	0	0	0	0	1	0	0	0	0	0	0	0	0	0	0	0
ASV_2595	0	0	0	0	0	0	0	0	0	0	0	0	1	0	0	0	0	0
ASV_2597	3	0	0	0	0	0	0	0	0	0	0	0	0	0	0	0	0	0
ASV_2601	0	2	0	0	0	0	0	0	0	0	0	0	0	0	0	0	0	0
ASV_2604	0	0	0	0	8	0	0	0	0	0	0	0	0	0	0	0	0	0
ASV_2605	0	0	0	10	0	0	0	0	0	0	0	0	0	0	0	0	0	0
ASV_2606	4	0	0	0	0	0	0	0	0	0	0	0	0	0	0	0	0	0
ASV_2608	0	0	0	0	0	0	0	0	0	0	0	0	0	2	0	0	0	0
ASV_2613	0	0	0	0	0	0	0	0	0	0	0	0	0	0	0	0	5	0
ASV_2614	0	0	1	0	0	0	0	1	4	0	0	0	0	0	0	0	0	0
ASV_2616	0	0	0	0	0	0	0	0	0	0	1	0	0	0	0	0	0	0
ASV_2618	0	0	0	0	0	0	0	28	0	0	0	0	0	0	0	0	0	0
ASV_2619	0	0	0	0	0	0	0	0	0	0	0	2	0	0	0	0	0	0
ASV_2621	0	0	0	0	2	0	0	0	0	0	0	0	0	0	0	0	0	0
ASV_2623	0	0	4	0	0	0	0	0	0	0	0	0	0	0	0	0	0	0
ASV_2624	0	0	0	0	0	0	0	0	0	0	0	0	0	0	0	0	2	0
ASV_2625	0	0	0	0	0	0	0	17	0	0	0	0	0	0	0	0	0	0
ASV_2626	0	3	0	0	0	0	5	0	4	0	3	4	0	0	3	3	2	6
ASV_2627	188	210	181	176	183	237	212	169	200	145	151	176	231	181	159	167	145	147
ASV_2629	0	0	0	0	0	0	0	4	7	17	0	0	0	0	8	0	0	10
ASV_2630	0	0	0	0	0	0	0	0	3	0	0	0	0	0	0	0	0	0
ASV_2631	0	0	0	2	0	0	0	0	0	0	0	0	0	0	0	0	0	0
ASV_2632	0	0	0	0	0	0	0	0	0	2	0	0	0	0	0	0	0	0
ASV_2634	2	0	0	0	1	2	2	0	0	0	2	0	0	0	0	0	0	0
ASV_2635	0	3	0	0	0	0	0	0	0	0	0	0	0	0	0	0	0	0
ASV_2636	0	0	0	0	0	0	0	2	0	0	0	0	0	0	0	0	0	0
ASV_2638	0	0	0	0	0	0	0	0	0	0	0	0	0	0	1	0	0	0
ASV_2639	0	0	0	0	3	0	0	0	0	0	0	0	0	0	0	0	0	0
ASV_2645	0	6	0	0	8	25	14	0	0	0	0	9	15	6	0	11	3	1
ASV_2646	0	0	0	0	0	0	0	0	0	0	0	1	0	0	0	0	0	0
ASV_2647	0	0	0	0	0	0	0	0	3	0	0	0	0	0	0	0	0	0
ASV_2648	0	0	0	0	0	0	0	0	0	0	0	0	1	0	0	0	0	0
ASV_2649	0	1	1	5	7	4	0	0	2	7	5	0	0	0	2	5	0	0
ASV_2651	11	15	9	0	19	12	9	12	14	16	17	13	17	15	14	0	12	14
ASV_2652	0	0	0	3	0	0	0	0	0	0	0	0	0	0	0	0	0	0
ASV_2654	0	0	0	0	0	0	0	0	0	0	0	0	0	0	0	5	0	0
ASV_2656	5	5	13	19	9	17	6	15	16	15	9	16	16	15	17	10	15	14
ASV_2664	0	0	0	0	0	0	0	0	0	7	0	0	0	0	0	7	0	0
ASV_2665	0	3	3	0	0	0	0	0	0	0	0	0	2	0	5	0	0	0
ASV_2666	0	0	0	0	0	0	0	0	0	0	0	0	0	0	0	0	3	0
ASV_2667	0	0	0	0	2	0	0	0	0	0	0	0	0	0	0	0	0	0
ASV_2670	0	0	0	0	0	0	0	0	0	2	0	0	0	0	0	0	0	0
ASV_2672	0	0	0	0	1	0	0	0	0	1	0	1	0	0	0	0	0	0
ASV_2673	0	0	0	0	0	0	0	0	0	0	0	0	0	1	3	0	0	0
ASV_2677	0	3	0	0	0	0	0	0	0	0	0	0	0	0	0	0	0	0
ASV_2678	0	0	0	0	3	0	0	0	0	0	0	0	0	0	0	0	0	0
ASV_2680	0	0	0	1	0	0	0	0	0	0	0	0	0	0	0	0	0	0
ASV_2685	0	1	0	3	0	0	0	0	0	0	0	0	0	0	0	0	0	0
ASV_2686	0	3	0	0	0	0	0	0	0	0	0	0	0	0	0	0	0	0
ASV_2687	0	0	0	0	0	0	0	0	0	3	0	0	0	0	0	0	0	0
ASV_2689	3	6	0	10	4	0	0	3	3	1	0	7	8	6	5	3	2	2
ASV_2690	0	0	0	0	0	0	0	0	0	0	0	0	0	2	0	0	0	0
ASV_2692	0	2	0	0	0	0	0	0	0	0	0	0	0	0	0	0	0	0
ASV_2695	0	0	6	0	0	0	0	0	0	0	0	0	0	0	0	0	0	0
ASV_2696	0	0	0	0	0	0	0	0	0	0	0	0	4	0	0	0	0	0
ASV_2697	0	2	0	0	0	0	0	0	0	0	0	0	0	0	0	0	0	0
ASV_2700	0	0	0	0	0	0	0	2	1	2	0	0	3	0	0	0	0	0
ASV_2701	14	10	7	12	24	13	26	16	10	16	15	11	18	0	0	0	0	0
ASV_2703	0	1	0	0	0	0	0	0	0	0	0	0	0	0	0	0	0	0
ASV_2704	0	0	0	0	0	0	0	0	0	0	0	0	0	3	0	0	0	0
ASV_2705	12	17	11	18	20	38	23	18	18	12	18	31	23	19	18	18	22	18
ASV_2707	0	0	0	0	0	0	0	0	0	0	0	0	0	0	3	0	0	0
ASV_2708	1	0	0	0	0	0	0	0	0	0	0	0	0	0	0	0	0	0
ASV_2710	29	14	37	14	0	24	18	42	27	0	13	0	26	21	23	0	0	0
ASV_2716	0	0	0	0	0	0	0	0	0	0	0	0	2	0	8	0	5	0
ASV_2718	0	0	0	1	1	0	8	0	0	0	0	0	6	0	0	0	0	0
ASV_2719	0	0	3	0	0	0	0	0	0	0	0	0	0	0	0	0	0	0
ASV_2721	0	5	3	5	4	0	5	1	0	2	0	0	0	0	0	0	0	0
ASV_2722	0	0	0	0	2	0	0	0	0	0	0	0	0	0	0	0	0	0
ASV_2723	0	0	0	0	0	0	0	0	0	0	0	7	0	0	0	0	0	0
ASV_2724	2	0	0	0	0	0	0	0	0	0	0	0	0	0	0	0	0	0
ASV_2725	0	0	0	0	0	0	0	0	3	0	0	0	0	0	0	0	0	0
ASV_2727	18	24	25	0	20	16	0	0	17	0	0	0	0	0	0	17	0	17
ASV_2732	0	0	0	0	0	0	0	0	0	0	0	0	0	0	1	0	0	0
ASV_2734	0	0	0	0	0	0	0	0	0	0	0	0	0	0	0	0	0	3
ASV_2738	0	0	0	0	0	0	0	0	0	0	2	0	0	0	0	0	0	0
ASV_2740	0	0	0	0	0	0	0	0	0	0	0	0	0	0	0	1	0	0
ASV_2743	0	0	0	0	0	0	0	0	0	0	0	0	0	0	5	0	0	0
ASV_2744	0	0	0	0	0	0	0	2	0	0	0	0	0	0	0	0	0	0
ASV_2747	0	0	0	0	0	0	0	0	0	0	0	0	0	0	5	0	0	0
ASV_2749	0	0	0	0	0	0	0	0	0	0	2	0	0	0	0	0	0	0
ASV_2751	0	0	0	0	0	0	0	0	0	2	0	0	0	0	0	0	0	0
ASV_2752	0	0	0	1	1	0	0	0	0	3	0	0	1	4	0	0	0	0
ASV_2753	0	0	0	0	0	0	0	0	0	0	0	0	5	0	0	0	2	0
ASV_2755	0	0	0	0	0	0	0	0	0	0	0	0	0	0	2	0	0	0
ASV_2756	0	0	2	0	0	0	0	0	0	0	0	0	0	0	0	0	0	0
ASV_2759	0	0	0	0	0	0	0	0	0	0	0	0	0	4	0	0	1	3
ASV_2760	0	0	0	2	0	0	0	0	0	0	0	0	0	0	0	0	0	0
ASV_2763	0	0	0	0	0	0	0	0	0	0	0	0	0	3	0	0	0	0
ASV_2766	0	0	0	0	0	0	0	0	0	0	0	0	0	0	0	0	1	0
ASV_2767	0	2	0	0	0	0	0	0	0	0	0	0	0	0	0	0	0	0
ASV_2770	0	6	4	0	0	0	6	0	0	5	0	0	0	0	0	0	0	0
ASV_2773	0	0	0	0	2	0	0	0	0	0	0	0	0	0	0	0	0	0
ASV_2774	0	0	0	0	0	0	0	0	0	0	0	0	2	0	0	0	0	0
ASV_2775	0	0	0	0	0	0	0	3	0	0	0	0	0	0	0	0	0	0
ASV_2776	0	0	0	0	0	0	1	0	0	0	0	0	0	0	0	0	0	0
ASV_2779	2	0	0	0	0	0	0	0	0	0	0	0	0	0	0	0	0	0
ASV_2782	3	0	0	0	0	0	0	0	0	0	0	0	0	0	0	0	0	0
ASV_2783	0	0	1	0	0	0	0	0	0	0	0	0	0	0	0	0	0	0
ASV_2786	0	0	0	0	0	0	0	0	0	0	0	0	0	4	0	0	0	0
ASV_2787	0	0	3	0	0	0	0	7	2	0	6	4	4	0	4	4	1	3
ASV_2788	0	0	0	0	0	0	0	0	0	0	0	0	0	0	0	0	0	3
ASV_2789	0	0	0	0	4	0	0	0	0	0	0	0	0	0	0	0	0	0
ASV_2790	0	0	0	0	0	1	0	0	0	0	3	0	0	0	0	3	0	0
ASV_2792	0	0	0	0	0	0	0	0	0	0	0	30	0	0	0	0	0	0
ASV_2793	0	0	0	0	0	0	0	0	2	0	0	0	1	0	0	0	0	0
ASV_2794	0	0	0	0	0	0	0	0	0	0	0	0	0	0	0	2	0	0
ASV_2796	0	0	0	6	0	0	0	0	0	0	0	0	0	0	0	0	0	0
ASV_2803	0	0	0	0	0	0	0	0	0	0	2	0	0	0	0	0	0	0
ASV_2805	0	0	0	0	0	0	0	0	0	0	0	0	0	0	0	3	0	0
ASV_2809	0	0	0	0	0	0	0	0	0	0	0	0	0	4	0	0	0	0
ASV_2811	0	0	0	0	0	1	0	0	0	0	1	0	0	0	0	0	0	0
ASV_2812	0	0	0	0	0	0	0	0	0	0	2	0	0	0	0	0	0	0
ASV_2815	0	0	0	0	0	0	0	0	0	0	0	7	0	0	0	0	0	0
ASV_2816	0	0	0	0	0	0	0	0	0	0	5	0	0	0	0	0	0	0
ASV_2821	0	0	0	0	0	1	0	0	0	0	0	0	0	0	0	0	0	0
ASV_2823	0	0	0	0	0	0	0	0	0	1	0	0	0	0	0	0	0	0
ASV_2826	0	0	1	0	0	0	0	0	0	0	0	0	0	0	0	0	0	0
ASV_2827	0	0	0	0	0	0	0	0	0	0	0	0	0	0	0	0	0	1
ASV_2828	0	0	0	0	0	0	0	0	0	0	3	0	0	0	0	0	0	0
ASV_2832	20	30	26	40	67	62	45	40	38	31	38	31	41	29	50	48	27	34
ASV_2835	79	70	76	53	60	68	65	78	78	58	56	48	29	36	50	44	61	70
ASV_2837	0	0	0	0	3	0	0	0	0	0	0	0	0	0	0	0	0	0
ASV_2838	0	0	0	0	0	3	0	0	0	0	0	0	0	0	0	0	0	0
ASV_2839	0	0	1	0	0	0	0	0	0	0	0	0	0	0	0	0	0	0
ASV_2840	0	0	0	0	0	0	0	0	0	0	0	0	0	0	0	2	0	0
ASV_2844	0	7	0	0	12	0	0	0	8	13	0	10	10	0	9	0	0	11
ASV_2846	0	0	0	0	0	0	0	0	0	3	0	0	0	0	0	0	0	0
ASV_2851	0	0	0	0	0	0	0	0	0	0	1	0	0	0	0	0	0	0
ASV_2854	0	0	0	0	0	0	0	0	0	0	0	3	0	0	0	0	0	0
ASV_2855	8	0	0	0	0	3	0	0	0	9	0	9	11	22	10	0	8	7
ASV_2856	0	0	0	13	0	0	0	0	0	0	0	1	0	0	0	0	0	0
ASV_2859	0	0	0	3	0	0	0	0	0	0	0	0	0	0	0	0	4	0
ASV_2862	0	0	0	0	0	0	0	0	0	0	0	3	0	0	0	0	0	0
ASV_2863	0	0	0	0	0	0	0	0	0	0	0	0	0	0	1	0	0	0
ASV_2864	0	0	0	0	0	0	0	0	0	0	4	0	0	0	0	0	0	0
ASV_2868	0	0	0	0	0	0	0	0	0	0	0	0	1	0	0	0	0	0
ASV_2870	0	0	0	3	0	0	0	0	0	0	0	0	0	0	0	0	0	0
ASV_2871	0	0	0	0	0	0	0	0	0	0	0	0	0	0	0	0	0	2
ASV_2872	0	0	0	0	3	0	0	0	0	0	0	0	0	0	0	0	0	0
ASV_2875	0	0	0	0	0	0	0	2	0	0	0	0	0	0	0	0	0	0
ASV_2876	0	0	0	0	0	2	0	0	0	0	0	0	0	0	0	0	0	0
ASV_2877	21	0	18	30	18	25	15	13	21	19	22	15	18	23	29	28	29	21
ASV_2878	41	36	0	46	42	0	0	50	70	48	38	60	27	27	29	40	40	28
ASV_2879	0	0	0	1	0	0	0	0	0	0	0	0	0	0	0	0	0	0
ASV_2881	42	33	52	37	24	38	23	32	27	21	13	29	30	25	12	17	25	28
ASV_2886	0	0	0	0	0	0	0	3	0	0	0	0	0	0	0	0	0	0
ASV_2887	0	0	0	0	3	0	0	0	0	0	0	0	0	0	0	0	0	0
ASV_2892	0	0	0	0	0	0	0	0	0	0	0	0	0	1	0	0	0	0
ASV_2895	0	0	0	0	0	0	0	0	0	0	0	0	0	0	0	0	2	0
ASV_2898	0	0	0	0	6	0	0	0	0	0	0	0	0	0	0	0	0	0
ASV_2899	21	31	20	26	20	16	32	33	32	24	24	30	30	31	21	35	20	23
ASV_2903	0	0	0	0	0	0	0	0	0	0	0	0	3	0	0	0	0	0
ASV_2904	18	25	12	10	5	18	7	13	19	9	14	33	8	8	2	13	10	7
ASV_2905	0	0	0	0	0	0	0	0	0	0	3	0	0	0	0	0	0	0
ASV_2909	0	0	3	0	0	0	0	0	0	0	0	0	0	0	0	0	0	0
ASV_2911	0	0	0	0	0	0	0	0	0	1	0	0	0	0	0	0	0	0
ASV_2912	0	0	0	0	0	0	0	0	0	0	0	0	0	4	0	0	0	0
ASV_2919	0	0	0	0	0	1	0	1	0	0	0	0	0	0	0	0	0	0
ASV_2920	0	0	0	0	0	0	0	0	0	0	1	0	0	0	0	0	0	0
ASV_2922	0	0	0	0	0	0	0	0	0	0	0	0	0	0	0	0	0	2
ASV_2923	0	0	0	0	0	0	0	0	0	0	0	0	0	0	4	0	0	0
ASV_2926	0	4	0	0	0	0	0	0	0	0	0	0	0	0	0	0	0	0
ASV_2929	0	0	0	0	0	0	0	0	0	0	0	0	0	1	0	0	0	0
ASV_2930	0	0	0	0	0	0	0	0	0	0	0	0	0	0	1	0	0	0
ASV_2934	0	0	0	0	0	0	0	0	1	0	0	0	2	0	0	0	0	0
ASV_2935	0	0	0	0	0	0	0	0	0	0	0	3	0	0	0	0	0	0
ASV_2938	0	0	0	0	2	0	0	0	4	0	1	0	0	0	0	0	0	0
ASV_2939	8	3	9	0	9	5	6	6	5	7	0	8	0	0	3	7	2	6
ASV_2940	0	0	0	0	0	0	1	1	0	0	0	0	0	0	0	0	0	0
ASV_2944	0	0	0	0	2	0	0	0	0	0	0	0	0	0	0	0	0	0
ASV_2945	0	0	0	0	0	0	0	0	0	0	1	0	0	0	0	0	0	0
ASV_2946	0	0	0	0	0	0	0	0	4	0	0	0	0	0	0	0	0	3
ASV_2947	0	0	0	0	1	0	0	0	0	0	0	0	0	0	0	0	0	0
ASV_2949	0	0	0	0	0	0	0	0	0	2	0	0	0	0	0	0	0	0
ASV_2951	0	0	0	0	0	0	0	0	0	0	0	0	0	0	1	0	0	0
ASV_2952	0	0	0	0	0	0	0	0	4	0	0	0	0	0	6	0	0	0
ASV_2954	0	0	0	0	0	0	0	0	0	0	1	0	0	0	0	0	0	0
ASV_2956	0	0	0	0	0	0	0	0	0	0	0	0	0	0	0	0	5	0
ASV_2957	0	0	0	3	0	0	0	0	0	0	0	0	0	0	0	0	0	0
ASV_2958	0	0	0	0	0	0	0	0	0	0	0	0	1	0	0	0	0	0
ASV_2962	2	0	0	0	0	0	0	0	0	0	0	0	0	0	0	0	0	0
ASV_2964	0	0	0	2	0	0	0	0	0	0	0	0	0	0	0	0	0	0
ASV_2966	2	0	0	0	0	0	0	0	0	0	0	0	0	0	0	0	0	0
ASV_2969	0	0	0	0	0	0	0	0	0	0	0	0	2	0	0	0	0	0
ASV_2970	0	0	0	0	0	0	0	0	0	0	0	13	0	13	6	0	16	0
ASV_2978	31	24	39	0	29	26	35	27	30	26	0	0	20	30	34	30	39	20
ASV_2979	0	0	0	0	0	0	0	0	0	0	0	0	5	0	0	0	0	0
ASV_2980	0	0	0	0	0	0	0	0	0	7	0	0	0	0	0	0	0	0
ASV_2982	0	10	12	0	13	3	0	15	9	0	0	0	0	12	0	5	10	0
ASV_2983	0	2	0	0	0	0	0	0	0	0	0	0	0	2	0	0	0	0
ASV_2990	0	0	2	0	0	0	0	0	0	0	0	0	0	0	0	0	0	0
ASV_2991	0	0	0	0	0	0	0	2	0	0	0	0	0	0	0	0	0	0
ASV_2994	0	0	0	0	0	0	0	0	11	0	0	0	0	0	0	0	0	0
ASV_3002	0	0	0	0	0	0	0	0	0	0	16	0	0	0	0	0	0	0
ASV_3003	0	0	0	0	0	3	0	0	0	0	0	1	0	0	0	0	0	0
ASV_3006	0	0	0	0	0	0	0	0	0	0	0	0	0	0	0	2	0	0
ASV_3007	0	0	0	0	0	0	0	0	0	3	0	0	0	0	0	0	0	0
ASV_3010	0	0	3	0	0	0	0	0	0	0	0	0	0	0	0	0	0	0
ASV_3011	0	0	2	0	0	0	0	0	0	0	0	0	0	0	0	0	0	0
ASV_3013	0	0	0	0	0	1	0	0	0	0	0	0	0	0	0	0	0	0
ASV_3015	0	0	0	1	0	0	0	0	0	0	0	0	0	0	0	0	0	0
ASV_3017	0	0	0	0	0	0	0	0	0	0	0	0	5	0	0	0	0	0
ASV_3019	0	0	0	0	0	0	0	2	0	0	0	0	0	0	0	0	0	0
ASV_3022	0	0	0	3	0	0	0	0	0	0	0	0	0	0	0	0	0	0
ASV_3023	0	0	0	3	0	0	0	0	0	0	0	0	0	0	0	0	0	0
ASV_3024	0	14	12	0	0	0	0	15	14	15	12	0	24	10	17	0	0	0
ASV_3028	0	0	0	0	0	0	0	0	0	2	0	0	0	0	0	0	0	0
ASV_3029	9	8	0	0	0	0	0	11	10	13	0	16	13	0	10	0	0	0
ASV_3030	0	0	0	0	0	1	0	0	0	1	0	0	0	0	0	0	0	0
ASV_3035	0	0	0	0	0	0	0	0	0	0	0	3	0	0	0	0	0	0
ASV_3036	0	0	0	0	0	16	0	0	0	0	0	13	0	0	0	0	0	0
ASV_3037	14	0	0	3	21	0	4	18	0	2	0	0	3	2	0	0	5	4
ASV_3038	0	0	0	0	3	0	0	0	0	0	0	0	0	0	0	0	0	0
ASV_3039	0	0	9	15	1	15	11	0	1	8	12	9	5	11	6	0	0	13
ASV_3042	0	0	0	38	0	0	0	21	0	0	0	25	0	0	0	5	0	0
ASV_3043	0	0	0	0	0	0	9	0	0	0	0	0	0	0	0	0	0	0
ASV_3045	0	0	0	2	0	0	0	0	0	0	0	0	0	0	0	0	0	0
ASV_3047	0	0	0	0	3	0	0	0	0	0	0	0	0	0	0	0	0	0
ASV_3049	0	0	0	3	0	0	0	0	0	0	0	0	0	0	0	0	0	0
ASV_3050	0	0	1	0	0	0	0	0	0	0	0	0	0	0	0	0	0	0
ASV_3052	0	0	0	0	0	0	0	0	0	0	0	0	0	0	1	0	0	0
ASV_3053	0	0	0	0	0	1	0	0	0	0	0	0	0	0	0	0	0	0
ASV_3055	0	0	0	0	0	0	0	0	0	0	0	0	0	3	0	5	0	0
ASV_3058	0	0	6	0	0	0	0	0	0	0	0	0	0	0	0	0	0	0
ASV_3059	0	0	3	0	0	0	0	0	0	0	0	0	0	0	6	0	0	0
ASV_3060	0	0	0	0	0	0	0	0	0	0	0	0	0	0	0	0	5	0
ASV_3062	0	0	0	0	0	0	0	0	0	0	0	0	0	0	0	0	0	2
ASV_3064	0	0	0	0	0	0	0	0	0	0	0	3	0	0	0	0	0	0
ASV_3065	6	0	0	0	0	0	0	0	0	0	0	0	0	0	0	0	0	0
ASV_3066	0	0	0	0	0	0	1	0	0	0	0	0	0	0	0	0	0	0
ASV_3070	0	0	0	0	0	0	0	0	0	0	0	7	0	0	0	0	0	0
ASV_3071	1	0	0	0	0	0	0	0	0	0	0	0	0	0	0	0	0	0
ASV_3072	0	0	0	0	0	0	0	0	0	0	0	0	0	0	0	2	0	0
ASV_3075	0	0	2	0	0	0	0	0	0	0	0	0	0	0	0	0	0	0
ASV_3079	0	0	0	0	0	0	0	1	0	0	0	0	0	0	0	0	0	0
ASV_3080	0	0	0	0	0	0	0	0	0	0	0	0	0	15	0	0	0	0
ASV_3081	0	0	0	39	35	38	0	27	22	33	0	29	0	36	16	27	41	39
ASV_3082	0	0	0	0	0	1	0	0	0	0	0	0	0	0	0	0	0	0
ASV_3083	0	0	0	0	4	0	0	0	0	0	0	0	0	0	0	0	0	0
ASV_3084	0	0	0	0	8	0	12	11	10	0	0	5	0	4	10	13	7	10
ASV_3085	0	0	0	0	0	0	0	0	0	0	0	0	2	0	0	0	0	0
ASV_3086	0	0	3	0	0	0	0	0	0	0	0	0	0	0	0	0	0	0
ASV_3087	12	13	14	0	3	16	0	7	0	7	8	0	0	3	10	10	4	0
ASV_3089	0	0	0	0	0	0	0	0	0	0	0	0	2	0	0	0	0	0
ASV_3095	0	0	0	3	0	0	0	0	3	0	0	0	0	0	0	0	0	0
ASV_3097	0	0	0	0	0	0	0	0	0	0	0	0	0	0	3	0	0	0
ASV_3101	0	0	0	0	0	0	0	0	0	0	0	2	0	0	0	0	0	0
ASV_3103	0	0	0	0	0	0	0	0	0	0	0	0	0	1	0	0	0	0
ASV_3104	0	2	0	0	0	0	0	0	0	0	0	0	0	0	0	0	0	0
ASV_3105	0	0	0	12	5	0	0	0	0	0	0	0	0	0	1	5	6	5
ASV_3106	0	0	0	0	0	0	0	0	0	0	0	0	0	5	0	0	0	0
ASV_3113	0	0	0	0	0	0	1	0	0	0	0	0	0	0	0	0	0	0
ASV_3115	2	0	0	0	0	0	0	0	0	0	0	0	0	0	0	0	0	0
ASV_3117	0	5	0	0	3	0	0	0	0	0	0	0	0	0	6	0	0	0
ASV_3120	0	2	0	0	0	0	0	0	0	0	0	0	0	0	0	0	0	0
ASV_3123	0	0	0	0	0	0	0	0	0	0	0	11	0	0	0	0	0	0
ASV_3124	4	0	0	0	0	0	0	0	0	0	0	0	0	0	0	0	0	0
ASV_3125	0	0	0	0	0	0	0	0	0	0	0	0	0	0	1	0	0	0
ASV_3133	0	0	0	2	0	0	0	0	0	0	0	0	0	0	0	0	0	0
ASV_3135	0	0	0	0	0	0	7	0	0	0	0	0	0	0	0	0	0	0
ASV_3136	0	2	0	0	0	0	0	0	0	0	0	0	0	0	0	0	0	0
ASV_3139	0	0	0	0	0	0	0	1	0	0	0	0	0	0	0	0	0	0
ASV_3142	0	0	0	0	0	0	0	0	2	0	0	0	0	0	0	0	0	0
ASV_3148	0	0	0	0	0	0	0	0	0	0	0	0	0	0	0	0	1	0
ASV_3151	4	0	0	0	0	0	0	0	0	0	0	0	0	0	0	0	0	0
ASV_3158	0	0	0	3	0	0	0	0	0	0	0	0	0	0	0	0	0	0
ASV_3162	0	0	0	0	0	0	0	0	0	0	0	0	0	0	0	0	1	0
ASV_3164	0	0	0	0	0	0	0	0	0	0	0	0	0	0	2	0	0	0
ASV_3166	0	0	0	0	0	0	1	0	1	0	0	0	0	0	0	0	0	0
ASV_3170	0	0	0	0	0	0	0	0	0	0	0	0	0	2	0	0	0	0
ASV_3172	0	0	0	0	0	0	0	0	3	0	0	0	0	0	0	0	0	0
ASV_3174	0	0	0	0	0	2	0	0	0	0	0	0	0	0	0	0	0	0
ASV_3175	0	9	8	0	0	0	0	0	0	0	0	0	0	8	0	0	12	0
ASV_3181	0	0	0	0	0	0	0	0	0	2	0	0	0	0	0	0	0	0
ASV_3184	0	0	0	0	0	0	0	0	0	0	0	0	0	2	0	0	0	0
ASV_3187	0	0	0	0	0	0	0	0	0	0	0	0	0	0	2	0	0	0
ASV_3188	0	0	0	0	0	4	0	0	0	0	0	0	0	0	0	0	0	0
ASV_3190	0	0	0	0	0	0	0	0	0	0	0	0	0	4	0	0	7	0
ASV_3192	0	0	0	0	0	4	0	0	0	0	0	0	0	0	0	0	0	0
ASV_3195	0	0	0	0	0	0	0	0	0	0	0	0	0	0	0	0	0	1
ASV_3196	0	0	0	0	0	0	0	1	0	0	0	0	0	0	0	0	0	0
ASV_3197	0	5	0	0	0	2	0	0	0	6	11	8	0	0	0	0	4	4
ASV_3199	4	0	0	0	0	0	0	0	0	0	0	0	0	0	0	0	0	0
ASV_3200	0	0	0	0	0	0	0	0	0	0	0	0	5	0	0	0	0	0
ASV_3201	0	0	0	0	0	0	0	0	0	0	0	0	0	5	0	0	0	0
ASV_3214	0	0	0	0	0	0	0	0	0	0	0	0	0	0	0	6	0	0
ASV_3217	0	0	0	0	0	0	0	0	0	0	0	0	0	0	0	0	4	0
ASV_3218	2	0	0	0	0	0	0	0	0	0	0	0	0	0	0	0	0	0
ASV_3219	0	0	1	0	0	0	0	0	0	0	0	0	0	0	0	0	0	1
ASV_3220	0	0	0	0	0	0	0	0	2	0	0	0	0	0	0	0	0	0
ASV_3222	1	0	0	0	0	0	0	0	0	0	0	0	0	0	0	0	0	0
ASV_3224	3	0	0	0	0	0	0	0	1	0	0	0	1	0	0	0	0	0
ASV_3226	0	1	0	0	0	0	0	0	0	0	0	0	0	0	0	0	0	0
ASV_3227	0	0	0	6	0	0	7	7	10	0	6	0	0	8	0	0	0	0
ASV_3228	0	14	0	0	0	0	0	0	0	0	0	0	0	0	0	0	0	0
ASV_3229	0	0	0	0	0	0	0	0	0	2	0	0	0	0	0	0	0	0
ASV_3232	0	0	0	0	0	0	0	0	0	1	0	0	0	2	0	0	0	0
ASV_3234	0	0	0	0	0	0	0	0	1	0	0	0	0	0	0	0	0	0
ASV_3235	0	0	0	0	0	0	0	0	0	0	0	0	0	0	0	0	2	0
ASV_3244	0	0	0	0	0	0	0	0	0	0	0	0	0	0	0	0	3	0
ASV_3248	0	0	0	0	0	0	0	0	0	0	0	0	0	0	0	0	3	0
ASV_3249	0	0	0	0	0	3	0	0	0	0	0	0	0	0	0	0	0	0
ASV_3251	0	0	0	0	0	0	0	0	0	3	0	0	0	0	0	0	0	0
ASV_3253	0	23	0	0	0	0	0	32	27	0	0	0	0	22	23	28	24	39
ASV_3255	0	0	0	0	0	0	0	0	0	0	0	4	0	0	0	0	0	0
ASV_3256	0	0	1	0	0	0	0	0	0	0	0	0	0	0	0	0	0	0
ASV_3257	0	0	0	0	0	0	0	0	0	0	0	0	0	0	0	3	0	0
ASV_3262	0	0	0	0	0	0	0	0	0	0	0	0	0	0	0	0	0	2
ASV_3263	0	0	0	4	0	0	0	0	0	0	0	0	0	3	2	0	0	0
ASV_3265	0	0	6	0	0	0	0	0	0	0	0	0	0	0	0	4	0	0
ASV_3266	0	0	0	0	0	3	0	0	0	0	0	0	0	0	0	0	0	0
ASV_3269	0	0	2	0	0	0	0	0	0	0	0	0	0	0	0	0	0	0
ASV_3272	3	0	0	0	0	0	0	0	0	0	0	0	0	0	0	0	0	0
ASV_3283	0	0	0	0	0	10	0	0	0	0	0	0	0	0	0	0	0	0
ASV_3284	0	0	0	0	0	0	0	0	0	0	0	0	0	0	3	0	0	3
ASV_3287	20	17	9	7	11	7	19	34	38	21	34	18	32	16	21	24	20	30
ASV_3292	0	0	0	0	3	0	0	4	0	0	0	0	0	3	2	0	0	0
ASV_3294	0	8	0	0	0	0	0	0	0	0	0	0	0	0	0	0	0	0
ASV_3296	7	0	0	0	0	0	0	8	6	0	9	0	0	0	0	0	0	0
ASV_3297	0	2	0	0	0	0	0	0	2	0	0	0	0	0	0	0	0	0
ASV_3298	0	0	0	0	0	0	0	3	0	0	0	0	0	0	0	0	0	0
ASV_3300	0	0	0	0	0	8	0	0	0	0	0	0	0	0	0	0	0	0
ASV_3303	0	0	0	0	0	0	0	0	0	0	0	0	0	0	0	0	1	0
ASV_3306	0	0	0	0	4	0	0	0	0	0	0	0	0	0	0	0	0	0
ASV_3309	0	0	0	0	0	0	1	0	0	0	0	0	0	0	0	0	0	0
ASV_3312	0	0	0	0	0	0	0	0	0	0	0	0	0	0	0	2	0	0
ASV_3314	0	0	0	0	0	10	0	0	0	0	0	0	0	0	0	8	0	0
ASV_3315	0	0	0	0	0	0	0	0	1	0	0	0	0	0	0	0	0	0
ASV_3316	0	0	0	0	0	0	0	0	0	0	0	0	0	0	2	0	0	0
ASV_3323	0	0	0	0	0	0	0	0	0	0	0	0	3	0	0	1	0	0
ASV_3325	0	0	0	0	0	0	0	0	0	0	0	0	0	0	4	0	0	0
ASV_3327	0	0	0	0	0	0	0	0	0	0	0	0	0	0	0	2	0	0
ASV_3328	0	0	0	0	0	3	0	0	0	0	0	0	0	0	0	0	0	0
ASV_3330	0	0	0	0	0	0	0	0	0	0	0	0	0	0	0	2	0	0
ASV_3332	0	0	0	3	0	0	0	0	0	0	0	0	0	0	0	0	0	0
ASV_3337	0	0	0	0	1	0	0	0	0	0	0	0	0	0	0	0	0	0
ASV_3338	0	0	0	0	2	0	0	0	0	0	0	0	0	0	0	0	0	0
ASV_3340	0	0	0	0	0	0	0	0	0	0	0	0	2	0	0	0	0	0
ASV_3342	0	0	0	0	0	0	0	0	0	0	0	0	0	0	2	0	0	0
ASV_3343	0	0	0	1	0	2	0	0	0	0	0	0	0	0	0	0	0	0
ASV_3344	0	0	0	4	0	0	0	0	0	0	0	0	0	0	0	0	0	0
ASV_3345	0	0	0	0	0	0	1	0	0	0	0	0	0	0	0	0	0	0
ASV_3346	0	0	0	0	0	0	0	0	2	0	0	0	0	0	0	0	0	0
ASV_3348	0	0	0	0	0	0	0	0	0	0	0	0	0	4	0	0	0	0
ASV_3349	0	0	0	0	0	0	5	0	0	0	0	0	0	0	0	0	0	0
ASV_3350	0	0	0	0	0	0	0	0	0	0	0	0	0	4	0	0	0	0
ASV_3352	0	0	0	0	0	0	0	0	0	0	0	0	0	9	0	0	0	0
ASV_3355	0	0	0	0	0	1	0	0	0	0	0	0	0	0	0	0	0	0
ASV_3357	0	0	0	0	0	2	0	0	0	0	0	0	0	0	0	0	0	0
ASV_3358	0	0	0	0	0	0	0	0	0	0	0	0	0	0	0	0	2	0
ASV_3362	0	0	0	0	3	0	0	0	0	0	0	0	0	0	0	0	0	0
ASV_3364	0	0	0	8	12	8	0	0	0	6	10	16	0	0	7	7	0	4
ASV_3366	4	0	0	0	0	2	0	0	0	0	0	0	0	0	0	0	0	0
ASV_3367	0	0	0	0	0	0	0	0	0	0	0	0	0	0	0	0	3	0
ASV_3368	4	0	0	1	6	7	0	0	0	3	0	2	5	0	0	0	0	0
ASV_3370	0	0	0	0	0	0	0	0	0	0	0	2	0	0	0	0	0	0
ASV_3372	0	0	0	0	0	0	0	0	0	0	0	0	0	0	0	0	0	3
ASV_3373	0	0	0	0	0	1	0	0	0	0	0	2	0	0	0	0	0	0
ASV_3375	0	0	0	0	0	0	0	1	0	0	0	0	0	0	0	0	0	0
ASV_3376	0	0	0	0	1	0	0	0	0	0	0	0	0	0	0	0	0	0
ASV_3377	0	0	0	0	0	0	0	0	0	0	0	3	0	0	0	0	0	0
ASV_3382	0	0	0	0	0	0	0	0	0	0	0	0	0	0	3	0	0	0
ASV_3383	0	3	0	0	0	0	0	0	0	0	0	0	0	0	0	0	0	0
ASV_3384	0	0	0	0	0	0	0	0	0	0	0	0	0	0	0	0	1	0
ASV_3389	0	0	0	0	0	0	0	0	0	0	4	0	0	0	0	0	0	0
ASV_3393	0	1	0	0	0	0	0	0	0	0	0	0	0	0	0	0	0	0
ASV_3396	0	0	0	0	0	0	0	0	0	0	0	0	0	0	0	0	3	0
ASV_3397	0	0	0	0	0	0	0	0	0	3	0	0	0	0	0	0	0	0
ASV_3398	0	0	0	0	0	0	0	0	0	0	0	0	0	1	0	0	0	0
ASV_3399	0	0	0	17	17	0	0	0	0	0	5	18	0	0	20	6	5	0
ASV_3401	0	0	0	0	0	2	0	0	0	0	0	0	0	0	0	0	0	0
ASV_3402	0	0	0	0	0	0	0	0	0	0	0	0	0	0	6	0	2	0
ASV_3403	0	0	3	0	0	0	0	0	0	0	0	0	0	0	0	0	0	0
ASV_3405	0	0	0	0	0	0	0	0	0	0	2	0	0	0	0	0	0	0
ASV_3406	0	0	0	0	0	0	0	0	0	0	0	0	0	3	0	0	0	0
ASV_3407	23	9	15	15	11	7	0	6	9	10	0	0	0	6	0	0	0	0
ASV_3408	0	0	4	0	0	0	0	0	0	0	0	0	0	0	0	0	0	0
ASV_3417	0	0	0	0	4	0	0	0	0	0	0	0	0	0	0	0	0	0
ASV_3418	0	0	0	0	0	0	0	0	0	2	0	0	0	0	0	0	0	0
ASV_3420	0	0	2	0	0	0	0	0	6	0	0	0	0	0	2	0	0	2
ASV_3426	0	1	0	0	0	0	0	0	0	0	0	0	0	0	0	0	0	1
ASV_3428	0	0	0	0	0	0	0	0	0	0	3	0	0	0	0	0	0	0
ASV_3429	9	0	4	0	0	0	0	1	0	4	0	8	6	0	7	0	0	0
ASV_3431	0	0	0	0	0	2	3	0	0	0	0	0	0	0	0	0	0	0
ASV_3432	10	0	0	12	0	9	0	0	0	0	0	0	0	8	0	0	0	0
ASV_3436	0	0	0	0	0	0	0	0	0	0	0	0	4	0	0	0	0	0
ASV_3438	0	0	0	0	0	0	0	0	0	5	0	0	0	0	0	0	0	0
ASV_3439	0	0	0	1	0	0	0	1	0	0	0	0	0	0	0	6	3	2
ASV_3440	0	0	0	0	0	1	0	0	0	0	0	0	0	0	0	0	0	0
ASV_3441	0	0	0	0	0	0	0	0	0	0	0	0	0	0	0	2	0	0
ASV_3442	9	3	8	3	6	0	2	8	3	16	7	13	8	1	5	8	8	0
ASV_3443	4	0	7	0	0	0	0	0	0	0	0	0	0	0	0	0	0	0
ASV_3444	0	2	0	0	0	0	0	7	0	0	0	0	0	0	8	0	0	0
ASV_3446	0	0	0	0	0	0	0	0	0	0	0	0	4	0	0	0	0	0
ASV_3450	0	0	0	1	0	0	0	0	0	0	0	0	0	0	0	0	0	0
ASV_3452	0	0	0	0	0	0	0	0	8	0	8	18	0	0	0	0	0	7
ASV_3453	0	0	0	0	0	0	3	0	0	0	0	0	0	0	0	0	0	0
ASV_3455	339	281	342	221	210	238	317	310	262	259	261	315	283	254	234	248	241	241
ASV_3457	1	0	0	0	0	0	0	0	0	0	0	0	0	0	0	0	0	0
ASV_3459	0	0	0	0	0	0	0	0	0	2	0	0	0	0	0	0	0	0
ASV_3460	0	0	4	0	0	0	0	0	0	0	0	0	0	0	0	0	0	0
ASV_3465	0	0	0	0	0	0	0	0	0	0	0	0	0	0	0	2	0	0
ASV_3469	0	0	0	0	4	0	0	0	0	0	0	0	0	0	0	0	0	0
ASV_3472	0	0	0	0	0	0	0	0	0	1	0	0	0	0	0	0	0	0
ASV_3473	0	2	3	0	1	5	8	0	0	0	11	6	0	0	0	0	0	0
ASV_3475	0	3	0	0	0	0	0	0	0	0	0	0	0	0	0	0	0	0
ASV_3478	0	0	0	0	0	0	0	0	0	6	0	0	7	0	0	0	0	0
ASV_3480	0	0	0	4	0	0	0	0	0	0	0	0	0	0	0	0	0	0
ASV_3482	1	0	0	0	0	0	0	1	4	1	2	5	0	0	0	0	0	0
ASV_3483	0	0	0	0	0	0	0	0	0	0	0	0	0	0	0	0	2	0
ASV_3486	0	0	0	0	0	0	0	0	0	0	0	0	0	0	0	3	0	0
ASV_3488	0	2	0	0	0	0	0	0	0	0	0	0	0	0	0	0	0	0
ASV_3490	0	0	0	0	0	0	0	0	0	0	0	0	0	0	0	2	0	0
ASV_3491	0	3	0	0	0	0	0	0	0	0	0	0	0	0	0	0	0	0
ASV_3493	2	0	0	0	0	0	0	0	0	0	0	0	0	0	0	0	0	0
ASV_3494	0	0	0	0	0	0	3	0	0	0	0	0	0	0	0	0	0	0
ASV_3496	0	0	0	2	0	0	0	0	0	0	0	0	0	0	0	0	0	0
ASV_3498	0	0	0	0	2	0	0	0	0	0	0	0	0	0	0	0	0	0
ASV_3499	2	0	0	0	0	0	0	0	0	0	0	0	0	0	0	0	0	0
ASV_3502	0	0	0	0	0	0	3	0	0	0	0	0	0	0	0	0	0	0
ASV_3505	0	0	11	0	0	0	0	0	0	0	0	0	0	0	0	0	0	0
ASV_3508	0	0	0	0	0	0	0	5	0	0	0	0	0	0	0	0	0	0
ASV_3510	0	0	0	0	0	1	0	0	0	0	0	0	0	0	0	0	0	0
ASV_3512	0	0	0	11	0	0	0	0	0	0	0	0	0	0	0	0	0	0
ASV_3516	1	0	0	0	0	0	0	0	0	0	0	0	0	0	0	0	0	0
ASV_3517	0	0	5	0	0	0	0	0	0	0	0	0	0	0	0	0	0	0
ASV_3518	0	0	0	0	0	4	0	0	0	0	0	0	0	0	0	0	0	0
ASV_3519	0	0	0	0	0	0	0	4	0	0	0	0	0	0	0	0	0	0
ASV_3522	0	0	0	0	0	0	0	0	0	0	0	0	0	0	2	0	0	0
ASV_3524	0	0	0	0	0	0	0	0	0	0	0	0	0	1	0	0	0	0
ASV_3525	0	0	0	0	0	0	0	0	0	0	0	0	0	0	0	0	1	0
ASV_3526	0	3	0	0	0	0	0	0	0	0	0	0	0	0	0	0	0	0
ASV_3529	4	0	0	0	4	0	0	6	0	0	0	0	0	0	0	0	0	0
ASV_3531	0	0	0	0	0	0	0	0	0	2	0	0	0	0	0	0	0	0
ASV_3535	0	0	0	0	0	0	0	0	0	0	0	0	0	1	0	0	0	0
ASV_3537	0	0	0	0	0	0	0	0	0	0	0	0	0	0	0	0	0	4
ASV_3539	0	0	0	0	0	0	0	0	0	0	0	0	6	0	0	0	0	0
ASV_3541	0	0	0	0	0	0	0	0	4	0	0	0	0	0	0	0	0	0
ASV_3544	0	0	0	10	15	10	0	7	0	16	0	0	0	0	0	0	0	0
ASV_3546	0	0	0	0	0	0	0	0	0	0	0	0	0	0	0	1	0	0
ASV_3547	1	0	0	0	0	0	0	0	0	0	0	0	0	0	0	0	0	0
ASV_3548	0	0	0	0	0	0	0	0	0	0	0	0	0	0	0	0	4	0
ASV_3550	0	0	0	0	0	0	0	0	0	2	0	0	0	0	0	0	0	0
ASV_3555	0	0	0	0	0	2	0	0	0	0	0	0	0	0	0	0	0	0
ASV_3556	0	0	0	0	0	0	0	0	0	5	0	0	0	0	0	0	0	0
ASV_3558	0	0	0	5	0	0	0	0	0	0	0	0	0	0	0	0	0	0
ASV_3562	0	0	0	0	0	0	0	0	1	0	0	0	0	0	0	0	0	0
ASV_3563	0	1	0	0	0	0	0	0	0	0	0	0	0	0	0	0	0	0
ASV_3566	0	0	0	0	0	0	0	0	0	0	0	0	0	1	0	0	0	0
ASV_3568	0	0	0	0	0	0	0	0	0	1	0	0	0	0	3	0	0	0
ASV_3569	0	0	0	0	0	0	0	4	0	0	0	0	0	0	0	0	0	0
ASV_3570	0	0	0	0	0	0	0	0	0	0	0	0	0	0	0	0	6	0
ASV_3572	0	0	0	0	0	1	0	0	0	0	0	0	0	0	0	0	0	0
ASV_3574	61	53	37	53	77	59	31	43	45	33	43	46	59	65	41	56	43	40
ASV_3576	0	0	2	0	0	0	0	0	0	0	0	0	0	0	0	0	0	0
ASV_3577	0	0	0	0	0	0	0	0	0	0	0	0	0	0	0	2	0	0
ASV_3578	15	16	16	0	0	0	12	6	7	0	0	0	9	13	0	9	0	0
ASV_3580	0	0	0	0	0	0	0	0	0	0	0	0	0	0	0	3	0	0
ASV_3586	2	0	1	2	0	2	4	2	2	0	0	0	0	0	0	2	0	0
ASV_3593	0	0	0	0	0	0	2	0	0	0	0	0	0	0	0	0	0	0
ASV_3601	0	1	1	3	2	0	0	0	0	2	1	1	0	0	0	0	0	0
ASV_3609	21	20	36	0	9	0	16	16	0	12	6	3	5	14	8	0	7	0
ASV_3611	0	0	0	0	0	0	0	0	0	0	0	2	0	0	0	0	0	0
ASV_3619	0	0	0	0	0	0	0	0	0	0	0	0	0	0	0	2	0	0
ASV_3620	0	0	0	0	2	0	0	0	0	0	0	0	0	0	0	0	0	0
ASV_3621	0	0	0	0	0	0	0	0	0	0	0	3	0	0	0	0	0	0
ASV_3622	0	0	0	0	0	0	0	0	0	0	0	0	0	7	0	0	0	0
ASV_3625	0	0	0	0	0	0	0	0	0	0	0	0	0	2	0	0	0	0
ASV_3630	0	4	0	0	0	0	0	0	0	0	0	0	0	0	0	0	0	0
ASV_3632	0	0	0	2	0	0	3	0	0	0	0	0	0	0	0	0	0	0
ASV_3633	0	0	1	0	0	0	0	0	0	0	0	1	0	0	0	0	0	0
ASV_3634	0	0	0	0	0	0	0	0	0	0	0	0	0	0	0	5	0	0
ASV_3638	0	0	0	0	0	0	0	0	0	5	0	0	0	0	0	0	0	0
ASV_3640	0	0	0	2	0	0	0	0	0	0	0	0	0	0	0	0	0	0
ASV_3644	0	0	0	0	0	0	0	0	0	0	0	0	3	0	0	0	0	0
ASV_3646	0	0	0	0	2	0	0	0	0	0	0	0	0	0	0	0	0	0
ASV_3649	0	0	0	0	0	0	0	0	0	2	0	0	0	0	0	0	0	0
ASV_3650	0	0	3	0	0	0	0	0	0	0	0	0	0	0	0	0	0	0
ASV_3652	0	0	0	0	0	0	0	0	0	0	0	0	3	0	0	0	0	0
ASV_3656	0	0	3	0	0	0	0	0	1	0	0	0	0	0	0	0	0	0
ASV_3660	4	0	0	0	0	0	0	0	9	0	0	0	0	8	0	10	10	0
ASV_3661	7	0	11	38	31	26	0	25	35	0	0	0	0	0	0	0	0	0
ASV_3663	50	7	7	0	0	0	12	0	0	0	0	0	6	5	0	0	0	0
ASV_3664	0	0	0	0	0	0	3	0	0	0	0	0	0	0	0	0	0	0
ASV_3665	0	0	0	0	0	0	3	0	0	0	0	0	0	0	0	0	0	0
ASV_3667	0	0	0	0	0	0	0	0	0	0	0	0	0	1	0	0	0	0
ASV_3668	0	0	0	0	0	0	0	0	0	0	0	0	0	3	0	0	0	0
ASV_3670	0	0	0	0	0	0	0	0	0	0	0	0	0	0	0	0	4	0
ASV_3672	0	0	1	3	0	0	0	0	0	0	1	0	0	0	0	0	0	0
ASV_3675	0	0	2	0	0	1	0	0	6	0	3	0	0	4	0	0	0	2
ASV_3677	0	0	0	0	0	0	0	0	0	0	0	0	0	0	4	0	0	0
ASV_3678	0	2	0	0	0	0	0	0	0	0	0	0	0	0	0	0	0	0
ASV_3679	0	2	0	0	0	0	0	0	0	0	0	0	0	0	0	0	0	0
ASV_3680	0	0	0	0	0	0	0	0	2	0	0	0	0	0	0	0	0	0
ASV_3682	0	0	0	0	0	0	0	0	0	0	0	2	0	0	0	0	0	0
ASV_3684	2	0	0	0	0	0	0	0	0	0	0	0	0	0	0	0	1	0
ASV_3687	0	0	0	0	1	0	0	0	0	1	0	0	0	0	0	0	0	0
ASV_3690	0	0	0	0	0	0	0	0	0	0	0	0	0	0	1	0	0	0
ASV_3692	0	0	2	0	0	0	0	0	0	0	0	0	0	0	0	0	0	0
ASV_3693	0	0	0	0	0	0	0	0	0	0	0	0	0	0	2	0	0	0
ASV_3694	0	0	0	0	0	0	0	0	0	0	0	0	0	4	0	0	0	0
ASV_3695	0	0	0	0	0	0	0	0	0	0	0	6	0	0	0	0	0	0
ASV_3705	0	0	0	0	0	0	0	0	0	3	0	0	0	0	0	0	0	0
ASV_3706	0	0	0	0	5	0	0	0	0	0	0	0	0	0	0	0	0	0
ASV_3710	2	0	0	0	0	0	0	0	0	0	0	0	0	0	0	0	0	0
ASV_3711	0	0	0	0	0	2	0	0	0	1	0	0	0	0	0	0	0	0
ASV_3713	0	0	0	0	0	0	0	0	0	0	0	2	0	0	0	0	0	0
ASV_3718	0	0	0	0	0	0	0	0	0	0	0	0	1	0	0	0	0	0
ASV_3720	0	0	0	0	0	0	0	0	0	0	0	0	0	0	0	0	2	0
ASV_3723	0	0	0	0	0	0	0	0	0	0	0	0	0	0	0	1	0	0
ASV_3725	0	0	0	0	0	0	0	0	0	0	0	2	0	0	0	0	0	0
ASV_3726	34	20	36	17	16	28	30	40	37	34	49	42	27	27	51	56	67	48
ASV_3734	0	0	0	0	0	0	2	0	0	0	0	0	0	0	0	0	0	0
ASV_3735	0	0	0	0	0	0	0	0	0	0	0	0	0	0	0	0	0	2
ASV_3736	0	0	0	0	0	0	0	0	0	2	0	0	0	0	0	0	0	0
ASV_3737	0	0	0	0	0	0	0	0	0	0	0	0	2	0	0	0	0	0
ASV_3738	0	0	2	0	0	0	0	0	0	0	0	0	0	0	0	0	0	0
ASV_3739	0	0	0	0	0	0	0	0	0	1	0	0	0	0	0	0	2	0
ASV_3740	0	0	0	0	0	0	0	0	0	0	0	0	0	0	0	2	0	0
ASV_3742	0	0	0	0	0	0	0	0	0	0	0	0	0	0	0	0	0	2
ASV_3744	0	0	0	0	0	0	1	0	0	0	0	0	0	0	0	0	0	0
ASV_3747	0	0	0	0	0	0	0	0	0	0	0	0	0	0	1	0	0	0
ASV_3748	0	0	0	0	0	0	0	0	0	3	0	0	0	0	0	0	0	0
ASV_3753	0	0	0	0	0	0	0	0	0	0	0	0	0	3	0	0	0	0
ASV_3754	8	0	0	0	0	0	0	0	0	0	0	0	0	5	0	0	0	0
ASV_3757	0	0	0	0	0	0	0	0	0	0	0	0	0	0	0	2	0	0
ASV_3765	0	0	3	0	0	0	0	0	0	0	0	0	0	0	0	0	0	0
ASV_3766	2	0	0	0	0	0	0	0	0	0	0	1	0	0	0	0	0	0
ASV_3767	0	0	0	0	0	0	0	0	0	0	0	0	0	0	0	0	3	0
ASV_3769	0	0	0	0	0	0	0	0	0	0	0	0	0	0	0	0	0	2
ASV_3772	0	0	0	1	0	0	0	0	1	0	0	0	0	0	0	0	0	0
ASV_3774	0	0	0	0	0	0	0	0	0	0	0	0	0	3	0	0	0	0
ASV_3775	0	0	0	0	0	0	0	0	0	0	7	0	0	0	0	0	0	0
ASV_3776	0	0	1	0	0	5	0	3	0	0	0	0	0	2	0	0	0	0
ASV_3777	0	0	0	0	0	0	0	0	0	0	10	0	0	0	0	0	0	0
ASV_3779	3	0	0	0	0	0	0	0	0	0	0	0	0	0	0	0	0	0
ASV_3781	0	0	0	0	0	0	0	0	0	0	1	1	0	0	0	0	0	0
ASV_3782	2	0	0	0	0	0	0	0	0	0	0	0	0	0	0	0	0	0
ASV_3783	0	0	0	0	0	0	0	0	0	2	0	0	0	0	0	0	0	0
ASV_3785	0	0	0	0	0	2	0	0	0	0	0	0	0	0	0	0	0	0
ASV_3786	0	0	0	3	0	0	0	0	0	0	0	0	0	0	0	0	0	0
ASV_3787	0	0	0	0	0	0	0	0	0	0	0	0	0	2	0	0	0	0
ASV_3788	0	0	4	0	0	0	0	0	0	0	0	0	0	0	0	0	0	0
ASV_3790	0	2	0	0	0	4	0	0	0	0	0	0	0	0	0	0	0	0
ASV_3793	0	0	0	0	0	18	0	0	0	0	0	0	0	0	0	0	0	0
ASV_3794	0	0	0	3	0	0	0	0	0	0	0	0	0	0	0	0	0	0
ASV_3795	0	0	0	0	0	0	0	0	0	0	0	0	0	0	3	0	0	0
ASV_3796	0	0	0	0	0	0	0	0	0	0	0	0	0	0	6	0	0	0
ASV_3797	0	0	0	3	0	0	0	0	0	0	0	0	0	0	0	0	0	0
ASV_3798	0	0	0	0	0	2	0	0	0	0	0	0	0	0	0	0	0	0
ASV_3803	0	0	0	0	0	0	0	4	0	0	0	0	0	0	0	0	0	0
ASV_3804	0	0	0	4	0	0	0	0	0	0	0	0	0	0	0	0	0	0
ASV_3806	0	0	0	0	0	3	0	0	0	0	0	0	0	0	0	0	0	0
ASV_3807	0	0	0	0	0	0	19	0	19	11	0	20	0	0	0	0	0	0
ASV_3808	0	0	0	0	0	0	0	0	0	2	0	0	0	0	0	0	0	0
ASV_3812	0	0	0	0	0	0	0	0	0	0	0	0	0	0	0	0	4	0
ASV_3814	0	0	0	0	0	0	0	0	0	2	0	0	0	0	0	0	0	0
ASV_3816	0	0	0	0	6	0	0	0	0	0	0	0	0	0	0	0	0	0
ASV_3819	0	0	0	0	0	0	0	0	0	0	0	0	0	0	0	0	0	3
ASV_3820	0	0	0	0	0	0	0	0	0	0	0	4	0	0	0	0	0	0
ASV_3821	8	0	13	0	0	0	0	0	14	9	11	0	0	0	0	0	0	8
ASV_3822	0	2	0	0	0	0	0	0	0	0	2	0	0	0	0	0	0	0
ASV_3823	0	0	0	0	0	0	0	0	0	0	0	0	0	0	0	2	0	0
ASV_3824	0	0	0	1	0	0	0	0	0	0	0	0	0	0	0	0	0	0
ASV_3826	0	0	0	0	0	0	0	0	0	2	0	0	0	0	0	0	0	0
ASV_3828	0	0	0	0	0	0	1	0	0	0	0	0	0	0	0	0	0	0
ASV_3832	0	0	0	0	0	0	0	0	0	6	0	0	0	0	0	0	0	0
ASV_3833	0	0	0	0	0	0	0	0	0	0	0	0	0	1	0	2	0	0
ASV_3834	0	12	0	0	0	0	0	0	0	0	0	0	0	0	0	0	0	0
ASV_3838	0	0	0	0	0	0	0	0	0	0	0	0	0	0	2	0	0	0
ASV_3839	0	0	0	0	0	0	2	0	0	0	0	0	0	0	0	0	0	0
ASV_3841	0	0	4	0	0	0	0	0	0	0	0	0	0	0	0	0	0	0
ASV_3842	0	0	0	0	0	0	0	0	0	0	0	0	0	0	0	0	0	12
ASV_3843	0	0	0	0	0	0	0	0	0	0	0	0	0	0	0	4	0	0
ASV_3844	0	0	0	0	0	0	0	0	0	0	0	0	0	7	0	0	0	0
ASV_3845	0	0	0	0	0	0	0	0	0	0	0	0	0	2	0	0	0	0
ASV_3846	0	0	0	0	0	0	0	0	0	0	0	0	0	6	0	0	0	0
ASV_3849	0	0	0	6	0	0	0	0	0	0	0	0	0	0	2	0	0	0
ASV_3850	0	0	0	0	0	0	0	0	0	0	0	0	0	0	0	0	1	0
ASV_3854	0	0	0	0	0	0	0	0	0	3	0	0	0	0	0	0	0	0
ASV_3855	0	0	0	0	0	0	0	0	0	0	0	0	3	0	0	0	0	0
ASV_3856	0	0	0	0	0	0	0	2	0	0	0	0	0	0	0	0	0	0
ASV_3857	0	0	0	0	0	0	0	0	0	0	0	0	0	2	0	0	0	0
ASV_3870	0	0	0	0	0	0	1	0	0	0	0	0	0	0	0	0	0	0
ASV_3875	0	0	0	0	0	0	8	6	0	0	13	8	0	0	0	12	8	3
ASV_3876	0	0	0	0	0	0	0	0	0	1	0	0	0	0	0	0	0	0
ASV_3877	0	0	0	0	0	0	0	0	0	0	0	0	0	2	0	0	0	0
ASV_3879	0	0	0	0	0	2	0	0	0	0	0	0	0	0	0	0	0	0
ASV_3882	0	0	0	0	0	0	2	0	0	0	0	0	0	0	0	0	0	0
ASV_3883	0	0	0	0	0	5	0	0	0	0	0	0	0	0	0	0	0	0
ASV_3884	0	0	0	0	0	0	0	2	0	0	0	0	0	0	0	0	0	0
ASV_3887	3	0	0	0	0	0	0	0	0	0	0	0	0	0	0	0	0	0
ASV_3890	0	0	0	0	0	0	0	3	0	0	0	0	0	0	0	0	0	0
ASV_3891	0	0	1	0	0	0	0	0	0	0	0	0	0	0	0	0	0	0
ASV_3892	0	0	0	0	0	0	0	0	0	0	1	0	0	0	0	0	0	0
ASV_3897	0	0	0	1	0	2	0	0	0	0	0	0	0	0	0	0	0	0
ASV_3898	0	0	0	0	0	0	0	0	0	0	2	0	0	0	0	0	0	0
ASV_3899	0	0	0	6	8	0	0	0	0	0	0	0	0	0	0	5	0	0
ASV_3900	0	0	0	0	0	0	1	0	0	0	0	0	0	0	0	0	0	0
ASV_3901	0	0	0	0	0	0	0	0	0	0	0	1	0	0	0	0	0	0
ASV_3902	0	0	0	0	1	0	0	0	0	0	0	0	0	0	0	0	0	0
ASV_3903	0	1	0	2	0	0	2	0	0	0	0	0	0	0	0	0	0	0
ASV_3904	0	0	0	0	0	4	0	0	0	0	0	0	0	0	0	0	0	0
ASV_3905	0	0	0	0	0	4	0	0	0	0	0	0	0	0	0	0	0	0
ASV_3909	0	0	0	0	0	0	1	0	0	0	0	0	0	0	0	0	0	0
ASV_3910	0	0	0	0	0	0	0	0	0	0	0	0	0	0	7	0	0	0
ASV_3913	0	0	0	0	0	0	0	0	2	0	0	0	0	0	0	0	0	0
ASV_3917	0	0	0	0	0	0	0	0	5	0	0	0	0	0	0	0	0	0
ASV_3919	0	0	0	0	0	0	0	0	0	0	0	0	0	0	1	0	0	0
ASV_3920	16	29	16	26	17	22	6	25	23	15	15	13	17	17	8	15	16	17
ASV_3923	0	0	0	0	12	11	0	0	0	0	0	0	10	6	11	0	0	0
ASV_3928	0	2	0	0	0	0	0	0	0	0	0	0	0	0	0	0	0	0
ASV_3930	0	0	0	0	0	0	0	0	0	0	3	0	0	0	0	0	0	0
ASV_3932	0	0	0	0	0	0	0	0	0	0	0	2	0	0	0	0	0	0
ASV_3933	0	0	10	0	0	0	0	0	0	0	0	0	0	0	0	0	0	0
ASV_3934	0	0	0	0	0	0	0	0	0	0	0	0	0	0	0	2	0	0
ASV_3936	0	0	0	14	0	0	0	0	0	0	14	0	10	10	0	0	0	14
ASV_3938	0	0	0	10	0	0	0	0	12	0	0	0	5	0	0	0	8	0
ASV_3939	0	0	0	0	0	0	0	0	0	0	0	0	0	2	0	0	0	0
ASV_3940	0	0	0	0	0	0	0	0	0	0	0	2	0	0	0	0	0	0
ASV_3942	0	0	0	0	0	0	0	0	0	0	0	0	0	4	0	0	0	0
ASV_3943	0	0	0	0	0	0	0	0	0	0	0	0	8	0	0	0	0	0
ASV_3945	0	0	0	0	0	0	3	0	0	1	0	0	0	0	0	0	0	0
ASV_3946	0	0	0	0	0	0	0	0	0	8	0	0	0	0	0	6	0	0
ASV_3947	0	0	0	1	0	0	0	0	0	0	0	0	0	0	0	0	0	0
ASV_3948	0	0	0	1	0	0	0	0	0	0	0	0	0	0	0	0	0	0
ASV_3949	1	0	0	0	0	0	0	1	0	0	0	0	0	0	0	0	0	0
ASV_3950	0	1	1	0	0	0	0	0	0	0	0	0	0	0	0	0	0	0
ASV_3953	0	0	0	0	0	2	0	0	0	0	0	0	0	0	0	0	0	0
ASV_3955	0	0	0	0	0	0	0	0	0	0	0	0	0	4	4	1	7	2
ASV_3956	0	0	0	0	0	0	0	0	5	0	0	0	0	0	0	0	0	0
ASV_3959	0	0	0	0	0	0	0	0	0	0	0	0	0	0	0	1	0	0
ASV_3960	0	0	4	0	0	0	0	0	0	0	0	0	0	0	0	0	0	0
ASV_3961	0	0	0	0	0	0	0	0	0	0	12	0	0	8	0	0	0	0
ASV_3962	0	0	0	0	0	0	0	0	0	0	0	0	0	0	0	1	0	0
ASV_3963	5	0	0	0	0	0	0	0	0	0	0	0	0	0	0	0	0	0
ASV_3964	0	0	0	0	13	0	8	0	0	9	0	0	0	0	0	0	0	0
ASV_3966	0	0	0	4	0	0	0	0	0	0	7	0	0	0	0	0	0	0
ASV_3968	0	0	0	0	0	0	0	0	0	0	0	0	0	0	0	0	0	4
ASV_3969	0	0	0	0	0	0	0	3	0	0	0	0	0	0	0	0	0	0
ASV_3970	0	2	0	0	0	0	0	0	0	0	0	0	0	0	0	0	0	0
ASV_3972	0	0	0	0	0	0	0	0	0	0	0	0	0	0	2	0	0	0
ASV_3973	0	0	0	0	0	0	0	0	0	0	0	0	0	10	0	0	0	0
ASV_3974	1	0	0	0	0	0	0	0	0	0	0	0	0	0	0	0	0	0
ASV_3976	0	0	0	0	0	0	0	0	0	6	0	0	0	0	0	0	0	0
ASV_3977	0	0	0	0	0	0	0	0	0	0	0	0	0	0	0	0	1	0
ASV_3979	0	0	0	0	0	0	0	0	0	0	0	0	0	0	0	0	0	2
ASV_3980	0	0	0	0	0	0	0	2	0	0	0	0	0	0	0	0	0	0
ASV_3981	0	0	0	0	0	0	0	0	0	0	0	0	0	0	0	0	0	1
ASV_3982	0	0	0	0	0	0	1	0	0	0	0	0	0	0	0	0	0	0
ASV_3986	0	0	0	0	0	0	0	0	0	0	0	0	0	1	0	0	0	0
ASV_3988	0	0	0	0	0	0	0	0	0	0	1	0	0	0	0	0	0	0
ASV_3990	5	0	5	0	0	0	0	9	7	0	0	0	0	0	0	0	0	9
ASV_3992	1	0	0	0	0	0	0	0	0	0	0	0	0	0	0	0	0	0
ASV_3993	5	0	0	0	0	0	0	0	0	0	0	0	0	2	0	0	0	0
ASV_3994	3	0	0	0	0	0	0	0	0	0	0	0	0	0	0	0	0	0
ASV_3999	0	0	0	0	0	0	0	0	9	0	0	0	0	0	0	0	0	0
ASV_4000	0	1	2	3	0	0	0	0	8	2	0	0	4	0	3	11	3	0
ASV_4001	0	0	0	0	0	0	0	0	0	0	0	0	1	0	0	0	0	0
ASV_4004	0	0	0	0	0	0	0	0	0	0	0	0	0	2	0	0	0	0
ASV_4006	0	1	0	0	0	0	0	0	0	0	0	0	0	0	0	0	0	0
ASV_4009	0	0	0	0	0	0	0	0	0	0	0	0	1	0	0	0	0	0
ASV_4010	0	3	0	0	0	0	0	0	0	0	0	0	0	0	0	0	0	0
ASV_4012	0	0	0	0	0	0	0	0	0	0	0	3	0	0	0	0	0	0
ASV_4013	0	0	0	0	0	0	0	0	0	0	0	4	0	0	0	0	0	0
ASV_4015	0	0	0	0	0	5	0	0	0	0	0	0	0	0	0	0	0	0
ASV_4018	0	0	0	0	0	1	0	0	0	0	0	0	0	0	0	0	0	0
ASV_4019	0	0	0	0	0	0	0	0	0	0	0	0	10	0	0	0	8	0
ASV_4020	0	0	0	0	0	0	0	0	2	0	0	0	0	0	0	0	0	0
ASV_4024	2	0	0	0	0	0	0	0	0	0	4	0	0	0	0	0	0	0
ASV_4028	0	0	0	0	0	0	0	0	0	0	0	0	0	0	0	0	0	2
ASV_4031	0	0	0	0	0	0	0	0	0	0	0	3	0	0	0	0	0	0
ASV_4034	0	0	0	0	0	0	0	0	0	0	0	0	0	0	0	0	0	1
ASV_4035	0	2	0	0	0	0	0	0	0	0	0	0	0	0	0	0	0	0
ASV_4036	1	0	0	0	0	0	0	0	0	0	0	0	0	0	0	0	0	0
ASV_4041	0	0	1	0	0	0	0	0	0	0	0	0	0	0	0	0	0	0
ASV_4042	96	92	120	41	80	63	58	49	82	79	128	64	93	110	101	117	89	128
ASV_4043	0	0	0	0	0	0	0	0	0	0	0	2	0	0	0	0	0	0
ASV_4044	0	0	0	0	0	2	0	0	0	0	0	0	0	0	0	0	0	0
ASV_4048	0	2	0	0	0	0	0	0	1	0	0	0	0	0	0	0	0	0
ASV_4053	0	0	9	0	0	0	0	12	0	0	0	0	10	0	0	0	0	0
ASV_4055	0	0	0	0	1	0	0	0	0	0	0	0	0	0	0	0	0	0
ASV_4056	2	0	0	0	0	0	0	0	0	0	0	0	0	0	0	0	0	0
ASV_4058	0	0	0	0	0	0	0	0	9	0	3	6	0	0	0	5	0	0
ASV_4060	0	0	17	0	0	0	0	0	0	0	0	0	0	0	0	0	0	0
ASV_4064	0	0	0	0	0	0	0	0	0	0	0	0	0	0	0	1	0	0
ASV_4065	0	0	0	0	0	2	0	0	0	0	0	0	0	0	0	0	0	0
ASV_4066	0	0	0	0	0	1	0	0	0	0	0	0	0	0	0	1	0	0
ASV_4067	0	0	4	0	0	0	0	0	0	0	0	0	0	0	0	0	0	0
ASV_4069	0	0	0	0	0	0	0	0	0	0	0	0	0	0	0	1	0	0
ASV_4071	0	0	0	0	0	0	0	0	0	0	0	0	0	0	0	1	2	0
ASV_4072	0	0	0	1	0	0	0	0	0	0	0	0	0	0	1	0	0	0
ASV_4076	0	2	3	0	0	0	1	0	0	10	0	6	0	0	7	0	0	0
ASV_4077	0	0	0	0	0	0	0	0	0	0	0	0	0	0	0	0	0	1
ASV_4079	0	0	0	0	0	0	0	0	0	0	0	0	0	0	0	3	0	0
ASV_4080	0	0	0	0	0	0	0	0	0	2	0	0	0	0	0	0	0	0
ASV_4081	7	0	0	0	0	0	0	0	0	0	0	0	0	0	0	0	0	0
ASV_4083	0	0	0	3	3	9	0	0	0	0	0	0	2	5	3	0	0	0
ASV_4085	9	0	15	13	0	11	5	12	6	9	6	11	9	6	2	4	0	2
ASV_4088	0	0	0	0	0	0	0	0	0	0	0	0	0	0	0	0	0	1
ASV_4092	0	0	0	0	0	0	0	0	0	0	0	0	0	0	0	0	2	0
ASV_4094	0	0	0	0	0	1	0	0	0	0	0	0	0	0	0	0	0	0
ASV_4095	0	0	0	0	0	0	0	0	0	0	0	0	0	0	0	0	2	0
ASV_4097	0	0	0	0	0	0	0	0	0	0	1	0	0	0	0	0	0	0
ASV_4100	0	0	0	0	0	0	0	0	0	0	2	0	0	0	0	0	0	0
ASV_4101	0	0	0	0	0	0	0	0	0	0	0	0	13	12	0	14	0	0
ASV_4103	0	0	0	0	0	0	0	0	0	1	0	0	0	0	0	0	0	0
ASV_4104	0	0	3	0	0	0	0	0	0	0	0	0	0	0	0	0	0	0
ASV_4105	0	0	0	0	0	0	0	0	0	0	0	0	0	0	6	7	4	0
ASV_4106	0	0	0	0	0	0	0	0	0	0	0	4	0	0	0	0	0	0
ASV_4109	0	0	0	0	0	0	0	0	0	0	0	0	6	6	0	0	0	0
ASV_4111	0	0	0	0	0	0	0	0	7	0	0	0	0	0	0	0	0	0
ASV_4125	0	0	0	0	0	0	1	0	0	0	0	0	0	7	0	0	0	0
ASV_4130	0	0	0	0	0	0	0	0	0	0	5	0	0	0	0	0	0	0
ASV_4134	0	0	0	0	0	2	0	0	0	0	0	0	0	0	0	0	0	0
ASV_4135	0	0	0	0	0	0	0	0	0	0	0	0	27	0	0	0	0	0
ASV_4136	0	0	0	0	0	0	0	0	0	0	4	0	0	0	0	0	0	0
ASV_4141	0	0	0	0	0	3	8	2	3	0	0	7	0	0	0	0	0	0
ASV_4142	0	0	0	0	0	0	0	0	0	0	0	0	2	0	0	0	0	0
ASV_4148	0	0	0	0	0	0	0	0	0	0	1	0	0	0	0	0	0	0
ASV_4150	0	0	0	0	0	0	0	0	0	0	0	0	0	0	0	1	0	0
ASV_4151	0	0	0	0	0	2	0	0	0	0	0	0	0	0	0	0	0	0
ASV_4155	0	0	0	0	0	0	0	0	0	0	0	0	0	0	0	2	0	0
ASV_4157	0	0	0	0	0	0	0	0	0	2	0	0	0	0	0	0	0	0
ASV_4159	0	0	0	0	9	0	0	0	0	0	0	6	0	3	0	0	0	0
ASV_4164	0	0	0	0	0	0	0	0	0	2	0	0	0	0	0	0	0	0
ASV_4165	0	0	0	0	0	0	0	0	0	0	0	0	0	3	0	0	0	0
ASV_4166	11	11	22	14	16	10	14	19	12	4	28	15	14	11	17	22	20	19
ASV_4167	0	0	0	0	0	0	0	0	0	0	0	0	0	0	0	0	4	0
ASV_4171	0	0	0	0	0	0	0	0	0	0	5	0	0	0	0	0	0	0
ASV_4172	0	0	0	0	1	0	0	0	0	0	0	0	0	0	0	3	0	0
ASV_4173	0	0	0	0	0	0	0	0	0	0	6	0	0	0	0	0	0	0
ASV_4175	0	0	0	0	0	0	0	0	0	0	0	12	0	0	0	0	0	0
ASV_4176	0	0	0	0	1	0	0	0	0	0	0	0	0	0	0	0	0	0
ASV_4186	0	0	0	0	0	0	0	0	0	4	0	0	0	0	0	0	0	0
ASV_4187	0	0	0	0	0	0	0	0	0	0	0	0	0	0	0	0	0	5
ASV_4188	0	2	0	0	0	0	0	0	0	0	0	0	0	0	0	0	0	0
ASV_4189	4	8	6	16	22	13	3	5	8	0	0	5	3	6	2	3	6	0
ASV_4191	0	0	0	0	0	2	0	0	0	0	0	0	0	0	0	0	3	0
ASV_4192	0	0	0	0	0	0	0	0	0	0	0	0	0	0	0	1	0	0
ASV_4193	5	4	0	0	3	9	0	6	0	0	0	0	0	0	0	0	3	0
ASV_4194	0	0	0	0	3	0	0	0	0	0	0	0	0	0	0	0	0	0
ASV_4196	0	0	0	0	0	0	7	0	0	0	0	0	0	0	3	0	0	0
ASV_4203	0	0	0	0	0	0	0	0	0	0	0	0	0	0	0	0	3	0
ASV_4204	0	0	0	0	0	0	0	0	0	0	0	0	0	0	0	0	2	3
ASV_4205	2	0	5	0	0	0	0	0	0	1	0	0	0	0	1	1	0	0
ASV_4207	0	0	0	0	2	0	0	0	0	0	0	0	0	0	0	0	0	0
ASV_4208	4	0	0	0	0	0	0	0	0	0	0	0	0	0	0	0	0	6
ASV_4211	0	0	0	0	0	2	0	0	0	0	0	0	0	0	0	0	0	0
ASV_4213	0	0	0	0	0	1	0	0	0	0	0	0	0	0	0	0	0	0
ASV_4218	0	0	0	6	6	1	0	0	2	5	0	0	0	0	0	0	0	0
ASV_4219	0	0	0	0	0	0	0	0	0	0	0	0	0	1	0	0	0	0
ASV_4222	0	0	0	0	0	0	0	0	0	0	0	0	0	1	0	0	0	0
ASV_4225	0	0	0	0	0	0	0	0	0	0	0	0	0	0	0	0	4	6
ASV_4228	0	0	0	0	8	9	6	0	5	0	0	23	0	0	13	3	0	0
ASV_4230	0	0	0	0	0	0	0	0	0	0	0	0	0	0	0	0	0	8
ASV_4232	0	0	0	0	0	0	0	0	0	0	0	0	0	1	0	0	0	0
ASV_4241	0	0	1	1	0	2	5	0	0	3	0	0	0	3	3	0	2	1
ASV_4242	0	0	0	0	0	0	0	0	0	0	0	0	4	0	0	0	0	0
ASV_4244	0	0	0	1	0	0	0	0	0	0	0	0	0	0	0	0	0	0
ASV_4246	0	0	0	0	0	0	0	0	0	0	3	0	0	0	0	0	0	0
ASV_4247	0	0	0	0	1	0	0	0	0	0	0	0	0	0	0	0	0	0
ASV_4248	0	0	7	0	0	0	5	0	0	0	0	0	0	0	0	0	0	0
ASV_4250	0	20	0	0	0	0	0	0	0	0	0	0	0	0	0	0	0	0
ASV_4251	236	263	219	271	308	286	249	274	278	316	260	334	198	212	250	247	221	277
ASV_4252	0	1	0	0	0	0	0	0	0	0	0	0	0	0	0	0	0	0
ASV_4256	0	0	0	0	0	0	0	0	0	0	0	0	0	0	1	0	0	0
ASV_4257	0	0	0	0	3	0	0	0	0	0	0	0	0	0	0	0	0	0
ASV_4258	6	0	0	0	0	0	0	0	0	0	4	0	5	0	0	0	3	0
ASV_4260	0	0	0	0	0	0	0	0	0	0	0	0	0	0	0	0	2	0
ASV_4261	0	0	0	0	0	5	0	0	0	2	0	6	0	0	0	0	0	0
ASV_4262	1	0	0	0	3	0	0	0	2	0	0	0	0	0	0	0	0	0
ASV_4264	0	0	0	0	0	0	0	0	0	0	0	0	0	0	3	0	0	0
ASV_4265	0	0	0	0	1	0	0	0	0	0	0	0	0	0	0	0	0	0
ASV_4266	4	2	0	0	0	3	0	2	0	7	0	0	0	0	0	0	0	0
ASV_4267	0	0	0	5	0	1	0	0	0	0	1	0	0	0	0	0	0	0
ASV_4268	0	0	0	0	0	0	1	0	0	0	0	0	0	0	0	0	0	0
ASV_4270	1	0	0	0	0	0	0	0	0	0	0	0	0	0	0	0	0	0
ASV_4275	0	0	0	0	0	0	0	0	0	0	0	0	0	0	4	0	0	0
ASV_4277	0	1	0	0	0	0	0	0	0	0	0	0	0	0	0	0	0	0
ASV_4278	0	0	0	0	0	0	0	0	0	0	0	0	0	1	0	0	0	0
ASV_4279	0	0	0	0	0	0	0	0	0	0	0	0	0	2	0	0	0	0
ASV_4282	0	0	0	0	0	1	0	0	0	0	0	0	0	0	0	0	0	0
ASV_4284	0	0	0	0	0	0	0	0	0	0	0	0	0	0	0	2	0	0
ASV_4290	5	6	0	0	0	0	10	0	0	0	0	0	0	0	0	0	0	6
ASV_4291	0	0	0	0	0	0	0	0	0	0	0	2	0	0	0	0	0	0
ASV_4293	0	0	0	1	0	0	0	0	0	0	0	0	0	0	0	7	1	0
ASV_4295	5	4	0	0	0	0	0	0	0	8	5	11	0	5	0	6	0	0
ASV_4296	0	0	0	0	2	0	0	0	0	0	0	0	0	0	0	0	0	0
ASV_4299	0	0	0	0	0	0	0	0	0	2	0	0	0	0	0	0	0	0
ASV_4302	2	10	4	5	5	6	5	0	0	0	7	5	9	4	4	6	0	3
ASV_4304	0	0	0	0	0	0	0	0	0	0	0	0	0	0	1	0	0	0
ASV_4305	0	0	0	0	3	0	0	0	0	0	0	0	0	0	0	0	0	0
ASV_4308	0	0	1	0	0	0	0	0	0	0	0	0	0	0	0	0	0	0
ASV_4310	0	0	0	1	0	0	0	0	0	2	0	6	0	0	1	0	0	0
ASV_4311	0	0	0	0	0	0	0	0	0	0	0	0	0	0	2	0	0	0
ASV_4314	0	0	0	0	0	0	0	0	0	0	0	0	0	0	0	6	0	0
[truncated: 37,330 more rows]
