# Supplementary material for: Replacing nitrogen fertilizer with organic alternatives changes the soil microbial community diversity in Northwest China’s arid farmland, leading to increased potato yields
Source: Front Plant Sci. 2026 Jun 17;17:1846452. doi: 10.3389/fpls.2026.1846452 (PMC13318612; doi:10.3389/fpls.2026.1846452)
Supplement: Supplementary file 1 [file DataSheet1.zip › DATA/╒μ╛·ASV.xlsx]

## Sheet: 真菌ASV
#OTU ID	T0_1	T0_2	T0_3	T1_1	T1_2	T1_3	T2_1	T2_2	T2_3	T3_1	T3_2	T3_3	N0_1	N0_2	N0_3	CK_1	CK_2	CK_3
ASV_3	0	0	0	0	0	0	0	15	0	0	0	0	0	0	0	0	0	0
ASV_6	50	75	195	30	118	0	48	0	0	421	650	0	450	141	461	594	0	449
ASV_7	0	0	0	0	0	0	477	0	0	0	0	0	0	0	0	0	0	0
ASV_8	0	0	0	0	0	0	0	0	0	0	2	0	0	0	0	0	0	0
ASV_9	0	0	0	0	0	0	0	0	0	0	0	0	0	0	0	30	44	50
ASV_10	0	0	0	0	0	0	0	0	0	0	0	16	9	0	0	0	0	0
ASV_12	0	0	0	0	0	1	0	0	0	0	0	0	0	0	0	0	0	0
ASV_13	0	0	0	0	0	0	46	0	0	0	0	0	0	0	0	0	0	0
ASV_14	0	0	0	0	0	0	0	0	57	0	0	0	0	0	0	0	0	0
ASV_15	0	0	0	0	0	0	0	0	17	0	0	0	0	0	0	0	0	0
ASV_17	0	0	0	0	45	0	40	0	0	0	0	263	0	0	0	0	242	0
ASV_19	0	6	0	0	0	0	0	0	0	0	0	0	0	0	0	0	0	0
ASV_20	70	0	18	0	0	0	0	0	0	0	0	0	0	0	0	0	0	0
ASV_21	0	0	0	0	0	0	0	0	0	0	1484	0	0	0	0	0	0	0
ASV_22	0	0	0	0	0	0	4	0	0	0	0	0	0	0	0	0	0	0
ASV_23	0	0	0	0	0	0	0	0	0	0	9	0	0	0	0	0	0	0
ASV_24	0	0	0	0	6	0	0	0	0	0	0	0	0	0	0	0	0	0
ASV_27	40	0	0	12	0	0	0	16	0	0	8	0	0	0	0	0	0	0
ASV_28	230	149	97	222	98	224	50	263	200	128	19	57	25	41	43	87	74	116
ASV_29	0	0	0	0	0	0	0	0	0	0	0	0	0	0	0	0	3	0
ASV_30	41	351	332	0	0	1	12	54	97	3	1029	1597	970	472	0	0	0	1
ASV_33	0	0	0	0	0	0	0	0	0	36	0	0	0	0	0	0	0	0
ASV_38	0	0	0	0	0	0	0	0	0	0	0	0	43	0	0	0	0	0
ASV_39	0	0	0	0	0	0	0	0	0	0	0	0	0	0	0	0	179	0
ASV_40	12	33	7	0	0	0	0	38	0	0	0	0	0	104	0	0	118	0
ASV_41	0	0	0	0	4	0	0	0	0	0	0	0	0	0	0	0	0	0
ASV_42	0	0	40	0	0	0	0	0	0	0	0	0	0	0	0	0	0	0
ASV_44	0	0	0	65	0	0	0	0	0	0	0	0	0	0	0	0	0	0
ASV_45	0	0	0	30	15	76	0	0	0	0	188	0	0	0	0	0	0	0
ASV_46	0	0	0	0	0	0	0	0	0	2	200	234	0	0	0	0	0	0
ASV_47	0	0	0	0	0	0	0	4	16	0	0	0	0	0	0	0	0	0
ASV_48	0	0	0	0	0	0	0	0	0	0	0	0	0	0	110	0	0	0
ASV_49	0	0	0	0	0	0	0	1	0	0	0	0	0	0	0	0	0	0
ASV_50	0	0	0	0	0	0	0	0	0	0	44	0	0	0	0	0	0	0
ASV_53	0	0	0	0	0	0	0	0	0	0	0	0	0	0	0	0	4	0
ASV_57	0	0	0	0	0	0	0	46	0	0	0	0	0	0	0	0	0	0
ASV_58	0	0	0	0	0	0	0	0	0	0	0	0	8	0	0	0	0	0
ASV_59	0	0	0	0	0	0	0	0	0	0	0	0	0	0	0	0	0	12
ASV_64	0	83	0	0	0	0	0	0	0	0	0	0	0	0	0	0	0	0
ASV_67	0	0	0	0	14	0	0	0	0	0	0	0	0	0	0	0	0	0
ASV_68	0	0	35	0	0	0	0	0	0	0	0	0	0	0	0	0	0	0
ASV_69	0	0	0	0	0	0	0	0	0	2	0	0	0	0	0	0	0	0
ASV_74	0	0	0	0	0	0	0	16	0	0	0	0	0	0	0	0	0	0
ASV_75	0	0	0	0	0	0	0	0	0	659	0	0	0	0	0	0	0	0
ASV_76	0	0	0	0	0	0	0	0	0	0	0	0	0	18	0	0	0	0
ASV_77	0	0	0	0	0	0	0	0	0	0	0	0	0	0	0	0	0	89
ASV_78	0	0	0	0	0	0	0	0	0	0	0	0	17	0	0	0	0	0
ASV_79	0	0	0	0	0	8	0	0	0	0	0	0	0	0	0	0	0	0
ASV_81	0	0	0	0	0	0	0	409	0	0	0	0	0	0	0	0	0	0
ASV_82	0	0	0	0	0	0	0	0	0	74	0	0	0	0	0	0	0	0
ASV_83	0	0	0	0	0	0	18	0	0	0	0	0	0	0	0	0	0	0
ASV_84	0	0	0	0	135	153	0	0	0	0	0	0	0	0	0	0	0	0
ASV_87	0	0	0	0	0	0	0	0	0	0	0	0	0	0	0	0	0	2
ASV_88	0	0	19	0	0	0	0	0	0	0	0	0	0	0	0	0	0	0
ASV_89	0	0	0	0	0	0	0	0	0	0	0	0	0	0	0	119	0	0
ASV_95	0	0	0	3	30	50	0	0	0	0	0	0	0	0	0	0	0	0
ASV_96	0	0	0	0	0	0	0	0	0	0	0	0	0	0	225	0	0	0
ASV_97	1023	0	73	0	0	43	0	0	0	0	0	0	0	0	0	0	0	0
ASV_99	0	0	3	0	0	0	0	0	0	0	0	0	0	0	0	0	0	0
ASV_101	0	28	0	0	0	0	0	0	0	0	0	0	0	0	0	0	0	0
ASV_103	0	0	0	0	53	236	0	0	0	0	0	0	0	0	0	0	0	0
ASV_105	0	0	0	28	0	0	0	0	0	0	0	0	0	0	0	0	0	0
ASV_107	0	0	0	0	0	8	0	0	0	0	0	0	0	0	0	0	0	0
ASV_109	0	26	0	0	0	0	0	0	0	0	0	0	0	0	0	0	0	0
ASV_110	0	0	0	0	0	0	0	0	0	0	0	0	0	0	0	0	0	1
ASV_112	0	0	0	0	0	0	0	0	0	0	9168	0	0	0	0	0	0	0
ASV_113	0	0	0	0	0	0	0	0	0	0	0	0	0	0	0	0	0	38
ASV_114	0	0	0	0	21	2	1	0	0	0	0	0	0	0	0	0	0	0
ASV_115	0	0	0	0	0	0	0	119	0	0	0	0	0	0	0	0	0	0
ASV_117	0	0	0	0	0	0	0	0	168	0	0	0	0	0	0	0	0	0
ASV_119	0	0	0	0	1	0	0	0	0	0	0	0	0	0	0	0	0	0
ASV_121	0	0	0	0	0	0	0	0	0	0	0	0	0	0	0	0	0	13
ASV_122	0	0	0	0	0	0	0	0	4	0	0	0	0	0	0	0	0	333
ASV_123	73	0	0	0	0	0	0	0	0	0	0	0	0	0	0	0	0	0
ASV_126	0	0	32	0	79	0	0	0	0	0	0	0	0	40	0	0	0	0
ASV_127	0	18	8	0	0	0	5	0	9	0	0	0	0	0	0	0	0	0
ASV_129	0	0	0	2	0	0	3	7	0	0	0	0	0	0	0	0	0	0
ASV_130	0	0	0	0	77	0	0	0	0	0	0	0	0	0	0	0	0	0
ASV_131	0	0	0	0	0	0	0	0	0	0	19	0	0	0	0	0	0	0
ASV_132	0	0	0	0	0	17	0	19	0	0	0	0	0	0	0	0	0	0
ASV_133	72	0	0	0	0	0	0	0	0	0	0	0	0	50	0	0	0	0
ASV_134	23	15	52	18	14	145	65	73	25	17	218	751	318	493	396	451	0	63
ASV_135	0	0	0	0	0	0	0	10	0	0	1	3	0	3	0	0	0	0
ASV_139	0	44	0	0	0	0	79	0	0	0	0	0	0	0	0	0	0	0
ASV_140	0	0	0	0	0	0	0	0	0	0	0	0	0	0	4	0	0	0
ASV_141	0	0	0	0	0	0	0	21	0	0	0	0	0	0	0	0	0	0
ASV_142	0	40	0	0	0	0	0	0	0	0	0	0	0	0	0	0	0	0
ASV_144	0	0	0	0	0	0	0	0	0	0	0	0	0	0	0	0	0	118
ASV_147	0	0	0	0	0	0	0	0	0	0	0	0	10	0	0	0	0	0
ASV_148	0	0	0	0	0	0	0	0	0	0	0	0	8	0	0	0	0	0
ASV_149	0	0	0	0	0	0	0	0	0	0	0	0	0	0	0	0	82	0
ASV_151	0	0	0	0	0	0	0	0	0	0	0	0	0	0	53	0	0	0
ASV_153	0	0	0	0	0	0	0	0	0	0	0	0	7	17	14	0	0	0
ASV_155	0	0	0	0	0	0	0	0	0	0	0	0	6	0	0	0	0	0
ASV_156	0	0	0	0	0	0	0	21	0	0	0	0	0	0	0	0	0	0
ASV_158	0	0	0	0	0	2	0	0	0	0	0	0	0	0	0	0	0	0
ASV_159	0	0	0	0	0	0	0	0	0	0	0	0	0	7	0	0	0	0
ASV_160	0	0	0	0	0	0	11	0	0	0	0	0	0	0	0	0	0	0
ASV_161	0	0	0	0	0	7	0	0	0	0	0	0	0	0	0	0	0	0
ASV_163	0	1	4	0	0	0	0	0	0	0	0	0	0	0	0	0	0	0
ASV_166	0	0	0	0	0	0	0	0	3	5	3	0	0	0	0	0	0	0
ASV_167	0	0	0	0	0	0	0	0	0	0	0	0	0	0	0	2	0	0
ASV_170	0	0	0	7	5	0	0	0	0	7	0	0	0	0	0	0	0	0
ASV_173	16	0	0	0	0	0	0	0	0	0	0	0	0	0	0	0	0	0
ASV_174	0	0	0	0	0	0	0	0	0	0	0	0	0	0	9	0	0	0
ASV_175	0	7	0	35	12	75	0	4	23	0	0	0	0	98	221	42	0	0
ASV_177	33	0	0	0	0	0	0	0	0	0	0	0	0	0	0	0	0	0
ASV_178	0	0	0	0	0	0	0	0	0	0	0	0	0	0	0	0	6	0
ASV_179	42	18	16	5	25	80	0	0	0	0	0	144	0	17	0	2	28	0
ASV_182	0	0	0	0	0	0	0	0	0	0	0	0	0	0	0	0	0	9
ASV_183	0	0	0	0	0	0	0	3	0	0	0	0	0	0	0	0	0	0
ASV_185	0	0	0	0	0	0	0	0	69	0	0	0	0	0	0	0	0	0
ASV_186	0	9	0	0	0	0	0	0	0	0	0	0	0	0	0	0	0	0
ASV_187	0	0	0	0	0	0	0	2	0	0	0	0	0	0	0	0	0	0
ASV_191	0	0	0	0	0	0	0	16	0	0	0	0	0	0	0	0	0	0
ASV_192	0	0	0	0	0	0	0	0	0	0	0	0	0	0	6	0	0	0
ASV_193	0	0	0	0	0	124	0	0	0	0	0	0	0	0	0	0	21	0
ASV_194	0	0	0	0	0	0	2	0	0	2	0	114	0	0	0	743	414	0
ASV_195	0	0	0	0	57	0	0	0	0	0	0	0	0	0	0	0	0	0
ASV_196	0	0	0	0	0	0	19	0	0	0	0	0	0	0	0	0	0	0
ASV_200	0	0	0	0	0	0	0	0	0	0	0	0	0	0	0	0	0	7
ASV_201	234	0	0	2121	0	0	0	0	0	0	0	0	0	0	0	0	0	0
ASV_202	0	15	168	7	152	0	23	416	0	0	0	58	0	0	0	0	0	0
ASV_203	0	0	0	0	0	0	0	14	0	0	0	0	0	0	0	0	0	0
ASV_204	0	164	417	0	235	302	0	143	0	213	215	598	339	745	0	344	0	355
ASV_206	0	0	0	0	0	0	0	0	0	0	150	0	0	0	0	0	0	0
ASV_208	0	0	0	0	0	0	0	0	0	0	0	13	0	34	0	0	0	0
ASV_209	0	0	0	0	0	0	0	0	0	0	0	0	0	0	0	0	0	24
ASV_210	0	0	0	0	0	0	0	0	0	9	0	0	0	0	0	0	0	0
ASV_211	0	0	0	0	0	0	0	0	73	0	0	0	0	0	0	0	0	0
ASV_213	0	0	0	0	0	0	0	0	0	0	0	0	0	0	0	0	0	22
ASV_217	43	0	0	0	0	0	0	0	0	0	0	0	0	0	0	0	0	0
ASV_218	0	0	0	0	0	0	0	2	0	0	0	0	0	0	0	0	0	0
ASV_219	0	0	0	0	0	0	0	0	0	0	0	0	0	0	0	0	0	6
ASV_221	0	0	0	0	0	0	12	0	0	0	0	0	0	0	0	0	0	0
ASV_222	0	0	0	0	0	0	0	0	0	0	11	0	0	0	0	0	0	0
ASV_223	0	0	0	0	0	60	0	0	0	0	0	0	0	0	0	0	0	0
ASV_224	0	0	0	0	0	0	0	105	0	0	0	0	0	0	0	0	0	0
ASV_225	11	0	0	0	0	0	0	0	0	0	0	0	0	0	0	0	0	0
ASV_226	3	0	0	0	0	0	0	0	0	0	0	0	0	0	0	0	0	0
ASV_229	0	0	0	0	0	0	0	0	0	0	0	19	0	0	0	0	0	0
ASV_230	0	0	0	0	0	0	0	0	0	0	0	3	1	5	0	0	0	0
ASV_232	0	0	0	0	0	0	0	0	0	0	0	0	157	0	0	0	0	0
ASV_233	0	0	0	0	0	0	2	0	0	0	0	0	0	0	0	0	0	0
ASV_235	0	0	0	0	0	0	0	0	0	0	0	0	0	379	324	0	33	0
ASV_237	0	0	0	0	0	0	0	0	0	0	0	0	0	0	0	0	12	0
ASV_238	0	0	0	0	0	0	0	0	0	0	8	0	0	0	0	0	0	0
ASV_239	0	6	0	0	0	0	0	0	0	0	0	0	0	0	0	0	0	0
ASV_243	0	0	0	0	0	0	0	0	0	0	0	48	0	0	0	0	0	0
ASV_246	0	0	0	0	87	0	0	0	0	0	0	0	0	0	0	0	0	0
ASV_247	0	0	0	0	0	0	0	10	0	0	0	0	0	0	0	0	0	0
ASV_249	0	2	0	0	0	0	4	0	0	0	0	0	0	0	0	0	0	0
ASV_250	0	0	3	0	0	0	0	0	0	0	0	0	0	0	0	0	0	0
ASV_251	0	0	0	0	0	0	0	0	0	0	3	52	0	0	0	0	0	0
ASV_252	0	0	0	0	0	0	0	0	0	0	0	0	0	0	0	34	0	0
ASV_253	0	0	0	0	31	0	0	0	0	0	0	0	0	0	0	0	0	0
ASV_255	15	0	0	0	0	0	0	0	0	0	0	0	0	0	0	0	0	0
ASV_258	0	0	0	0	0	0	0	0	0	0	0	0	0	0	0	0	29	0
ASV_259	0	0	0	0	0	0	0	0	0	0	0	356	0	0	0	0	0	0
ASV_261	0	0	0	0	0	0	0	0	0	0	8	0	0	0	0	0	0	0
ASV_262	0	0	0	0	0	0	0	21	0	0	0	0	0	0	0	0	0	0
ASV_263	0	0	0	6	2	9	0	0	0	0	0	0	0	0	0	4	0	5
ASV_264	0	0	0	0	0	0	0	0	23	0	0	0	0	0	0	0	0	0
ASV_265	0	0	0	0	0	0	0	0	0	0	0	0	0	0	0	0	43	0
ASV_266	0	8	0	291	264	300	0	47	19	0	134	82	934	576	434	0	0	0
ASV_267	0	0	0	0	1	0	0	0	0	0	0	0	0	0	0	0	0	0
ASV_269	0	0	0	0	0	0	0	0	46	0	0	0	0	0	0	0	0	0
ASV_272	0	0	0	0	0	0	0	0	0	0	2	3	0	0	0	0	0	0
ASV_273	0	2	0	0	0	0	0	0	0	0	0	0	0	0	0	0	0	0
ASV_274	0	0	0	0	0	0	0	0	0	0	0	0	0	0	0	0	10	0
ASV_276	0	0	3	0	0	0	0	0	0	0	0	0	0	0	0	0	0	0
ASV_277	0	0	0	0	0	0	18	0	0	0	0	0	0	0	0	0	0	0
ASV_278	0	0	0	0	0	0	0	0	81	0	0	0	0	0	0	0	0	0
ASV_279	0	0	3	0	0	0	0	0	0	0	0	0	0	0	0	0	0	0
ASV_281	0	0	0	0	0	15	0	0	0	0	16	22	220	0	0	0	19	6
ASV_282	0	0	0	0	0	0	50	0	0	0	0	0	0	0	0	0	0	0
ASV_283	0	0	0	0	0	0	0	0	0	0	0	0	0	0	0	4	0	0
ASV_285	0	0	0	26	0	0	0	0	0	0	0	0	0	0	0	0	0	0
ASV_286	0	0	0	87	38	44	0	0	0	145	44	136	0	0	0	33	30	0
ASV_289	17	35	17	31	12	0	5	4	0	38	37	44	0	25	43	51	69	15
ASV_290	0	0	0	0	515	0	0	0	0	0	0	0	0	0	0	0	0	0
ASV_291	0	0	0	0	0	0	94	0	0	0	0	0	0	0	0	0	0	0
ASV_292	0	0	8	0	0	0	0	0	0	0	0	0	0	0	0	0	0	0
ASV_294	0	0	0	0	0	163	0	0	0	0	0	0	0	0	18	0	0	0
ASV_295	0	0	0	0	37	0	0	0	0	0	0	0	0	0	0	0	0	0
ASV_296	0	0	0	20	0	0	0	0	0	0	0	0	0	0	0	0	0	0
ASV_297	0	0	0	0	0	0	0	0	0	0	0	0	4	0	0	0	0	0
ASV_299	0	0	0	0	0	0	0	0	0	0	64	0	0	0	0	0	0	0
ASV_300	0	0	0	0	0	0	0	0	0	0	0	4	0	0	0	0	0	0
ASV_301	0	0	0	0	0	0	0	0	0	0	0	0	0	0	33	0	0	0
ASV_303	0	0	0	0	0	0	0	50	0	0	0	0	0	0	0	0	0	0
ASV_304	0	224	0	0	0	0	0	0	0	0	0	0	0	0	0	0	0	0
ASV_305	11	0	0	0	0	0	0	0	0	0	0	0	0	0	0	0	0	0
ASV_306	0	0	0	0	0	0	0	0	0	67	0	0	0	0	0	0	0	0
ASV_307	0	0	0	0	0	0	0	0	0	0	0	0	0	0	0	2	824	0
ASV_308	0	0	0	0	0	0	0	0	0	0	181	0	0	0	0	0	0	0
ASV_309	0	0	0	0	0	0	13	0	56	0	0	1546	0	0	0	911	124	0
ASV_311	0	0	0	0	0	0	0	5	0	0	0	0	0	0	0	0	0	0
ASV_312	0	0	0	0	0	0	0	0	25	0	0	0	0	0	0	0	0	0
ASV_313	0	0	0	0	0	0	0	0	0	0	0	0	0	0	0	0	0	6
ASV_314	0	0	3	0	0	0	0	0	0	0	0	0	0	0	0	0	0	0
ASV_316	0	0	0	0	0	0	0	0	2	0	0	0	0	0	0	0	0	0
ASV_318	0	0	0	0	58	0	0	0	0	0	0	0	0	0	0	0	0	0
ASV_319	0	56	0	0	0	0	0	0	0	0	0	0	0	0	0	0	0	0
ASV_321	0	0	0	0	0	0	417	0	0	0	0	0	0	0	0	0	0	0
ASV_323	0	0	0	0	0	0	4	0	0	124	0	281	0	0	149	0	544	0
ASV_325	0	0	0	0	0	17	0	0	0	0	0	0	0	0	0	0	0	0
ASV_326	0	0	0	0	4	0	0	0	0	0	0	0	0	1	0	0	0	0
ASV_329	1320	1415	1374	624	1431	662	831	1478	1054	1915	1331	896	433	591	1612	517	1071	997
ASV_330	0	0	0	0	0	0	0	0	0	0	0	0	0	0	0	0	0	37
ASV_332	0	0	0	0	0	0	0	0	0	0	0	0	0	0	6	0	0	0
ASV_333	0	0	0	0	0	0	0	0	0	0	0	0	0	0	2	0	0	0
ASV_334	0	0	0	0	0	0	0	0	0	22	0	0	0	0	0	0	0	0
ASV_335	0	0	0	0	0	0	3	0	0	0	0	0	0	0	0	0	0	0
ASV_337	0	3	0	0	0	0	0	0	0	0	0	0	0	0	0	0	0	7
ASV_338	0	0	0	0	0	0	0	19	0	0	0	0	0	0	0	0	0	0
ASV_339	0	0	0	0	6	0	0	0	0	0	0	0	0	0	0	0	6	0
ASV_342	0	0	0	39	0	0	0	0	0	0	0	0	0	0	0	0	0	0
ASV_343	0	0	0	0	0	0	0	0	0	90	0	0	0	0	0	0	0	0
ASV_345	0	0	0	0	0	0	0	0	0	0	0	0	0	0	0	0	0	53
ASV_348	0	0	0	0	0	0	0	0	0	4	0	0	0	0	0	0	0	0
ASV_350	0	0	0	0	0	0	0	3	5	0	0	0	0	0	0	0	9	0
ASV_351	0	0	0	0	0	0	0	0	0	0	516	0	0	0	0	0	0	0
ASV_352	0	16	0	0	0	0	0	0	0	0	0	0	0	0	0	0	0	0
ASV_353	0	0	0	0	0	0	0	0	0	0	0	0	0	3	0	0	0	0
ASV_354	0	0	57	0	0	0	0	0	0	0	0	0	0	0	0	0	0	0
ASV_361	0	0	0	0	0	0	0	0	0	0	3	0	0	0	0	0	0	0
ASV_362	6	0	0	0	0	0	0	0	0	0	0	0	0	0	0	0	0	0
ASV_364	0	0	0	0	0	0	0	0	0	0	0	0	0	0	69	0	0	0
ASV_367	0	0	0	0	0	0	0	0	0	0	0	0	0	263	0	0	0	0
ASV_368	0	0	0	0	0	0	45	0	0	0	0	0	0	0	0	0	0	0
ASV_369	0	0	0	0	0	0	0	0	0	0	0	0	0	44	0	0	0	0
ASV_371	0	0	0	0	0	0	0	0	0	0	0	0	0	0	11	0	0	0
ASV_373	0	0	0	0	0	0	0	0	0	0	0	0	0	0	0	0	28	30
ASV_374	0	0	0	0	0	0	0	3	0	0	0	0	0	0	0	0	0	0
ASV_376	0	0	0	197	0	0	0	0	0	0	0	0	0	0	0	0	0	0
ASV_378	0	0	4	0	0	0	0	0	0	0	0	0	0	0	0	0	0	0
ASV_380	3807	3851	3405	848	1337	552	819	1469	1074	142	1018	128	80	288	124	164	780	366
ASV_381	0	0	0	0	0	0	0	0	0	18	0	0	28	0	0	0	0	0
ASV_382	0	11	0	0	0	0	0	0	0	0	0	0	0	0	0	0	0	0
ASV_383	0	0	0	0	0	0	0	6	0	0	0	0	0	0	0	0	0	0
ASV_384	0	0	0	0	0	0	74	0	0	0	0	0	0	0	0	0	0	0
ASV_385	0	0	0	0	0	0	3	0	0	0	0	0	0	0	0	0	0	0
ASV_386	0	0	0	0	0	0	0	29	0	0	0	0	0	0	0	0	0	0
ASV_387	0	40	0	0	0	0	0	0	0	0	0	0	0	0	0	0	0	0
ASV_388	0	0	0	141	0	0	0	0	0	0	0	0	0	0	0	0	0	0
ASV_389	0	0	0	0	0	0	0	64	0	0	0	0	0	0	0	0	0	0
ASV_390	0	40	0	0	0	0	0	0	0	0	0	0	0	0	0	0	0	0
ASV_391	0	0	0	0	0	0	0	0	0	190	0	0	0	0	0	0	0	0
ASV_392	0	0	0	0	0	0	0	0	0	32	0	0	0	0	0	0	0	0
ASV_395	0	54	0	0	0	0	0	0	0	0	0	0	0	54	0	0	0	0
ASV_396	0	0	0	0	0	0	0	27	0	0	0	0	0	0	0	0	0	0
ASV_397	0	0	0	0	0	0	0	0	0	0	0	0	0	2	0	0	0	0
ASV_398	0	0	0	0	0	0	0	0	0	0	0	0	0	0	26	0	0	0
ASV_399	0	0	0	0	0	0	0	0	0	0	0	0	0	0	0	0	0	13
ASV_400	308	304	93	0	448	0	9	0	41	104	284	163	354	0	83	0	430	931
ASV_402	0	0	0	0	0	0	23	97	7	0	0	0	0	0	0	0	0	0
ASV_403	0	0	0	6	0	0	0	0	0	0	0	0	0	0	0	0	0	0
ASV_404	0	0	4	20	61	0	3	0	0	27	0	0	20	0	26	0	14	21
ASV_405	0	0	0	74	37	55	0	0	0	141	54	83	0	0	0	0	0	60
ASV_408	0	0	0	25	0	21	0	0	0	0	0	0	0	0	0	0	0	18
ASV_410	3	0	0	0	0	0	0	0	0	0	0	0	0	0	0	0	0	0
ASV_411	0	0	0	0	0	0	0	0	0	0	207	0	0	0	0	0	0	0
ASV_412	274	492	133	1278	795	1928	198	173	355	1468	2138	913	0	2	1	8160	4933	4851
ASV_413	0	0	0	0	0	0	0	0	0	0	0	0	0	0	0	0	34	0
ASV_415	58	0	0	0	0	0	0	0	0	0	0	0	0	0	0	0	0	0
ASV_417	0	5	0	0	0	0	4	0	10	9	13	0	0	32	0	0	0	0
ASV_418	0	0	0	0	0	0	0	5	0	0	0	0	0	0	0	0	0	0
ASV_419	0	0	82	0	0	0	0	0	0	0	0	0	0	0	0	0	0	0
ASV_421	0	10	0	0	0	0	0	0	0	0	0	0	0	0	0	0	0	0
ASV_422	0	0	0	0	0	0	0	54	0	0	0	0	0	0	0	0	0	0
ASV_423	0	0	0	6	0	0	0	0	0	0	0	0	0	0	0	0	0	0
ASV_426	0	213	0	0	0	0	0	0	0	0	0	0	0	0	0	0	0	0
ASV_427	0	0	0	0	0	0	0	0	0	0	0	0	0	0	0	0	0	7
ASV_428	0	0	0	0	0	0	0	0	2	0	0	0	0	0	4	0	1	0
ASV_429	0	0	0	0	0	0	0	0	4	0	0	0	0	0	0	0	0	0
ASV_430	30	15	0	0	0	0	3	0	0	0	0	0	0	0	0	0	0	0
ASV_431	0	0	0	0	0	680	0	0	0	0	0	0	0	0	0	0	0	0
ASV_432	0	0	0	0	0	0	0	0	0	0	0	0	0	0	0	0	0	20
ASV_433	0	0	0	0	0	0	0	0	0	0	1	0	0	0	0	0	0	0
ASV_434	0	0	0	0	0	0	0	594	0	0	0	0	0	0	0	0	0	0
ASV_435	0	0	0	0	0	13	0	0	0	0	0	0	0	0	0	0	0	0
ASV_438	0	0	0	0	0	0	0	0	0	0	0	0	0	0	0	7	0	0
ASV_439	0	0	0	0	0	0	0	55	0	0	0	0	0	0	0	0	0	0
ASV_440	0	0	0	0	0	0	0	0	0	0	0	0	191	105	0	0	0	0
ASV_441	0	0	0	0	0	0	0	0	0	0	0	0	0	17	0	0	0	0
ASV_442	13	0	0	0	0	0	0	0	0	0	0	0	0	0	0	0	0	0
ASV_443	0	0	0	0	0	0	0	0	0	0	95	0	0	0	0	0	0	0
ASV_444	0	0	0	0	0	0	0	0	0	0	0	0	0	46	0	0	0	0
ASV_445	0	0	0	0	0	0	0	0	0	0	0	0	0	0	0	201	0	0
ASV_447	0	0	0	0	0	0	0	0	0	0	0	0	10	0	0	0	0	0
ASV_448	0	0	0	0	0	0	0	2	0	0	0	0	0	0	0	0	0	0
ASV_449	0	0	0	0	50	0	0	0	0	0	0	0	0	0	0	0	0	0
ASV_451	0	14	0	0	0	0	0	0	0	0	0	0	0	0	0	0	0	0
ASV_453	0	0	0	0	0	0	23	0	0	0	0	0	0	0	0	0	0	0
ASV_454	0	0	0	0	0	0	0	0	0	0	0	0	0	0	0	0	0	416
ASV_455	0	0	0	0	76	0	0	0	0	0	0	0	0	0	0	0	0	0
ASV_457	28	74	110	109	80	156	81	140	88	490	105	374	70	224	222	246	147	135
ASV_458	0	0	0	0	0	0	55	0	0	0	0	0	0	0	0	0	0	0
ASV_459	0	0	0	0	0	0	0	0	0	0	0	0	0	152	0	0	0	0
ASV_462	0	0	0	0	0	0	0	0	12	0	0	0	0	0	0	0	0	0
ASV_464	0	0	0	0	34	0	0	0	0	0	0	0	0	0	63	0	0	0
ASV_465	0	0	0	0	0	0	140	0	0	0	0	0	0	0	0	0	0	0
ASV_467	0	0	0	0	0	0	0	0	0	0	0	0	0	96	0	0	0	0
ASV_469	0	0	0	0	0	0	0	0	0	0	0	0	0	0	0	12	0	0
ASV_470	0	0	0	0	0	0	0	0	0	0	11	0	0	0	0	0	0	0
ASV_471	0	0	0	0	0	0	0	26	0	0	0	0	0	0	0	0	0	0
ASV_474	0	0	0	0	0	0	1	0	0	0	3	358	0	0	28	0	0	0
ASV_475	0	0	0	0	0	0	0	0	0	0	0	0	0	202	0	0	0	0
ASV_476	0	0	0	0	0	0	0	0	0	0	33	0	0	0	0	0	0	0
ASV_477	0	0	0	0	3	0	0	0	0	0	0	0	0	0	0	0	0	0
ASV_478	0	0	0	0	15	0	0	0	0	0	0	0	0	0	0	0	0	0
ASV_480	0	0	0	0	0	0	0	198	0	0	0	0	0	0	0	0	0	791
ASV_482	0	0	0	1	0	11	4	1	0	0	0	0	0	0	0	0	0	0
ASV_483	0	0	0	0	10	0	0	0	0	0	0	0	0	0	0	0	0	0
ASV_484	0	65	0	0	0	0	0	0	25	0	0	0	0	0	0	0	0	0
ASV_485	0	0	0	0	0	40	0	0	0	0	0	0	0	0	0	0	0	0
ASV_486	0	0	0	0	0	0	0	0	0	11	0	0	0	0	0	0	0	0
ASV_487	0	0	0	0	0	0	0	0	0	0	132	0	0	0	0	0	0	0
ASV_488	0	0	58	0	0	0	0	0	0	0	0	0	0	0	0	0	0	0
ASV_489	0	0	0	40	62	45	0	0	0	0	0	0	0	0	0	0	0	0
ASV_491	0	0	0	42	0	0	0	0	0	0	0	0	0	0	0	0	0	0
ASV_492	0	0	0	7	0	0	0	0	0	0	0	0	0	0	0	0	0	0
ASV_493	0	0	0	0	0	0	0	0	39	0	0	0	0	0	0	0	0	0
ASV_494	0	0	0	0	0	0	0	0	0	0	0	0	0	0	0	46	0	0
ASV_495	0	0	0	0	0	0	0	0	0	0	5	0	0	0	0	0	0	0
ASV_496	0	0	0	0	0	0	39	0	0	0	0	0	0	0	0	0	0	0
ASV_500	0	0	0	0	0	0	0	0	0	0	0	57	0	0	0	0	0	0
ASV_501	0	0	0	0	0	0	0	0	0	0	0	10	0	0	0	0	0	0
ASV_502	0	0	0	0	0	0	0	0	0	0	0	0	0	0	0	15	0	0
ASV_503	0	0	0	0	0	0	0	0	0	0	0	0	0	0	0	10	0	0
ASV_505	0	18	20	0	0	0	0	0	0	0	0	0	0	0	27	0	0	0
ASV_506	0	0	0	0	0	0	0	0	0	0	0	0	0	0	597	0	0	0
ASV_507	0	0	0	0	0	0	0	0	0	0	0	0	35	0	0	81	0	0
ASV_508	0	0	0	0	0	0	0	2	0	0	0	0	0	0	0	0	0	0
ASV_509	0	0	0	0	4	0	0	0	0	0	26	0	0	0	0	0	0	0
ASV_510	0	0	0	19	0	0	0	0	0	110	0	0	0	0	0	0	0	0
ASV_512	0	0	0	0	0	47	0	0	0	0	0	0	0	0	0	0	0	0
ASV_513	92	0	0	0	0	0	0	0	0	0	0	0	0	0	0	0	0	0
ASV_514	0	0	0	0	0	0	0	0	0	0	32	0	0	0	0	0	0	0
ASV_516	0	0	0	0	0	0	0	0	0	66	0	0	0	0	0	0	0	0
ASV_517	0	0	0	0	0	0	0	0	0	0	0	0	0	0	0	0	0	1
ASV_519	0	0	0	0	0	0	0	0	0	73	0	0	0	0	0	0	0	0
ASV_528	0	0	0	0	0	0	0	0	0	0	0	0	0	0	12	0	0	0
ASV_529	0	0	0	0	0	0	2	0	0	0	70	317	0	0	0	0	0	136
ASV_530	0	0	0	0	0	0	12	0	0	0	0	0	0	0	0	0	0	0
ASV_531	28	0	0	0	0	0	0	0	0	0	0	0	0	0	0	0	0	0
ASV_532	0	0	0	0	0	0	2	0	0	272	0	0	0	0	0	0	0	0
ASV_534	0	0	0	0	0	0	0	0	5	0	0	0	0	0	0	0	0	0
ASV_536	0	0	0	0	0	0	5	0	0	0	0	85	0	0	15	0	0	0
ASV_537	0	0	0	0	0	0	0	0	0	0	0	1	0	0	0	0	0	0
ASV_538	28	44	81	0	0	0	0	4	0	0	0	0	0	0	0	0	0	0
ASV_539	0	0	0	0	0	0	0	0	0	0	0	0	0	8	0	0	0	0
ASV_540	0	0	0	13	18	0	0	0	0	0	0	0	0	0	22	0	0	0
ASV_541	0	0	0	0	0	0	0	0	35	0	0	0	0	0	0	0	0	0
ASV_542	0	3	0	0	0	0	0	0	0	0	0	0	0	0	0	0	0	0
ASV_547	0	12	0	0	0	0	0	0	0	0	0	0	0	0	0	0	0	0
ASV_548	0	0	0	0	0	0	0	0	0	1	0	0	0	0	0	2	0	0
ASV_550	0	0	0	0	0	0	0	0	0	0	1	0	0	0	0	0	0	0
ASV_553	0	0	0	0	0	0	18	0	0	0	0	0	0	0	0	0	0	0
ASV_554	0	0	19	0	20	0	0	0	0	0	0	0	6	331	96	0	0	0
ASV_556	0	0	0	0	0	0	0	0	0	0	0	0	0	0	4	0	0	0
ASV_557	69	73	0	0	0	108	187	0	29	0	0	0	365	0	0	0	0	0
ASV_558	0	0	0	0	0	0	0	0	0	0	0	0	0	0	2	0	0	0
ASV_559	0	0	0	0	93	0	0	0	0	0	0	0	0	0	0	0	0	0
ASV_560	0	0	0	49	0	0	10	0	1	0	0	0	0	0	0	0	0	0
ASV_561	0	0	0	0	0	0	0	0	0	0	0	0	0	0	27	0	0	0
ASV_562	0	0	0	0	0	0	0	0	0	0	0	0	41	0	0	0	0	0
ASV_568	0	0	0	0	0	0	0	0	0	0	4	0	0	0	0	0	0	0
ASV_569	0	0	0	0	0	0	0	0	0	0	0	0	0	8	0	0	0	0
ASV_570	0	0	0	16	0	0	0	0	0	0	0	0	0	0	0	0	0	0
ASV_571	0	0	0	15	0	0	0	0	0	0	0	0	0	0	0	0	0	0
ASV_572	0	0	0	0	0	0	0	0	0	0	0	0	0	0	0	0	33	0
ASV_573	0	0	0	0	19	0	0	0	0	0	0	0	0	0	0	0	0	0
ASV_574	0	0	0	0	0	0	0	0	0	0	0	33	0	0	0	0	0	0
ASV_575	0	0	0	0	0	0	0	0	20	0	0	0	0	0	0	0	0	0
ASV_577	0	0	0	0	0	0	0	0	0	0	0	0	0	0	0	52	0	0
ASV_579	90	0	0	0	0	0	0	0	0	0	0	0	0	0	0	0	16	0
ASV_583	0	0	0	0	0	0	0	0	0	0	0	0	0	2	0	0	0	0
ASV_584	0	0	0	0	0	0	0	0	0	0	0	0	0	210	0	0	0	0
ASV_585	0	0	0	0	0	0	0	0	0	0	0	0	0	0	1	0	0	0
ASV_586	0	0	0	0	0	0	0	0	168	0	0	0	0	0	0	0	0	0
ASV_587	0	0	0	0	0	0	0	0	0	0	0	0	0	0	11	0	0	0
ASV_588	0	0	1	0	0	0	0	0	0	0	0	0	0	0	0	0	0	14
ASV_590	0	0	0	26	0	0	0	0	0	0	0	0	0	0	0	0	0	109
ASV_592	0	0	0	0	0	0	0	46	0	0	0	0	0	0	0	0	0	0
ASV_594	0	1	0	0	9	0	0	11	9	35	0	22	0	0	0	0	0	0
ASV_595	0	0	0	0	0	0	155	0	0	78	0	1341	0	0	0	0	388	0
ASV_596	0	0	0	0	0	0	0	0	0	0	0	0	0	0	0	0	1	0
ASV_598	0	0	0	0	0	0	43	0	0	0	0	0	0	0	0	0	0	0
ASV_601	0	0	0	0	0	5	0	0	0	0	0	0	0	0	0	0	0	0
ASV_602	0	0	9	0	18	0	0	0	5	0	0	0	33	0	0	0	0	0
ASV_603	0	0	0	0	0	0	0	0	0	11	0	0	0	0	0	0	0	0
ASV_605	0	0	0	0	0	0	0	0	0	0	0	0	0	43	0	0	0	0
ASV_606	0	0	0	0	0	0	0	0	0	0	0	0	0	5	0	0	0	0
ASV_610	0	0	0	0	0	0	0	0	0	0	15	0	0	0	0	0	0	0
ASV_611	61	0	0	0	0	0	0	0	0	0	0	0	0	0	0	0	0	0
ASV_612	0	0	21	0	0	0	0	0	0	0	0	0	0	0	0	0	0	0
ASV_613	0	0	0	0	0	0	0	0	0	0	0	0	99	0	0	0	0	0
ASV_616	0	0	0	0	0	0	0	0	0	0	0	0	0	0	5	0	0	0
ASV_617	0	0	0	0	0	0	0	0	0	0	0	0	0	0	2	0	0	0
ASV_618	0	0	0	0	0	0	0	0	0	0	0	0	0	0	0	0	20	0
ASV_620	0	0	0	0	0	0	0	0	0	0	0	0	33	0	0	0	0	0
ASV_621	0	42	0	0	0	0	0	0	0	0	0	0	0	0	0	0	0	0
ASV_625	0	0	0	0	0	0	0	0	0	2660	0	0	0	0	0	0	0	0
ASV_627	0	10	0	0	0	0	0	0	0	0	0	0	0	0	0	0	0	0
ASV_628	0	0	0	0	0	0	0	0	0	0	0	0	0	0	2	0	0	0
ASV_632	0	0	46	0	0	0	0	0	0	82	0	0	0	49	0	0	0	0
ASV_633	0	0	0	20	0	0	0	0	0	0	0	0	0	0	0	0	0	0
ASV_634	0	0	0	0	0	0	0	0	0	0	0	0	0	0	40	0	0	0
ASV_635	0	0	0	0	0	0	0	0	165	0	0	0	0	0	0	0	0	0
ASV_636	0	0	0	21	0	0	0	0	0	0	0	0	0	0	0	0	0	0
ASV_637	0	0	0	0	0	0	0	0	0	0	3	0	0	0	0	0	0	0
ASV_639	0	0	0	0	0	0	4	0	0	0	0	0	0	0	0	0	0	0
ASV_640	0	0	8	0	0	0	0	0	0	0	0	0	0	0	0	0	0	0
ASV_644	0	0	0	0	0	0	88	0	0	0	0	0	0	0	0	0	0	0
ASV_645	0	1	0	0	0	0	0	0	0	0	0	0	0	0	0	0	0	0
ASV_646	0	0	0	0	102	0	0	0	10	0	0	0	0	0	0	0	0	0
ASV_650	0	0	0	0	0	0	65	0	0	0	0	0	0	0	0	0	0	0
ASV_652	0	0	0	0	0	0	0	0	0	0	0	0	0	0	39	0	0	0
ASV_654	0	0	0	0	0	0	0	317	0	0	0	0	0	0	0	0	0	0
ASV_655	0	0	0	0	0	0	0	0	0	0	0	0	0	0	19	0	0	0
ASV_657	0	0	0	0	0	0	0	0	0	0	0	1	0	0	0	0	0	0
ASV_658	0	0	0	0	0	0	0	0	0	38	0	0	0	0	0	0	0	0
ASV_660	0	16	28	66	58	69	19	40	22	55	56	40	66	31	146	100	129	58
ASV_661	0	0	0	0	0	0	0	0	0	0	0	0	0	0	0	0	0	82
ASV_664	0	0	0	0	0	0	0	0	0	68	0	0	0	0	0	0	0	0
ASV_665	6	0	81	0	381	70	0	143	0	0	0	0	0	179	0	0	0	0
ASV_666	0	0	0	0	0	0	0	0	0	0	0	0	1	0	0	0	0	0
ASV_668	0	0	0	9	0	0	0	0	0	0	0	0	0	0	0	0	0	0
ASV_669	0	0	0	0	1	0	0	0	0	0	0	0	0	0	0	0	0	0
ASV_670	14090	0	0	0	0	0	0	0	0	0	0	0	0	0	0	0	0	0
ASV_671	0	0	4	561	429	754	0	0	0	0	0	0	19	0	0	0	0	0
ASV_672	0	0	0	17	0	0	0	0	0	0	0	0	0	0	0	0	0	0
ASV_674	0	0	0	0	0	0	0	0	0	0	0	0	0	0	26	13	0	20
ASV_675	0	2	0	0	0	0	0	0	0	0	0	0	0	0	0	0	0	0
ASV_676	0	0	0	0	0	0	0	0	0	10	0	0	0	0	0	0	0	0
ASV_677	0	0	0	0	0	0	0	0	0	2	0	0	0	0	0	0	0	0
ASV_678	0	0	0	6	35	0	0	0	7	0	0	0	0	0	0	0	0	7
ASV_679	0	0	0	5	0	0	0	0	0	0	0	0	0	0	0	0	0	0
ASV_681	0	0	0	0	0	0	0	0	0	2	5	2	0	1	5	0	0	2
ASV_682	0	0	0	0	0	0	0	0	0	0	0	209	0	0	0	0	0	0
ASV_683	0	0	39	0	0	0	0	0	0	0	0	0	0	0	0	0	0	0
ASV_684	0	0	0	0	0	0	0	0	0	0	0	0	0	126	0	0	0	0
ASV_686	0	0	0	0	0	0	0	0	0	0	0	0	0	0	0	0	324	0
ASV_687	0	4	0	0	0	0	0	0	0	0	0	0	0	0	0	0	0	0
ASV_688	0	0	0	0	0	0	0	0	0	0	0	34	0	0	0	0	0	0
ASV_689	0	0	23	0	0	0	0	0	0	0	0	0	0	0	0	0	0	0
ASV_691	0	0	0	0	0	0	0	0	0	27	0	0	0	0	0	0	0	0
ASV_692	0	0	0	0	0	0	0	0	0	0	0	3	0	0	0	0	0	0
ASV_693	0	0	0	0	0	0	5	0	0	0	0	0	0	0	0	0	0	0
ASV_694	10	0	0	0	0	0	0	0	0	0	0	0	0	0	0	0	0	0
ASV_695	0	0	0	0	0	0	0	0	3	0	0	0	0	0	0	0	0	0
ASV_696	0	0	0	0	0	0	0	0	0	0	0	0	0	0	0	0	0	2
ASV_697	0	0	0	0	0	0	0	0	0	0	0	12	0	0	0	0	0	0
ASV_698	0	0	0	0	0	0	0	212	5	418	0	0	0	0	0	0	502	490
ASV_700	0	0	0	0	0	0	0	0	0	0	0	17	0	0	0	0	0	0
ASV_701	0	0	0	0	0	0	0	55	0	46	0	86	0	0	0	0	0	0
ASV_702	0	0	39	0	0	0	0	0	0	0	0	0	0	0	0	0	0	0
ASV_703	0	0	0	0	1	0	0	0	0	0	0	0	7	4	5	0	0	0
ASV_704	0	0	38	0	0	0	0	0	0	0	0	0	0	0	0	0	0	0
ASV_705	0	0	0	0	0	0	5	0	0	0	0	0	0	0	0	0	0	0
ASV_706	0	0	0	0	0	0	0	0	0	0	0	0	0	61	0	0	0	0
ASV_707	0	26	80	0	0	0	0	60	4	0	0	0	0	0	0	0	0	0
ASV_708	0	0	0	0	0	0	0	0	0	0	0	0	1	0	0	0	0	0
ASV_709	6	8	0	0	0	0	0	0	4	0	2	0	0	0	0	0	0	0
ASV_711	442	20	109	30	306	392	611	140	189	163	53	410	725	250	121	0	332	662
ASV_714	0	0	0	0	0	41	0	0	0	0	0	0	0	0	0	0	0	0
ASV_715	0	0	0	0	0	0	0	0	0	0	0	0	0	0	1029	0	0	0
ASV_716	0	0	0	0	0	0	0	0	0	0	0	0	0	0	5	0	0	0
ASV_717	0	0	0	0	0	0	4	0	0	0	0	0	0	0	0	0	0	0
ASV_722	0	59	0	0	0	0	0	0	0	0	0	0	0	0	0	0	0	0
ASV_724	0	0	0	0	0	0	0	0	0	1	0	0	0	0	0	0	0	0
ASV_725	0	94	0	0	0	0	0	0	0	0	0	0	0	0	0	0	0	0
ASV_726	0	0	0	0	0	0	0	0	0	0	0	0	0	0	0	40	0	0
ASV_727	0	0	0	15	0	0	0	0	0	0	0	0	0	0	0	0	0	0
ASV_728	0	0	0	0	27	0	0	0	0	0	0	0	0	0	0	0	0	0
ASV_729	0	0	0	0	0	101	0	0	0	0	105	0	0	0	0	0	0	0
ASV_730	0	0	0	0	0	0	0	26	0	0	0	0	0	0	0	0	0	0
ASV_731	0	0	0	0	0	31	0	0	0	0	0	0	0	0	0	0	0	0
ASV_732	0	0	0	0	0	164	0	0	0	0	0	0	0	0	0	0	0	0
ASV_733	0	0	0	0	7	2	0	0	0	0	0	4	0	0	0	1	3	4
ASV_734	0	0	0	175	0	0	0	0	0	0	0	0	0	0	0	0	0	0
ASV_735	0	0	0	0	0	0	0	0	0	0	0	0	4	0	0	0	0	0
ASV_736	0	0	0	0	0	0	0	0	0	0	0	0	4	0	0	0	0	0
ASV_738	0	0	0	0	0	39	0	0	0	0	0	0	0	0	0	0	0	0
ASV_741	0	16	36	0	0	15	42	26	67	43	10	48	57	17	12	37	53	14
ASV_745	0	7	0	0	0	87	0	0	146	0	0	0	1192	3109	1231	0	0	0
ASV_746	0	0	0	0	0	0	0	0	0	0	0	0	0	0	0	0	0	161
ASV_747	0	0	0	0	0	5	0	37	0	0	17	17	0	0	0	19	0	11
ASV_748	0	0	9	32	28	49	12	20	28	196	0	168	0	31	26	32	0	111
ASV_749	14	0	0	0	0	0	0	0	0	0	0	0	0	0	0	0	0	0
ASV_750	0	0	0	0	0	0	0	0	0	0	96	0	0	0	0	0	0	0
ASV_755	0	0	0	0	0	0	0	0	0	0	0	0	0	1	0	0	0	0
ASV_757	0	0	0	0	0	0	0	0	0	0	0	2	0	0	0	3	0	0
ASV_758	0	0	0	0	16	0	0	0	0	0	0	0	0	0	0	0	0	0
ASV_759	0	482	0	0	0	0	0	0	0	0	0	0	32	0	0	0	0	0
ASV_760	0	0	0	0	85	0	0	0	0	0	0	0	0	0	0	0	0	0
ASV_763	0	0	0	0	0	0	2	0	0	0	0	0	0	0	0	0	0	0
ASV_764	0	0	0	0	0	0	0	0	0	0	0	0	0	0	3	0	0	0
ASV_765	0	0	0	29	0	0	0	0	0	0	0	0	0	0	0	0	0	0
ASV_767	0	0	11	0	0	0	0	0	0	0	0	0	0	0	0	0	0	0
ASV_769	0	0	0	0	0	0	0	0	0	0	0	0	0	5	0	0	0	0
ASV_772	0	0	0	39	102	11	6	0	63	5	7	158	0	0	0	22	18	0
ASV_773	0	0	0	0	0	179	0	0	0	0	0	0	0	0	0	0	0	0
ASV_774	0	0	0	0	0	0	0	0	0	0	0	0	0	3	0	0	0	0
ASV_775	0	0	0	0	0	0	0	0	0	0	2	0	0	0	0	0	0	0
ASV_777	50	0	0	0	0	0	0	0	0	0	0	0	0	0	0	0	0	0
ASV_778	0	0	0	0	0	0	0	0	0	0	0	2	0	0	0	0	0	0
ASV_779	0	0	0	0	0	0	0	0	0	0	0	0	0	0	0	0	61	0
ASV_780	0	0	0	0	0	0	0	0	0	0	0	0	0	0	18	0	0	0
ASV_781	0	0	0	0	0	0	0	0	0	0	0	0	0	0	5	0	0	0
ASV_783	0	0	0	0	0	0	0	0	0	2	40	0	0	0	0	0	0	0
ASV_784	0	0	0	0	0	0	0	0	0	2	0	0	0	0	0	0	0	0
ASV_785	0	0	5	0	0	0	0	0	0	0	0	0	0	0	0	0	0	0
ASV_786	0	0	0	0	0	0	55	0	0	0	0	0	0	0	0	0	0	0
ASV_787	0	1	0	0	0	0	0	0	0	0	0	0	0	0	0	0	0	0
ASV_788	0	0	0	0	0	0	0	0	0	0	0	0	0	0	0	0	0	1
ASV_789	0	0	0	0	0	0	0	0	0	0	0	0	0	0	0	0	0	2
ASV_790	2	0	0	1	0	0	0	0	0	0	0	0	0	0	0	0	3	0
ASV_793	0	0	28	0	0	0	0	0	0	81	51	0	83	0	0	0	0	58
ASV_795	0	0	0	0	0	0	0	0	94	0	0	0	0	0	0	0	0	0
ASV_796	0	0	0	0	0	0	0	0	0	0	0	0	76	0	0	0	15	0
ASV_798	0	0	0	0	0	0	0	16	0	0	0	0	0	0	0	0	0	0
ASV_801	0	0	0	0	0	0	15	0	0	0	0	0	0	0	0	0	0	0
ASV_802	0	0	0	0	0	0	0	0	0	0	471	0	0	0	0	0	0	0
ASV_803	26	0	0	0	0	33	0	0	0	0	0	0	54	0	0	0	0	0
ASV_805	0	0	0	0	0	0	0	12	0	0	0	0	0	0	0	0	0	0
ASV_806	0	0	0	0	0	0	0	0	0	0	0	0	0	0	0	0	30	0
ASV_808	0	0	0	0	0	0	0	0	82	0	0	0	0	0	0	0	0	0
ASV_809	0	0	0	0	17	19	0	0	0	0	0	0	0	10	0	0	0	0
ASV_810	0	0	0	45	0	0	0	0	0	0	0	0	0	0	0	0	0	0
ASV_811	0	0	24	0	0	0	0	0	0	0	0	0	0	0	0	0	0	0
ASV_812	0	0	0	0	0	0	0	0	3	0	0	0	0	0	0	0	0	0
ASV_813	0	0	0	0	0	0	0	0	131	0	0	0	0	0	0	0	0	0
ASV_814	0	39	0	0	0	0	0	0	0	0	0	0	0	0	0	0	0	0
ASV_817	0	0	0	0	0	0	0	0	0	0	0	3	0	0	0	0	0	0
ASV_818	0	0	0	0	0	19	0	0	0	0	0	0	0	0	0	0	0	0
ASV_821	0	0	0	0	0	0	0	0	2	0	0	0	0	0	0	0	0	119
ASV_822	0	0	0	0	0	0	2	0	0	0	0	0	0	0	0	0	0	0
ASV_824	0	0	0	0	0	0	0	0	14	0	0	0	0	0	0	0	0	0
ASV_825	0	0	0	0	0	0	0	0	31	0	0	0	0	0	0	0	0	0
ASV_826	0	0	0	0	0	0	307	0	0	0	0	0	0	0	0	0	0	0
ASV_829	0	17	19	172	262	0	0	0	0	0	0	0	42	0	40	0	0	0
ASV_831	0	0	5	0	0	0	0	0	0	0	0	0	0	0	0	0	0	0
ASV_832	0	0	0	0	6	0	0	0	0	0	0	0	0	0	0	0	0	0
ASV_833	0	0	0	0	0	0	0	0	0	0	2	0	0	0	0	0	0	0
ASV_834	0	0	0	0	0	0	0	0	0	0	7	0	0	0	0	0	0	0
ASV_835	0	0	0	0	0	40	0	0	0	0	0	0	0	0	0	0	0	0
ASV_836	0	0	0	0	0	0	0	0	3	0	0	0	0	0	0	0	0	0
ASV_837	0	0	0	0	0	0	0	0	0	0	0	0	3	0	0	0	0	0
ASV_838	0	0	0	0	0	0	0	0	0	0	5	0	0	0	0	0	0	0
ASV_840	0	0	0	0	0	0	0	0	0	31	0	0	0	0	0	0	0	0
ASV_843	0	0	0	0	0	0	0	0	0	0	33	0	0	0	0	0	0	0
ASV_844	0	0	0	0	0	0	0	0	0	0	0	0	58	0	0	0	0	0
ASV_845	0	0	0	0	0	0	0	0	20	0	0	0	0	0	0	0	0	0
ASV_846	0	0	0	0	185	0	0	0	0	0	0	0	0	0	0	0	0	0
ASV_847	0	0	5	0	24	0	0	0	0	0	0	0	0	0	0	0	0	0
ASV_850	0	0	0	5	0	0	0	0	0	0	0	0	0	0	0	0	0	0
ASV_851	0	7	0	0	0	0	0	0	0	0	0	0	0	0	0	0	0	0
ASV_852	0	0	0	0	0	0	0	0	0	0	0	0	0	4	0	0	0	0
ASV_854	0	0	0	0	0	0	0	0	0	0	0	0	0	0	0	15	0	0
ASV_856	0	0	0	0	0	0	0	0	0	3	0	0	0	0	0	0	0	0
ASV_857	0	0	0	0	0	0	0	22	0	0	0	0	0	0	0	0	0	0
ASV_858	10	0	0	0	0	15	0	23	0	0	0	19	0	0	0	0	7	0
ASV_859	0	0	0	0	0	0	0	0	0	0	0	0	0	0	0	0	3	0
ASV_860	0	0	0	0	0	0	0	0	0	0	0	39	0	0	0	0	0	0
ASV_861	0	0	0	0	0	0	0	0	57	0	0	0	0	0	0	0	0	0
ASV_863	0	0	0	0	0	0	0	0	0	0	0	0	31	0	0	0	0	0
ASV_864	0	0	0	0	0	0	0	13762	0	0	0	0	0	0	0	0	0	0
ASV_865	0	0	0	0	0	0	0	33	0	0	0	0	0	0	0	0	0	0
ASV_866	0	0	0	102	0	0	0	0	0	0	0	0	0	0	0	0	0	0
ASV_867	0	0	0	0	0	0	0	0	0	47	0	0	0	0	0	0	0	0
ASV_868	0	0	0	0	0	0	0	0	0	0	0	0	0	0	0	0	2994	0
ASV_870	0	0	0	0	0	0	0	0	1	0	0	0	0	0	0	0	0	6
ASV_875	0	0	0	1	0	0	0	0	0	0	0	0	0	0	0	0	0	0
ASV_879	0	0	0	0	0	0	0	0	0	0	0	0	36	0	0	0	0	0
ASV_881	0	0	0	0	0	0	0	0	0	0	0	0	0	0	36	0	0	0
ASV_883	15	0	59	94	30	18	49	0	41	37	33	247	1039	122	46	0	0	0
ASV_884	0	0	35	0	0	0	0	0	0	0	0	0	0	0	0	0	0	0
ASV_885	0	0	0	0	0	0	0	0	374	0	0	0	0	0	0	0	0	0
ASV_886	0	0	0	0	0	0	0	81	0	0	0	0	0	0	0	0	0	0
ASV_889	15	0	57	0	0	0	0	27	0	0	0	0	0	0	0	0	0	0
ASV_890	0	0	0	0	0	0	2009	0	0	0	0	0	0	0	0	0	0	0
ASV_891	0	0	0	0	0	3	0	0	0	0	27	0	65	0	29	0	0	0
ASV_892	0	24	95	0	0	0	0	0	0	0	0	0	0	0	0	0	0	0
ASV_894	0	0	0	0	0	0	0	0	0	0	0	0	533	0	0	0	0	0
ASV_898	0	0	0	0	0	0	0	0	0	0	11	0	0	0	0	0	0	0
ASV_899	0	0	0	0	0	0	0	0	0	0	0	0	0	0	0	0	0	4
ASV_904	0	0	0	0	0	0	0	0	0	0	0	0	0	0	0	37	0	0
ASV_907	0	0	0	0	0	0	0	0	0	0	0	0	0	0	0	96	0	0
ASV_908	0	0	0	0	0	0	0	0	4	0	15	0	0	0	0	2	23	132
ASV_909	0	0	0	0	0	0	0	0	0	0	0	0	13	0	0	0	0	0
ASV_910	0	0	0	0	0	0	0	0	0	0	0	0	0	0	905	0	0	0
ASV_912	0	0	0	0	0	0	0	0	0	0	0	0	0	0	4	0	0	0
ASV_915	0	4	14	23	26	0	4	26	24	9	68	10	16	20	0	0	30	201
ASV_917	0	0	0	0	0	0	0	0	0	0	0	0	0	29	8	0	0	0
ASV_918	0	0	12	0	0	0	0	0	0	0	0	0	0	0	0	0	0	0
ASV_919	0	0	3	0	11	4	3	0	0	0	2	0	4	5	8	0	0	1
ASV_923	0	0	0	158	51	85	0	0	0	0	0	0	94	34	0	0	0	0
ASV_924	0	0	0	0	3	0	0	0	0	0	0	0	0	0	0	0	0	0
ASV_926	0	0	0	0	0	0	0	0	0	0	10	0	0	0	0	0	0	0
ASV_927	0	0	0	0	0	0	0	0	0	0	0	0	0	0	0	45	0	0
ASV_929	0	0	36	0	0	0	0	0	0	0	0	0	0	0	0	0	0	0
ASV_933	0	0	0	0	0	0	35	0	0	0	0	0	0	0	0	0	0	0
ASV_934	0	0	34	0	0	0	0	0	0	0	0	0	0	0	0	0	0	0
ASV_940	0	0	0	0	0	0	0	0	0	0	0	0	0	0	0	0	15	0
ASV_941	0	0	0	0	2	1	0	0	0	0	0	0	0	0	0	0	4	0
ASV_942	0	0	49	0	0	0	0	0	0	0	0	0	0	0	0	0	0	0
ASV_943	0	0	0	0	0	0	0	0	0	0	2	0	0	0	0	0	0	0
ASV_946	0	0	0	0	0	0	0	5	0	0	0	0	0	0	0	0	0	0
ASV_948	0	0	0	0	0	0	1	0	0	0	0	0	0	0	0	0	0	0
ASV_949	0	0	0	14	0	0	0	0	0	0	0	0	0	0	0	0	0	0
ASV_950	0	0	0	0	0	141	0	0	0	0	0	0	125	0	0	0	0	0
ASV_951	0	0	0	0	0	0	0	0	0	0	0	0	0	0	33	0	0	0
ASV_952	0	0	0	0	0	0	0	9	0	0	0	0	0	0	0	0	0	0
ASV_953	0	0	0	0	0	0	0	0	0	0	15	0	0	0	0	0	0	0
ASV_954	0	0	0	0	0	2	0	0	1	0	0	0	0	0	0	0	0	0
ASV_956	0	0	0	0	0	0	6	0	0	0	0	0	0	0	0	0	0	0
ASV_958	0	0	0	0	0	0	0	0	0	0	0	0	0	0	0	0	1	0
ASV_961	0	0	0	61	65	9	0	5	7	0	0	0	0	10	0	0	0	2
ASV_962	0	15	0	0	0	0	0	0	0	0	0	0	0	0	0	0	0	0
ASV_963	0	0	2	0	0	0	0	0	0	0	0	0	0	0	0	0	0	0
ASV_964	0	0	0	0	0	0	0	0	0	0	0	0	0	0	0	4	0	0
ASV_965	57	6	0	125	0	324	0	0	0	75	116	137	0	0	0	0	0	0
ASV_966	0	0	0	0	0	0	0	0	0	0	0	1	0	0	0	0	0	0
ASV_969	0	0	0	0	0	0	0	0	0	0	0	0	0	0	0	0	82	57
ASV_970	0	0	0	0	0	0	255	0	0	0	0	0	0	0	0	0	0	0
ASV_971	0	0	100	0	0	0	0	0	0	0	0	0	0	0	0	0	0	0
ASV_975	0	0	0	0	0	0	0	0	0	0	0	2	0	0	0	0	0	0
ASV_976	0	0	0	0	0	0	0	0	3	0	0	0	0	0	0	0	0	28
ASV_978	0	0	0	0	0	0	0	0	0	0	30	0	0	0	0	0	0	0
ASV_980	64	0	0	0	0	0	0	0	0	0	0	0	0	0	0	0	0	0
ASV_981	0	0	0	0	0	0	19706	0	0	0	0	0	0	0	0	0	0	0
ASV_982	0	0	0	0	0	0	0	0	0	0	0	0	8	0	0	0	0	0
ASV_984	0	0	0	0	0	0	0	0	0	0	0	0	0	0	0	0	0	64
ASV_986	0	0	0	6	0	0	0	0	0	0	0	0	0	0	0	0	0	0
ASV_987	0	0	0	0	5	0	0	0	0	0	0	0	0	0	0	0	0	2
ASV_988	0	0	0	0	0	0	0	0	0	0	0	44	0	0	0	0	0	0
ASV_989	0	0	0	0	0	70	0	0	0	15	0	111	13	10	0	105	0	0
ASV_990	0	0	0	0	0	0	0	0	35	0	0	0	0	0	0	0	0	0
ASV_991	0	6	0	0	0	0	0	0	0	0	0	0	0	34	0	0	0	0
ASV_996	2	0	0	0	0	0	0	0	0	0	0	0	0	0	0	0	0	0
ASV_998	52	38	35	95	91	93	37	42	55	107	80	161	109	157	119	275	108	112
ASV_999	0	0	0	0	0	0	0	0	0	0	0	78	0	0	0	0	0	0
ASV_1003	0	0	0	0	0	0	0	0	0	0	0	0	0	0	0	0	0	7
ASV_1006	16	20	0	13	16	23	0	0	23	24	20	0	0	0	0	31	36	32
ASV_1011	0	0	0	0	0	0	0	0	0	0	0	0	19	0	0	0	0	0
ASV_1012	0	0	9	0	0	0	0	0	0	0	0	0	0	0	0	0	0	0
ASV_1013	0	0	0	0	0	0	0	0	0	0	0	0	0	0	23	0	0	0
ASV_1015	0	0	0	0	0	0	0	0	0	0	0	0	6	0	0	0	0	0
ASV_1018	61	0	11	0	89	33	0	61	26	189	224	112	136	45	49	241	330	94
ASV_1024	0	0	0	0	0	0	0	0	0	0	0	0	0	0	2	0	0	0
ASV_1025	0	0	0	0	0	0	0	0	0	0	0	0	0	10	2	0	0	0
ASV_1026	0	0	0	43	49	58	0	0	0	0	0	0	134	96	52	0	0	0
ASV_1028	0	50	9	1528	719	1112	37	74	0	0	0	0	0	0	0	147	0	0
ASV_1029	0	0	0	0	19	0	0	0	0	0	0	0	0	0	0	0	0	0
ASV_1030	0	0	0	0	0	0	0	0	0	0	0	0	0	0	0	0	3	0
ASV_1032	0	0	0	0	0	0	0	0	0	0	0	0	0	0	0	37	0	0
ASV_1033	38	0	0	0	0	0	0	0	0	0	0	0	0	0	0	0	0	0
ASV_1034	0	0	0	0	0	27	0	0	0	0	0	0	0	0	0	0	0	0
ASV_1035	0	0	0	0	0	0	0	0	0	0	0	0	0	0	0	11	0	0
ASV_1036	0	0	0	0	0	0	0	35	0	0	0	0	0	0	0	0	0	0
ASV_1040	0	0	79	0	0	0	0	0	0	0	0	0	0	0	0	0	0	0
ASV_1041	0	4	0	0	0	0	0	0	0	0	0	0	0	0	0	0	0	0
ASV_1042	0	0	0	0	0	0	7	0	0	32	0	0	0	0	0	0	0	0
ASV_1043	0	0	0	1019	0	0	0	0	0	0	0	0	0	0	0	0	0	0
ASV_1045	0	0	0	0	0	0	0	0	0	0	0	0	0	25	0	0	0	0
ASV_1046	0	0	0	0	0	2	0	0	0	0	0	0	0	0	0	0	0	0
ASV_1047	0	0	0	0	0	0	8	0	0	0	0	0	0	0	0	0	0	0
ASV_1050	0	0	0	0	0	0	10	0	4	0	150	0	0	0	0	658	1264	866
ASV_1052	0	0	0	0	0	0	0	17	0	0	0	0	15	0	0	0	0	0
ASV_1053	0	0	0	0	0	0	0	0	0	0	0	0	39	0	0	0	0	0
ASV_1054	307	246	607	146	306	4594	0	152	0	267	94	425	2286	535	377	0	395	118
ASV_1055	0	0	0	0	0	0	0	0	0	0	0	7	2	0	0	0	0	0
ASV_1057	0	0	0	0	0	0	0	0	0	0	0	0	0	0	95	0	0	0
ASV_1060	0	0	0	0	0	0	0	0	6	0	0	0	0	0	0	0	0	341
ASV_1061	0	0	96	0	0	0	0	0	0	0	0	0	0	0	0	0	0	0
ASV_1062	0	0	0	0	0	0	0	0	20	0	0	0	0	0	0	0	0	0
ASV_1063	0	0	0	0	0	0	0	0	0	0	0	0	0	0	113	0	0	0
ASV_1065	0	0	0	0	0	0	0	0	0	0	0	0	0	7	0	0	0	0
ASV_1066	0	0	23	0	0	0	0	0	0	0	0	0	0	0	0	0	0	0
ASV_1067	0	0	0	0	0	0	0	0	0	0	0	0	0	79	0	0	0	0
ASV_1068	0	0	0	0	0	0	0	0	0	0	0	0	0	232	0	0	0	0
ASV_1070	16	4	15	0	0	0	0	5	0	0	0	0	0	0	0	0	0	0
ASV_1071	0	0	0	27	0	19	0	0	0	0	0	0	17	0	0	0	0	0
ASV_1072	0	0	0	0	0	0	0	0	0	0	39	0	0	0	0	0	0	0
ASV_1073	0	0	0	20	0	0	0	0	0	0	0	0	0	0	0	0	0	0
ASV_1074	0	0	0	0	0	0	1	0	0	0	0	0	0	0	0	0	0	0
ASV_1075	0	0	0	0	0	0	0	0	0	0	0	0	28	0	0	0	0	0
ASV_1076	0	0	1	0	0	0	0	0	0	0	0	0	0	0	0	0	0	0
ASV_1077	0	0	0	0	0	0	0	0	0	0	0	0	0	0	0	0	16	0
ASV_1080	0	0	0	72	0	7	0	0	0	0	0	18	0	0	0	0	0	0
ASV_1081	0	2	0	12	0	4	27	9	0	0	0	40	0	250	2	0	11	0
ASV_1082	0	0	0	506	0	0	0	0	0	0	0	0	0	0	0	0	0	0
ASV_1083	0	0	0	0	0	0	32	0	0	0	0	0	0	0	0	0	0	0
ASV_1084	0	0	0	13	0	4	0	0	0	0	0	0	0	0	0	0	0	0
ASV_1087	0	0	0	0	0	0	0	0	0	0	0	0	0	0	33	0	0	0
ASV_1088	0	0	0	0	0	0	0	0	0	0	21	0	0	25	0	0	0	0
ASV_1090	13	0	0	0	0	0	0	47	11	32	92	6	0	0	10	37	0	37
ASV_1092	0	0	0	0	0	5	0	0	0	0	0	0	0	0	0	0	0	0
ASV_1093	0	0	0	0	0	0	0	0	0	0	0	0	0	5	0	0	0	0
ASV_1094	0	0	0	0	10	0	0	0	45	0	0	0	0	0	0	0	0	1214
ASV_1095	0	0	0	0	0	0	0	2	0	0	0	0	0	0	0	0	0	0
ASV_1096	0	0	0	0	0	0	0	0	0	0	0	0	0	29	0	0	0	0
ASV_1097	0	0	0	98	0	68	0	0	0	0	0	0	31	0	0	0	14	0
ASV_1102	0	0	0	0	0	0	0	0	0	0	0	0	0	0	6	0	0	0
ASV_1106	0	0	0	0	0	0	0	0	0	0	0	67	0	0	0	0	0	0
ASV_1107	0	0	0	0	0	7	0	0	0	0	0	0	0	0	0	0	0	0
ASV_1109	0	0	0	0	0	17	0	0	0	0	0	0	0	0	0	0	0	0
ASV_1111	0	0	0	0	0	0	0	0	0	0	0	0	0	0	0	0	57	0
ASV_1112	0	0	0	0	0	0	167	0	0	0	0	0	0	0	0	0	0	0
ASV_1113	0	0	0	0	0	0	0	0	0	0	0	0	0	0	0	100	0	0
ASV_1117	0	0	0	0	0	70	0	0	0	0	0	0	0	0	0	0	0	0
ASV_1120	0	0	0	0	0	0	0	0	0	0	0	0	0	0	0	0	37	0
ASV_1121	27	0	0	0	0	0	10	0	0	0	0	0	0	0	0	0	0	0
ASV_1122	0	0	0	0	0	0	100	0	0	0	0	0	0	0	0	0	0	0
ASV_1123	0	0	0	0	0	0	0	0	0	0	0	0	0	0	19	0	0	0
ASV_1124	0	0	0	0	0	0	0	0	0	0	0	46	0	0	0	0	0	0
ASV_1125	2	0	0	0	0	0	0	0	0	0	0	0	0	0	0	0	0	0
ASV_1126	0	0	0	0	0	0	0	0	0	0	0	0	0	79	0	0	0	0
ASV_1130	0	0	0	0	0	0	0	0	2	0	0	0	0	0	0	0	0	0
ASV_1132	0	0	0	0	0	0	0	19	0	0	0	0	0	0	0	0	0	0
ASV_1134	0	0	0	0	0	0	57	0	0	0	0	0	0	0	0	0	0	0
ASV_1136	0	0	0	0	0	0	0	0	0	0	413	0	0	0	0	0	0	0
ASV_1137	0	0	0	0	0	13	0	0	0	0	0	0	0	0	0	0	0	0
ASV_1139	0	0	2	0	0	0	0	0	0	0	0	0	0	0	0	0	0	0
ASV_1141	0	0	0	0	0	0	0	27	0	0	0	0	0	0	0	0	0	0
ASV_1143	1336	1211	1089	396	1103	630	126	1093	902	574	268	599	1704	1464	110	490	915	432
ASV_1144	0	0	0	0	0	0	0	0	0	0	0	0	0	0	0	1914	0	0
ASV_1145	0	0	0	68	58	0	0	0	0	0	63	0	0	0	0	0	0	0
ASV_1147	0	0	0	0	19	0	0	0	0	0	0	0	0	0	0	0	0	0
ASV_1151	0	0	0	0	0	0	0	0	0	0	0	0	3	0	0	0	3	0
ASV_1153	0	0	0	0	0	0	0	0	0	0	87	0	0	0	0	0	0	0
ASV_1154	0	0	0	0	0	0	0	0	0	77	0	0	0	0	0	0	0	0
ASV_1156	0	0	0	0	0	0	21	0	0	0	0	0	0	0	0	0	0	0
ASV_1159	0	0	0	0	0	0	0	0	0	0	0	0	0	11	6	0	0	0
ASV_1162	0	0	0	0	25	0	0	0	0	0	0	0	0	0	0	0	0	0
ASV_1163	0	27	0	0	0	0	0	0	0	0	0	0	0	0	0	0	0	0
ASV_1165	190	0	0	0	0	0	0	0	0	0	0	0	0	0	0	0	0	0
ASV_1168	0	0	0	0	0	0	0	0	35	0	0	0	0	0	0	0	0	0
ASV_1171	0	0	0	17	40	0	0	0	0	0	1	0	0	0	0	0	0	20
ASV_1172	0	0	0	0	0	0	0	0	0	0	0	4	0	0	0	0	0	0
ASV_1174	3	0	0	0	0	0	0	0	0	0	0	0	0	0	0	0	0	0
ASV_1176	10	2	7	0	8	37	0	0	0	0	39	0	19	0	26	9	0	6
ASV_1178	0	0	0	0	0	0	0	0	5	24	34	0	30	28	0	0	0	3
ASV_1180	0	0	0	0	0	0	8	0	0	0	0	0	0	0	0	0	0	0
ASV_1181	0	0	0	0	0	0	0	0	0	0	0	0	0	0	0	0	0	73
ASV_1182	0	0	0	0	0	0	0	0	0	0	0	0	15	0	0	0	0	0
ASV_1183	0	0	0	0	0	0	0	0	0	0	0	0	0	0	13	0	0	0
ASV_1184	0	0	0	0	0	0	102	0	0	0	0	0	0	0	0	0	0	0
ASV_1185	0	0	10	0	0	0	0	0	0	0	0	0	0	0	0	0	0	0
ASV_1186	0	17	0	0	0	0	0	0	0	0	0	0	0	0	0	0	0	0
ASV_1187	0	0	0	0	2	0	0	0	0	0	0	0	0	0	0	0	0	0
ASV_1188	0	0	0	0	0	0	0	0	0	0	0	3	0	0	0	0	0	0
ASV_1190	0	0	57	0	0	0	0	0	0	0	0	0	0	0	0	0	0	0
ASV_1191	0	0	0	0	5	0	0	0	0	0	0	0	0	0	0	0	3	0
ASV_1193	0	0	0	0	21	0	0	0	0	0	0	0	0	0	0	0	0	0
ASV_1194	8	0	0	0	0	0	0	0	0	0	0	0	0	0	0	0	0	0
ASV_1197	10	0	0	0	0	0	0	0	0	0	0	0	0	0	0	0	0	0
ASV_1198	0	0	0	0	0	0	0	0	0	0	0	0	0	0	0	0	0	195
ASV_1199	0	0	0	0	0	0	0	0	0	0	0	0	0	0	0	0	44	0
ASV_1200	0	0	6	0	1	0	0	0	0	3	0	0	0	0	8	0	0	0
ASV_1202	44	0	0	0	0	0	0	104	0	297	1087	662	0	765	60	0	145	72
ASV_1205	0	0	0	0	0	0	0	0	0	0	0	0	0	0	0	0	2	0
ASV_1206	0	0	25	0	0	0	0	0	0	0	0	0	0	0	0	0	0	0
ASV_1207	0	0	18	0	0	0	0	0	0	0	0	0	0	0	0	0	0	0
ASV_1208	0	0	0	9	0	0	0	0	0	0	0	0	0	0	0	0	0	0
ASV_1209	2	0	0	0	0	0	0	0	0	0	0	0	0	0	0	0	0	0
ASV_1210	0	0	0	0	8	0	0	0	0	0	0	0	0	0	0	0	0	0
ASV_1212	15	0	0	0	0	0	0	0	0	0	0	0	0	0	0	0	0	0
ASV_1215	0	0	0	0	0	0	0	28	0	0	0	0	0	0	0	0	0	0
ASV_1216	0	0	0	0	0	0	0	0	0	0	0	0	0	0	0	0	14	0
ASV_1217	0	0	0	0	0	0	1	0	0	0	0	0	0	0	0	0	0	0
ASV_1219	0	0	0	0	0	0	0	0	0	0	0	0	1	0	0	0	0	0
ASV_1222	0	11	0	0	0	0	0	6	0	0	0	18	0	41	0	0	0	88
ASV_1223	0	0	0	0	0	0	0	0	0	0	0	0	0	0	0	0	57	0
ASV_1224	0	0	27	0	0	0	0	0	0	0	0	0	0	0	0	0	0	0
ASV_1225	0	0	0	6	0	0	0	0	0	0	0	0	0	0	0	0	0	0
ASV_1226	68	0	0	0	0	0	0	0	0	0	26	0	0	0	0	0	0	0
ASV_1228	0	0	0	0	0	0	0	0	0	0	0	0	0	0	0	0	0	2
ASV_1229	0	0	0	0	0	0	0	0	0	0	0	0	37	0	0	0	0	0
ASV_1231	0	0	0	0	18	0	0	0	0	0	0	0	0	0	0	0	0	0
ASV_1232	0	0	0	0	0	0	4	0	0	0	0	0	0	0	0	0	0	0
ASV_1233	0	0	0	0	0	0	0	0	0	6	0	0	0	0	0	0	0	0
ASV_1234	0	0	0	0	0	0	0	0	0	0	22	0	0	0	20	0	0	0
ASV_1236	0	0	0	0	0	0	0	0	0	0	0	3295	0	0	0	0	0	0
ASV_1237	0	0	0	0	0	0	0	0	0	0	0	0	0	0	12	0	0	0
ASV_1238	0	0	0	0	0	0	0	0	0	0	0	0	0	0	32	0	0	0
ASV_1239	0	0	0	16	0	0	0	0	0	0	0	0	0	0	0	0	0	0
ASV_1240	0	1	1	0	0	0	0	0	0	0	0	0	0	0	0	0	0	0
ASV_1241	0	0	0	0	0	0	0	0	0	0	0	0	0	0	192	0	0	0
ASV_1242	0	8	0	0	0	0	0	0	0	0	0	0	0	0	0	0	0	0
ASV_1244	0	0	0	0	0	12	0	0	0	0	0	0	0	0	0	0	0	0
ASV_1248	0	0	0	0	0	0	0	0	0	0	0	0	0	0	0	0	36	0
ASV_1249	0	0	0	0	0	0	0	0	0	0	0	0	0	0	0	24	0	0
ASV_1250	0	0	0	0	0	0	1	0	0	0	0	0	0	0	0	0	0	0
ASV_1252	0	0	0	12	0	217	0	0	0	0	0	0	0	0	0	0	0	0
ASV_1253	0	0	0	0	0	0	0	0	0	9	0	0	0	0	0	0	0	0
ASV_1254	0	0	31	0	0	0	0	0	0	0	0	0	0	0	0	0	0	0
ASV_1255	0	0	0	0	0	0	0	0	0	0	0	0	29	0	0	40	0	25
ASV_1257	0	0	0	0	0	0	0	0	0	0	0	0	0	0	2	0	0	0
ASV_1259	0	0	32	0	0	0	0	0	0	0	0	0	0	0	0	0	0	0
ASV_1260	0	0	0	0	0	0	3	0	0	0	0	0	0	0	0	0	157	0
ASV_1261	0	0	3	0	0	0	0	0	0	0	0	0	0	0	0	0	0	0
ASV_1262	0	0	0	0	0	0	0	10	0	0	0	0	0	0	0	0	0	0
ASV_1263	0	0	0	0	0	0	24	0	0	0	0	0	0	0	0	0	0	0
ASV_1264	0	0	0	0	0	0	0	0	0	0	0	0	0	0	12	0	0	0
ASV_1265	0	0	0	0	0	0	37	0	0	0	0	0	0	0	0	0	0	0
ASV_1266	0	0	0	0	0	11	0	0	0	0	0	0	0	0	0	0	0	0
ASV_1268	0	0	0	0	0	0	0	0	0	0	0	28	0	0	0	0	0	0
ASV_1269	0	0	0	62	0	0	0	0	0	0	0	0	0	0	0	0	0	0
ASV_1270	0	0	0	0	0	0	0	0	1	0	0	0	0	0	0	0	0	0
ASV_1271	0	0	0	0	0	0	0	411	0	0	0	0	0	0	0	0	0	0
ASV_1272	0	0	0	0	0	0	0	0	0	0	0	0	0	0	5	0	0	0
ASV_1275	2	0	0	0	1	0	8	0	210	0	0	1222	0	0	0	38	0	0
ASV_1276	0	0	0	0	0	0	257	0	0	0	0	0	0	0	0	0	0	0
ASV_1281	0	0	0	0	0	0	0	0	0	0	0	0	0	111	0	0	164	0
ASV_1282	72	64	0	18	0	0	0	19	22	0	26	29	0	0	21	0	0	0
ASV_1283	0	0	0	241	0	0	0	0	0	0	0	0	0	0	0	0	0	0
ASV_1284	0	0	0	0	0	0	32	0	0	0	0	0	0	0	0	0	0	0
ASV_1285	0	0	0	0	18	0	0	0	0	0	0	0	0	0	0	0	0	0
ASV_1288	0	0	0	0	0	0	0	0	0	32	0	0	0	0	0	0	0	0
ASV_1290	0	0	0	0	0	0	0	0	0	0	0	82	0	0	0	0	0	0
ASV_1292	0	15	0	0	0	0	0	0	0	0	0	0	0	0	0	0	0	0
ASV_1293	3	11	98	68	43	57	0	168	46	837	923	168	29	564	0	152	161	1727
ASV_1294	0	0	0	0	0	0	60	0	0	0	0	0	0	0	0	0	0	0
ASV_1295	0	0	0	0	0	0	6	0	0	0	0	0	0	0	0	0	0	0
ASV_1296	0	0	0	0	0	0	0	0	0	0	0	0	0	0	0	0	0	121
ASV_1297	0	0	0	0	0	0	0	0	241	0	0	0	0	0	0	0	0	0
ASV_1298	0	0	0	0	0	0	0	0	0	0	2	0	0	0	0	0	0	0
ASV_1301	0	115	269	1231	504	337	28	339	200	1180	1238	1641	398	1067	1207	388	384	57
ASV_1302	0	0	0	0	14	0	0	0	0	0	0	0	0	0	0	0	0	0
ASV_1303	0	12	0	232	622	0	126	0	3	589	4	535	0	0	0	0	0	0
ASV_1304	0	0	0	79	0	0	0	0	0	0	0	0	0	0	0	0	0	0
ASV_1306	0	0	0	0	0	0	0	0	24	0	0	0	0	0	0	0	0	0
ASV_1312	0	0	0	0	0	0	0	0	0	0	0	0	0	75	0	0	0	0
ASV_1313	0	0	0	0	1018	0	0	0	0	0	0	0	0	0	0	0	0	0
ASV_1314	0	0	0	0	3	0	0	0	0	0	0	0	0	0	0	0	0	0
ASV_1318	0	0	0	0	0	0	273	0	0	0	0	0	0	0	0	0	0	0
ASV_1319	0	0	0	0	0	0	144	0	0	0	0	0	0	0	0	0	0	0
ASV_1320	0	0	0	41	21	9	0	0	0	0	0	0	0	0	0	0	0	0
ASV_1321	0	0	0	0	0	0	0	0	0	0	0	0	0	0	0	0	0	134
ASV_1323	36	78	82	0	0	0	0	0	0	0	12	0	0	109	0	0	0	0
ASV_1324	0	0	0	0	0	0	0	0	0	51	0	0	0	0	0	0	0	0
ASV_1325	0	0	0	0	0	0	0	0	0	0	0	0	3	0	0	0	0	0
ASV_1327	0	0	0	0	0	14	0	0	0	0	0	0	0	0	0	0	0	0
ASV_1328	0	0	0	0	0	61	0	0	0	0	0	0	0	0	0	0	0	0
ASV_1329	60	89	28	215	59	0	37	237	0	71	552	420	0	0	41	390	0	219
ASV_1335	0	0	0	0	0	0	0	0	0	0	0	0	9	0	0	0	0	0
ASV_1337	0	0	0	0	0	0	0	0	0	0	0	0	0	0	2	0	0	0
ASV_1339	0	0	0	0	0	5	0	0	0	0	0	0	0	0	0	0	0	0
ASV_1341	0	0	0	0	0	5877	0	0	0	0	0	0	0	0	0	0	0	0
ASV_1342	0	0	0	0	58	258	0	0	0	1	410	0	0	0	0	0	0	3
ASV_1343	0	0	0	0	0	0	0	0	0	0	0	0	0	0	68	0	0	0
ASV_1344	0	0	0	1	399	0	0	0	0	0	0	0	0	70	0	0	0	0
ASV_1345	0	0	0	0	0	0	9	0	0	0	0	0	0	0	0	0	0	0
ASV_1346	0	0	0	0	0	0	0	0	0	0	0	0	0	0	0	227	0	0
ASV_1349	0	0	0	0	50	0	0	0	0	0	0	0	0	0	0	0	0	0
ASV_1353	0	0	0	42	0	0	0	0	0	0	0	0	0	0	0	0	0	0
ASV_1355	0	0	0	0	0	3	0	0	0	0	0	0	0	0	0	0	0	0
ASV_1356	0	0	7	0	0	0	0	0	0	0	0	0	0	0	0	0	0	0
ASV_1357	5	0	0	0	0	0	0	0	0	0	0	0	0	0	0	0	0	0
ASV_1359	0	0	0	0	71	0	0	0	0	0	0	0	0	0	0	0	0	0
ASV_1360	0	0	0	0	0	280	0	0	0	0	0	0	0	0	0	0	0	0
ASV_1363	0	0	0	0	0	0	0	0	0	0	0	0	0	169	0	0	0	0
ASV_1366	0	0	0	0	0	0	0	0	0	0	0	0	0	0	5	0	0	0
ASV_1368	5	0	0	0	0	0	0	0	0	0	0	0	0	0	0	0	0	0
ASV_1369	0	0	0	0	0	0	0	0	0	0	0	0	0	0	0	0	0	199
ASV_1370	0	53	0	0	0	0	0	0	0	0	0	0	0	0	0	0	0	0
ASV_1371	0	0	0	0	0	0	0	9	0	0	16	0	0	0	0	0	4	0
ASV_1373	0	0	0	0	0	0	0	0	0	2	0	0	0	0	0	0	0	0
ASV_1376	0	0	0	0	0	0	0	0	0	0	0	190	0	0	0	0	0	0
ASV_1378	0	0	0	0	0	0	0	0	15011	0	0	0	0	0	0	0	0	0
ASV_1379	0	0	0	0	0	0	0	0	0	0	0	0	0	0	0	0	19	0
ASV_1380	0	0	0	57	0	0	0	0	0	0	0	0	0	0	0	0	0	0
ASV_1381	0	0	0	5	0	0	0	0	0	0	0	0	0	0	0	0	0	0
ASV_1382	0	0	0	0	0	0	173	0	0	0	0	0	0	0	0	0	0	0
ASV_1383	0	0	0	0	0	11	0	46	0	5	2	94	0	0	0	0	0	0
ASV_1385	0	0	0	0	0	0	0	36	0	0	0	0	0	0	0	0	0	0
ASV_1386	9	20	2	4	9	21	8	0	29	17	0	37	160	105	59	0	0	53
ASV_1387	0	0	0	0	18	0	0	0	0	0	0	0	0	0	0	0	0	0
ASV_1388	0	0	0	0	0	0	100	0	0	0	0	0	0	0	0	0	0	0
ASV_1389	0	0	0	0	0	0	0	0	0	0	0	0	29	0	0	0	0	0
ASV_1390	0	0	0	0	0	0	0	0	0	57	0	0	0	0	0	0	0	0
ASV_1392	0	0	35	0	0	0	0	0	0	0	0	0	0	0	0	0	0	0
ASV_1393	0	0	0	4	0	0	0	0	0	0	0	0	0	0	0	0	0	0
ASV_1395	0	0	0	0	0	0	0	0	0	29	0	0	0	0	0	0	0	0
ASV_1397	0	0	8	0	0	0	0	0	0	0	0	0	0	0	0	0	0	0
ASV_1398	0	0	0	0	0	0	0	0	0	0	0	0	12	0	0	0	0	0
ASV_1400	2	0	0	0	0	0	0	0	0	0	0	0	0	0	0	0	0	0
ASV_1401	0	8	0	0	0	0	0	0	0	0	0	0	0	0	0	0	0	0
ASV_1402	0	0	0	0	0	0	25	0	0	0	0	0	0	0	0	0	0	0
ASV_1404	0	0	0	0	0	0	0	0	0	2	0	0	0	0	0	0	0	0
ASV_1405	0	0	0	0	0	0	2	0	0	0	0	0	0	0	0	0	0	0
ASV_1409	0	0	0	0	0	0	0	0	0	0	0	0	17	0	0	0	0	0
ASV_1412	0	0	0	0	0	0	3	0	0	0	0	0	0	0	0	0	0	0
ASV_1413	0	0	0	0	0	0	0	40	0	0	0	0	0	0	0	0	0	0
ASV_1414	0	0	0	0	0	0	0	0	0	0	0	0	0	15	0	0	0	0
ASV_1416	0	0	0	21	0	0	0	0	0	0	0	0	0	0	0	0	0	0
ASV_1418	0	0	0	0	0	0	0	0	0	0	0	0	0	0	0	3	0	0
ASV_1419	0	0	0	0	0	0	0	0	0	0	0	0	0	6973	0	0	0	0
ASV_1420	0	0	0	28	0	0	0	0	0	0	0	0	0	0	0	0	0	0
ASV_1421	0	0	0	0	0	0	0	0	0	0	0	36	0	0	0	0	0	0
ASV_1423	0	0	45	0	0	0	0	0	0	0	0	0	0	0	0	0	0	0
ASV_1426	0	0	0	0	0	0	0	0	13	0	0	0	0	0	0	0	0	0
ASV_1430	0	0	0	0	0	0	0	0	375	0	0	0	0	0	0	0	0	0
ASV_1431	0	0	0	0	0	0	0	0	0	0	0	0	0	2	0	0	0	0
ASV_1432	0	0	0	0	113	0	0	0	0	0	0	0	0	39	293	0	0	0
ASV_1436	0	0	0	0	0	0	0	0	0	0	5	0	0	0	0	0	0	0
ASV_1437	0	1	0	0	0	0	12	0	0	26	25	66	11	0	17	4	5	4
ASV_1438	0	0	0	0	40	0	0	0	0	0	0	0	0	0	0	0	0	0
ASV_1441	0	0	6	0	0	0	0	0	0	0	0	0	0	0	0	0	0	0
ASV_1442	0	0	0	0	0	12	0	0	0	0	0	0	0	0	0	0	0	0
ASV_1444	0	0	0	0	0	0	333	0	0	0	0	0	0	0	0	0	0	0
ASV_1445	0	0	0	0	0	0	0	0	0	0	0	0	0	0	0	5	0	0
ASV_1446	0	0	0	0	0	0	0	15	0	0	0	0	0	0	0	0	0	0
ASV_1448	0	0	0	0	0	0	0	0	0	0	0	0	0	0	0	0	22	0
ASV_1450	0	0	0	0	0	37	0	0	0	0	0	0	0	0	0	0	0	0
ASV_1451	0	0	0	0	0	18	0	0	0	0	0	0	0	150	0	0	504	0
ASV_1452	0	38	0	23	0	64	0	0	142	308	103	227	117	45	294	371	193	191
ASV_1453	0	0	0	0	0	0	43	0	0	0	0	0	0	0	0	0	0	0
ASV_1455	25	8	0	8	0	0	0	0	0	0	0	0	32	0	0	0	0	0
ASV_1457	0	0	0	0	0	0	0	0	0	0	0	55	0	0	0	0	0	0
ASV_1459	0	0	0	0	0	0	0	0	0	0	0	0	0	0	0	19	0	0
ASV_1461	0	0	0	0	0	0	0	65	0	0	0	0	0	0	0	0	0	0
ASV_1462	0	0	0	0	0	0	0	0	0	0	0	0	0	0	0	0	207	0
ASV_1463	0	0	0	0	0	0	0	0	0	0	0	75	0	0	0	0	0	0
ASV_1465	73	0	0	0	101	27	0	108	0	100	0	0	0	0	0	0	63	0
ASV_1466	0	0	0	0	0	0	0	0	0	0	0	0	0	9	0	5	0	0
ASV_1467	0	0	105	0	0	0	0	0	0	0	0	0	0	0	0	0	0	0
ASV_1469	0	0	0	0	0	0	0	5	0	0	0	0	7	0	0	0	0	0
ASV_1470	4	0	0	0	0	0	0	0	0	0	0	0	0	0	0	0	0	0
ASV_1472	0	0	0	0	0	0	0	0	0	0	0	0	0	0	346	0	0	0
ASV_1473	37	0	0	0	0	0	133	33	0	0	0	0	0	0	0	154	0	84
ASV_1477	0	0	0	0	0	0	0	0	0	0	0	0	0	0	26	0	0	0
ASV_1478	8	0	0	0	0	0	0	0	0	0	0	0	0	0	0	0	0	0
ASV_1479	0	0	0	0	0	0	0	0	0	0	0	17	0	0	0	0	0	0
ASV_1480	0	0	0	0	0	0	0	0	0	0	0	0	0	0	0	0	0	1
ASV_1481	0	0	0	0	0	0	0	0	0	0	0	0	0	0	120	0	0	0
ASV_1482	0	0	0	0	0	0	0	4	0	0	0	0	0	0	0	0	0	0
ASV_1483	0	0	3	0	0	0	0	0	0	0	0	0	0	0	0	0	0	0
ASV_1484	48	0	0	0	0	0	0	0	0	0	0	0	0	0	0	0	0	0
ASV_1486	0	0	0	0	0	0	0	0	0	0	0	0	6	0	0	0	0	0
ASV_1487	0	0	63	0	0	0	0	0	0	0	0	0	0	0	0	0	0	0
ASV_1488	0	0	0	12	0	0	0	0	0	0	0	0	0	0	0	0	0	0
ASV_1489	0	0	0	0	0	0	0	0	0	0	0	450	0	0	0	0	0	0
ASV_1490	0	0	43	0	0	0	0	0	0	0	0	0	0	0	0	0	0	0
ASV_1492	0	68	0	342	79	866	0	0	0	0	0	0	335	144	0	0	101	0
ASV_1494	0	0	20	0	0	0	0	0	0	0	0	0	0	0	0	0	0	0
ASV_1495	0	0	0	0	0	0	0	53	0	0	0	0	0	0	0	0	0	0
ASV_1496	0	0	3	0	0	0	0	0	0	0	0	0	0	0	0	0	0	0
ASV_1497	0	2	0	0	0	0	0	0	0	0	0	0	0	0	0	0	0	0
ASV_1498	0	0	0	0	0	0	0	0	0	0	0	0	0	0	0	0	3	0
ASV_1499	0	0	0	0	0	0	0	0	0	0	0	0	0	0	0	0	47	0
ASV_1502	78	22	72	300	62	55	3	33	0	15	49	0	180	471	342	0	8	40
ASV_1503	7	0	2	0	0	0	3	0	9	0	0	0	0	0	0	0	0	0
ASV_1504	0	0	0	0	0	0	0	0	0	0	0	0	4	0	0	0	0	0
ASV_1505	0	0	0	0	0	0	0	0	0	0	4	0	0	0	0	0	0	0
ASV_1507	0	0	0	95	0	0	0	0	0	0	0	0	0	0	0	0	0	0
ASV_1509	0	0	0	0	0	7	0	5	0	0	0	0	0	0	0	0	0	0
ASV_1510	0	0	8	0	0	0	0	0	0	0	0	0	0	0	0	0	0	0
ASV_1511	0	0	0	7	0	0	0	0	0	0	0	0	0	0	0	0	0	0
ASV_1513	0	0	0	0	0	0	0	0	98	0	0	0	0	0	0	0	0	0
ASV_1514	0	355	0	0	0	0	0	0	0	0	0	0	0	0	0	0	0	0
ASV_1517	0	0	0	0	0	0	0	0	0	0	0	0	3490	0	0	0	0	0
ASV_1518	0	0	0	0	0	0	3	0	0	0	0	0	0	0	0	0	0	0
ASV_1520	0	0	0	0	0	0	0	0	0	0	0	0	0	0	0	17	2	7
ASV_1521	0	0	0	0	0	0	0	0	0	0	0	0	0	11	0	0	0	0
ASV_1522	0	0	0	0	0	0	0	0	37	0	0	0	0	0	0	0	0	0
ASV_1525	0	0	0	0	0	0	0	0	0	98	0	0	0	0	0	0	0	0
ASV_1527	0	0	0	0	0	23	0	0	0	0	0	0	0	0	0	0	0	0
ASV_1530	0	0	0	43	0	0	0	0	0	0	0	0	0	0	0	0	0	0
ASV_1532	0	0	0	0	0	0	0	0	0	0	0	0	0	0	2	0	0	0
ASV_1533	0	0	0	0	0	2	0	0	0	0	0	0	0	0	0	0	0	0
ASV_1534	0	0	0	0	0	0	0	0	0	0	0	0	0	0	0	0	0	5
ASV_1536	0	0	0	1	0	0	0	0	0	0	0	0	0	0	0	0	0	0
ASV_1537	0	0	18	0	0	0	0	0	0	0	72	0	0	0	0	0	12	31
ASV_1540	0	0	0	0	0	0	0	0	0	0	17	0	0	0	0	0	0	0
ASV_1541	0	0	0	0	0	0	0	0	0	0	0	133	0	0	0	0	0	0
ASV_1542	0	0	0	0	0	0	0	344	0	0	0	0	0	0	0	0	0	0
ASV_1543	0	0	0	0	0	0	0	0	0	67	0	0	0	0	0	0	0	0
ASV_1545	0	0	0	0	0	0	0	0	0	0	0	0	0	0	0	0	14	0
ASV_1547	0	0	0	0	0	0	0	0	16	0	0	0	0	0	0	132	0	0
ASV_1548	0	0	50	0	0	0	0	0	0	0	0	0	0	0	0	0	0	0
ASV_1549	0	0	0	0	0	0	0	0	350	0	0	0	0	0	0	0	0	0
ASV_1551	122	0	0	0	0	0	0	0	0	0	0	0	0	0	0	0	0	0
ASV_1552	0	0	0	0	0	0	0	0	0	0	0	0	0	0	0	0	0	118
ASV_1553	41	0	0	0	0	0	0	0	0	0	0	0	0	0	0	0	0	0
ASV_1555	0	0	0	0	0	0	0	0	0	0	0	0	0	54	0	0	0	0
ASV_1557	0	0	0	85	0	33	0	0	0	0	0	0	0	0	0	0	0	0
ASV_1558	0	0	0	0	0	0	0	0	27	0	0	66	0	0	0	0	0	0
ASV_1559	0	73	0	0	0	0	0	0	0	0	0	0	0	0	0	0	0	0
ASV_1560	0	0	0	0	0	0	0	0	0	0	0	0	5	0	0	0	0	0
ASV_1561	0	50	17	0	185	0	0	62	0	70	0	0	0	0	0	0	459	507
ASV_1563	0	0	0	0	0	0	0	0	0	0	0	0	48	0	0	0	0	0
ASV_1564	0	0	0	0	0	0	0	0	0	0	0	103	0	0	0	0	0	0
ASV_1565	0	0	0	0	0	0	0	139	146	0	0	0	0	0	0	0	0	0
ASV_1566	0	0	0	0	0	0	0	0	0	78	0	0	0	0	0	0	169	0
ASV_1567	0	0	0	0	0	0	0	0	0	0	0	0	202	0	0	0	0	0
ASV_1568	0	0	0	0	0	0	0	0	0	0	34	0	0	0	0	0	0	0
ASV_1570	0	0	0	0	0	0	0	0	0	0	0	959	0	0	0	0	0	0
ASV_1571	0	0	0	0	0	0	0	0	0	0	22	0	0	0	0	0	0	0
ASV_1572	0	10	118	82	0	239	0	0	7	222	833	0	39	235	0	0	0	1
ASV_1573	0	88	0	143	72	0	26	0	24	105	0	62	0	0	39	337	0	0
ASV_1574	0	27	0	0	0	0	0	0	0	0	0	0	0	0	0	0	0	0
ASV_1577	0	0	0	0	0	0	8	0	0	0	0	0	0	0	0	0	0	0
ASV_1580	0	0	0	0	2	0	0	0	0	0	0	0	0	0	0	0	0	0
ASV_1581	0	0	0	0	0	7	0	0	0	0	0	0	0	0	0	0	0	0
ASV_1582	0	0	0	0	0	0	0	0	0	2	0	0	0	0	0	0	0	0
ASV_1583	0	0	0	0	0	0	0	0	0	0	0	5	0	0	0	0	0	0
ASV_1584	0	0	0	0	0	0	0	0	0	0	0	27	0	0	0	0	0	0
ASV_1585	0	0	0	0	0	0	0	0	0	0	0	0	0	2	6	0	0	0
ASV_1587	0	0	38	0	0	0	0	0	0	0	0	0	0	0	0	0	0	0
ASV_1588	0	0	0	0	0	0	0	0	0	0	0	0	0	0	0	203	0	96
ASV_1589	0	0	0	0	0	0	0	0	0	0	0	0	39	0	0	0	0	0
ASV_1592	0	2	0	0	0	0	0	0	0	0	0	0	0	0	0	0	0	0
ASV_1593	0	16	0	0	0	0	0	0	0	0	0	0	0	0	0	0	0	0
ASV_1595	0	0	0	0	0	0	0	0	0	0	0	0	0	127	0	0	0	0
ASV_1596	0	0	0	0	0	0	0	0	0	0	0	48	0	0	0	0	0	0
ASV_1597	0	381	0	0	0	0	0	0	0	0	0	0	0	372	268	0	0	0
ASV_1598	0	0	0	90	0	0	0	0	0	0	0	0	0	0	0	0	0	0
ASV_1603	0	0	0	0	0	0	0	8	0	0	0	0	0	0	0	0	0	0
ASV_1604	0	0	0	0	0	9	0	0	0	0	0	0	0	0	0	0	0	0
ASV_1605	0	0	0	21	0	0	0	0	0	0	0	0	0	0	0	0	0	0
ASV_1607	0	0	0	0	0	0	0	0	0	0	4	0	0	0	0	0	0	0
ASV_1608	0	0	0	0	0	0	38	0	0	0	0	0	0	0	0	0	0	0
ASV_1610	0	0	0	0	0	3	0	0	0	0	0	0	0	0	0	0	0	0
ASV_1611	0	0	0	0	0	0	0	0	0	101	0	0	0	0	0	0	0	231
ASV_1615	0	0	0	0	0	0	0	0	4	0	0	0	0	0	0	0	0	0
ASV_1616	0	0	0	0	0	0	0	0	0	0	0	0	0	0	52	0	0	0
ASV_1617	0	0	0	0	0	0	0	4	0	0	0	0	0	0	0	0	0	0
ASV_1619	6	0	0	0	0	0	0	0	0	0	0	0	0	0	0	0	0	0
ASV_1620	0	0	0	0	0	0	0	0	11	21	14	0	19	22	10	5	6	10
ASV_1621	0	0	0	0	0	0	7	0	0	0	0	0	0	0	0	0	0	0
ASV_1622	0	0	0	0	43	0	0	0	0	0	0	0	0	0	0	0	0	0
ASV_1623	0	0	0	0	11	0	0	0	0	0	0	0	0	0	0	0	0	0
ASV_1624	0	0	0	0	0	0	0	0	4	0	0	0	0	0	0	0	0	0
ASV_1627	0	0	0	0	0	0	0	0	0	0	0	6	0	0	0	0	0	0
ASV_1631	0	0	0	0	0	0	0	0	0	0	0	0	0	0	0	0	0	159
ASV_1632	0	0	0	0	0	0	0	0	0	0	0	0	0	0	2	0	0	0
ASV_1634	0	0	0	0	0	0	0	0	0	0	0	0	0	0	47	0	0	0
ASV_1635	0	0	0	0	0	0	0	0	0	0	0	0	31	0	0	0	0	0
ASV_1638	0	0	0	0	0	9	0	0	0	0	0	0	0	0	0	0	0	0
ASV_1639	0	0	0	42	0	0	0	0	0	0	0	0	0	0	0	0	0	0
ASV_1640	5	5	0	0	0	0	0	0	0	0	0	0	0	0	0	0	0	0
ASV_1641	0	0	0	0	0	0	0	0	0	0	0	0	0	17	0	0	0	0
ASV_1645	0	0	0	0	0	0	0	0	0	0	0	0	0	8	0	0	0	0
ASV_1646	0	0	0	0	0	0	0	0	0	3	0	0	0	0	0	0	0	0
ASV_1647	0	0	0	29	60	69	0	0	16	0	0	0	0	26	0	0	0	0
ASV_1649	0	17	0	0	9	59	6	0	0	0	0	0	0	0	11	0	71	0
ASV_1650	0	0	0	0	0	3	0	0	0	0	0	0	0	0	0	0	1	0
ASV_1651	0	0	0	0	0	0	0	0	0	0	0	0	0	0	0	329	0	0
ASV_1652	0	23	0	0	0	0	0	0	0	0	0	0	0	0	0	0	0	0
ASV_1653	233	0	0	20	0	0	0	0	0	0	0	0	0	0	0	0	0	0
ASV_1655	0	0	0	0	0	0	0	11	0	0	0	0	0	0	0	0	0	0
ASV_1656	0	0	0	0	0	0	0	0	0	0	0	60	0	0	0	0	0	0
ASV_1657	0	0	0	0	0	0	0	0	0	0	0	0	0	0	0	0	0	9
ASV_1658	0	9	0	0	0	0	0	0	0	0	0	0	0	0	0	0	0	0
ASV_1659	0	0	0	0	0	0	0	0	0	6	0	0	0	0	0	0	0	0
ASV_1660	0	0	0	0	11	0	0	0	0	0	0	0	0	0	0	0	0	0
ASV_1662	0	0	0	0	2	0	0	0	0	0	0	0	0	0	0	0	0	0
ASV_1664	0	0	0	0	0	0	0	0	0	0	16	0	0	0	0	0	0	0
ASV_1666	0	0	0	0	0	0	0	0	0	0	0	108	0	0	0	0	0	0
ASV_1667	0	0	0	0	0	0	0	0	0	0	27	0	0	0	0	0	0	0
ASV_1668	0	2	0	0	0	0	0	0	0	0	0	0	0	0	0	0	0	0
ASV_1669	0	0	0	0	0	0	0	0	0	0	0	18	0	0	0	0	0	0
ASV_1670	0	0	0	0	0	0	0	0	0	0	0	0	0	0	0	0	10	0
ASV_1671	0	0	0	0	32	0	0	0	0	0	0	0	0	0	0	0	0	0
ASV_1672	0	0	0	36	0	0	0	0	0	0	0	0	0	0	0	0	0	0
ASV_1674	0	0	164	0	0	0	0	0	0	0	0	0	0	0	0	0	0	0
ASV_1675	0	0	0	0	0	0	0	0	0	39	0	0	0	0	0	0	0	47
ASV_1676	0	0	0	12	0	13	0	0	13	54	17	0	0	15	45	0	25	42
ASV_1679	0	0	0	0	0	0	0	0	0	78	0	0	0	0	0	0	0	0
ASV_1680	0	0	0	0	0	0	0	0	0	0	0	0	0	0	4099	0	0	0
ASV_1681	0	0	0	0	0	213	0	0	0	0	0	0	0	0	0	0	0	0
ASV_1682	0	0	0	0	0	0	0	0	0	0	0	30	0	0	0	0	0	0
ASV_1683	0	0	15851	0	0	0	0	0	0	0	0	0	0	0	0	0	0	0
ASV_1686	0	4	0	0	0	0	0	0	0	0	0	0	0	0	0	0	0	0
ASV_1687	0	0	0	12	0	0	0	0	9	11	11	0	0	9	0	0	0	11
ASV_1688	0	0	0	0	0	0	0	0	3	0	1	0	11	11	0	0	0	0
ASV_1689	35	70	72	2	0	8	3	9	20	0	0	0	8	0	0	0	0	0
ASV_1691	0	0	0	0	0	0	0	0	0	0	0	0	0	45	0	0	0	0
ASV_1692	0	0	0	0	0	0	0	0	0	0	0	2	0	0	0	0	0	0
ASV_1693	0	0	0	0	0	0	0	0	0	6	0	0	0	0	0	0	0	0
ASV_1694	0	0	0	0	0	0	0	0	0	0	0	18	0	0	0	0	19	24
ASV_1695	9	0	2	0	0	0	3	0	0	0	1	537	0	18	0	0	24	16
ASV_1696	0	0	0	0	0	0	0	0	0	0	0	35	0	0	0	0	0	0
ASV_1699	17	0	28	0	0	0	11	0	0	0	0	0	0	0	0	0	0	0
ASV_1700	0	0	0	0	0	0	0	0	0	0	0	0	0	0	0	0	0	30
ASV_1702	0	0	0	312	0	81	0	0	141	0	0	0	0	0	0	230	0	0
ASV_1703	0	0	32	0	0	0	0	0	0	0	0	0	0	0	0	0	0	0
ASV_1704	0	0	0	0	0	0	0	0	60	0	0	0	0	0	0	0	0	0
ASV_1705	0	0	0	0	0	0	0	0	0	0	0	0	0	0	0	55	0	0
ASV_1706	0	0	0	0	5	0	0	0	0	0	0	0	0	0	0	0	0	0
ASV_1708	0	0	0	0	0	0	0	0	0	0	0	0	2	0	0	0	0	0
ASV_1710	0	0	0	0	2	0	0	0	0	0	0	0	0	0	0	0	0	0
ASV_1712	0	0	0	0	0	0	0	0	0	0	0	0	0	0	6	0	0	12
ASV_1713	0	0	0	0	0	0	0	0	0	0	5	0	0	0	0	0	0	0
ASV_1715	176	0	0	411	0	0	0	0	0	0	0	0	0	0	0	0	0	0
ASV_1717	23	22	20	52	6	39	16	37	13	118	91	189	107	10	63	36	10	10
ASV_1718	0	0	0	0	0	0	0	0	0	0	0	56	0	0	0	0	0	0
ASV_1720	0	0	0	0	0	0	0	0	0	0	0	0	6	0	0	0	0	0
ASV_1721	0	0	0	0	0	0	0	0	13	0	0	0	0	0	0	0	0	0
ASV_1722	0	0	0	0	0	0	0	0	0	0	0	0	0	1	0	0	0	0
ASV_1725	0	0	110	0	0	0	0	0	0	0	0	0	0	0	0	0	0	0
ASV_1726	0	0	0	0	0	0	0	1	0	0	0	0	0	0	0	0	0	0
ASV_1729	0	0	0	0	0	0	0	0	0	0	0	0	0	0	0	46	0	0
ASV_1730	0	0	0	0	0	0	0	0	0	0	0	0	0	0	0	0	0	15
ASV_1731	0	0	0	63	0	0	0	0	0	0	0	0	0	0	0	0	0	0
ASV_1732	0	0	0	0	0	0	0	0	0	0	0	0	0	23	0	0	0	0
ASV_1733	0	0	0	0	0	0	0	0	0	0	0	0	50	0	0	0	0	0
ASV_1737	0	0	34	0	0	0	0	0	0	0	0	0	0	0	0	0	0	0
ASV_1738	0	0	2	0	4	0	0	0	0	0	0	0	0	0	3	0	0	2
ASV_1740	0	0	0	0	0	0	0	0	0	1	0	0	0	0	0	0	0	0
ASV_1741	0	0	0	0	0	0	0	0	0	0	0	0	0	0	2	0	0	0
ASV_1743	0	0	0	0	0	0	0	0	0	0	0	0	0	6	0	0	0	0
ASV_1745	0	0	0	0	0	0	0	29	0	0	0	0	0	0	0	0	0	0
ASV_1750	0	0	0	0	0	0	59	0	0	0	0	0	0	0	0	0	0	0
ASV_1755	0	0	0	0	0	0	0	0	0	0	0	0	0	0	53	0	0	0
ASV_1756	0	0	0	0	0	1	0	0	0	0	0	0	0	0	0	0	0	0
ASV_1757	0	0	0	0	0	0	0	0	0	0	0	38	0	0	0	21	29	0
ASV_1758	0	0	0	0	0	0	0	9	0	0	0	0	0	0	0	0	0	0
ASV_1759	0	0	0	0	0	0	0	0	0	0	0	0	0	0	0	0	1	0
ASV_1760	0	1	0	0	0	0	0	0	0	0	0	0	0	0	0	0	0	0
ASV_1761	0	0	0	0	0	0	0	0	0	0	0	0	0	0	0	6	0	0
ASV_1763	0	0	0	0	0	0	0	90	0	0	0	0	0	0	0	0	0	0
ASV_1764	0	0	0	0	0	0	0	0	0	0	30	0	0	0	0	0	0	0
ASV_1766	0	0	0	10	0	0	0	0	0	0	0	0	0	0	0	0	0	0
ASV_1767	0	0	0	43	0	0	0	0	0	0	0	0	0	75	47	0	0	0
ASV_1768	0	0	0	18	0	0	0	0	0	0	0	0	0	0	0	0	18	0
ASV_1770	0	0	0	0	0	0	0	0	0	0	0	154	0	0	0	0	0	0
ASV_1772	0	0	0	0	0	0	0	0	0	0	0	0	0	9	0	0	23	0
ASV_1774	0	0	0	0	0	0	0	115	0	0	0	0	0	0	0	0	0	0
ASV_1776	0	0	0	0	0	0	0	0	26	0	0	0	0	0	0	0	0	0
ASV_1777	0	0	0	0	0	0	0	13	0	0	0	0	0	13	0	0	0	0
ASV_1780	0	0	0	0	0	7	0	0	0	0	0	0	0	0	0	0	0	0
ASV_1781	0	0	0	0	0	0	13	0	0	0	0	0	0	0	0	0	0	0
ASV_1782	0	0	0	0	0	0	0	0	0	0	0	69	0	25	0	37	30	52
ASV_1784	0	0	0	0	0	0	0	0	0	0	0	0	0	0	0	0	0	35
ASV_1787	0	0	14	0	49	0	0	0	43	0	0	0	0	0	170	0	0	0
ASV_1788	0	0	0	0	0	0	0	0	0	0	0	0	0	0	0	0	0	31
ASV_1789	0	0	0	0	0	0	207	0	0	0	0	0	0	0	0	0	0	0
ASV_1790	0	0	0	0	0	0	10	0	0	0	0	0	0	0	0	0	0	0
ASV_1791	135	0	0	0	0	147	0	0	0	0	0	0	0	0	0	0	0	0
ASV_1792	0	0	0	0	0	0	0	0	22	0	0	0	0	0	0	0	0	0
ASV_1794	0	0	0	0	0	0	24	0	0	0	0	0	0	0	0	0	0	0
ASV_1795	7098	0	0	0	0	0	0	0	0	0	0	0	0	0	0	0	0	0
ASV_1796	0	131	0	0	0	0	0	0	0	0	0	0	0	0	0	0	0	0
ASV_1797	0	0	0	0	14	9	0	0	0	0	5	6	0	0	0	0	0	1
ASV_1798	0	0	2	0	0	0	0	0	0	0	0	0	0	0	0	0	0	0
ASV_1799	0	0	0	0	0	0	0	0	0	0	0	0	194	92	65	0	0	0
ASV_1802	0	0	0	0	0	601	0	0	0	0	0	0	0	0	0	0	0	0
ASV_1804	0	0	0	17	0	0	0	0	0	0	0	0	0	0	0	0	0	0
ASV_1805	0	0	0	0	0	0	0	43	0	0	0	0	0	0	0	0	0	0
ASV_1806	0	0	0	31	0	0	0	0	0	0	0	0	0	0	0	0	16	0
ASV_1808	0	0	0	0	0	16	0	0	0	0	0	0	0	0	0	0	32	0
ASV_1809	0	0	0	0	0	0	0	0	0	0	0	0	0	0	0	0	0	110
ASV_1810	0	0	0	0	0	0	0	0	0	128	0	0	0	0	0	0	0	0
ASV_1811	0	0	0	0	40	10	0	0	0	19	0	12	0	0	0	19	0	0
ASV_1813	0	0	0	0	42	0	0	0	0	0	0	0	0	0	0	0	0	0
ASV_1817	0	0	0	0	0	0	77	0	0	0	0	0	0	0	0	0	0	0
ASV_1818	0	0	0	0	0	0	0	0	105	0	0	0	0	0	0	0	0	0
ASV_1819	0	0	0	0	0	0	0	0	0	0	0	0	0	4	0	0	0	0
ASV_1821	0	0	0	0	0	0	0	0	0	0	0	0	0	0	0	0	0	8
ASV_1822	0	0	0	28	0	0	0	0	70	0	0	102	0	0	0	0	0	0
ASV_1823	0	0	0	0	0	0	0	0	0	0	0	0	0	0	0	0	6	0
ASV_1824	0	0	0	4	0	0	0	0	0	0	0	0	0	0	0	0	1	0
ASV_1825	0	0	0	0	0	0	0	0	0	0	0	23	0	0	0	0	0	0
ASV_1826	0	0	0	0	0	0	0	0	0	0	0	0	0	0	0	0	10739	0
ASV_1829	0	0	0	0	0	0	27	0	0	0	0	0	0	0	0	0	0	0
ASV_1830	0	0	0	56	0	0	0	0	0	0	0	0	0	0	0	0	0	0
ASV_1831	0	0	0	0	0	0	0	0	0	79	0	0	0	0	0	0	0	0
ASV_1832	0	0	0	0	0	3	0	0	0	0	0	0	17	0	0	0	0	0
ASV_1833	0	0	0	0	0	0	0	0	6	0	0	0	0	1	0	0	0	0
ASV_1835	0	0	159	0	0	0	0	0	0	0	0	0	0	0	0	0	0	0
ASV_1837	0	0	0	0	0	0	0	2	0	0	0	0	0	0	0	0	0	0
ASV_1838	0	0	0	0	0	0	0	0	0	0	0	0	0	2	0	0	0	0
ASV_1840	0	0	0	0	0	0	0	0	0	0	0	0	0	64	0	0	0	0
ASV_1841	0	0	0	0	0	0	0	0	0	0	0	0	0	0	2	0	0	0
ASV_1842	280	216	712	1980	145	336	0	904	0	1360	816	0	1958	1254	570	0	0	0
ASV_1844	0	0	0	122	18	20	0	0	0	0	0	0	0	0	0	0	0	0
ASV_1845	0	0	0	0	0	0	94	0	0	0	0	0	0	0	0	0	0	0
ASV_1847	0	0	0	0	0	0	0	0	0	4	0	0	0	0	0	0	0	0
ASV_1850	0	0	0	0	0	0	0	22	0	0	0	0	0	0	0	0	0	0
ASV_1851	0	0	0	0	0	0	2	0	0	0	0	0	0	0	0	0	0	0
ASV_1854	0	0	0	0	0	0	27	0	0	0	0	0	0	0	0	0	0	0
ASV_1856	0	0	11	0	3	0	0	0	0	0	0	0	0	0	0	0	15	0
ASV_1858	0	0	0	0	0	0	0	0	0	9	4	0	0	0	0	0	0	0
ASV_1859	0	0	0	0	7	0	0	0	0	0	0	0	0	0	0	0	0	0
ASV_1860	0	0	0	0	0	0	0	0	0	0	0	0	0	0	3	0	0	0
ASV_1863	28	0	0	214	0	0	0	0	0	0	0	0	0	0	0	0	0	0
ASV_1864	0	0	0	100	0	0	0	0	0	0	0	0	0	0	0	0	0	0
ASV_1865	0	568	408	0	0	305	0	0	216	0	0	196	434	426	1023	0	0	0
ASV_1867	0	0	0	0	0	0	0	0	0	0	0	0	0	0	0	21	0	0
ASV_1868	34	0	0	1	0	0	0	0	0	0	0	0	0	0	0	0	0	0
ASV_1869	5307	5618	5034	356	1717	636	1139	1202	1473	244	1040	183	1763	760	998	1269	1046	898
ASV_1873	18	50	23	0	0	0	0	8	0	0	0	0	0	0	0	0	0	0
ASV_1875	0	0	0	0	0	0	0	0	0	0	0	0	0	27	0	0	0	0
ASV_1876	0	0	0	0	0	0	0	0	0	0	0	17	0	0	0	0	0	0
ASV_1877	0	0	0	0	0	0	0	0	0	61	0	0	0	0	0	0	0	0
ASV_1878	0	70	0	0	0	0	0	0	0	0	0	0	0	0	0	0	0	0
ASV_1880	0	0	0	0	0	0	0	0	0	25	0	0	0	0	0	0	0	0
ASV_1882	0	0	0	0	0	0	0	0	0	0	10	0	0	0	0	0	0	0
ASV_1883	0	0	0	0	0	0	0	3	0	3	0	0	0	0	0	0	0	0
ASV_1884	0	0	0	0	49	0	0	0	0	0	0	0	0	0	0	0	0	0
ASV_1885	2	0	0	0	0	0	0	0	0	0	0	0	0	0	0	0	0	0
ASV_1887	0	0	0	0	0	0	0	0	0	0	0	0	0	0	0	137	0	0
ASV_1888	0	0	57	0	0	0	0	0	0	0	0	0	0	0	0	0	0	0
ASV_1890	2846	0	0	0	0	0	0	0	0	0	0	0	0	0	0	0	0	0
ASV_1891	0	0	0	0	0	0	0	0	0	0	37	0	0	0	0	0	0	0
ASV_1892	0	0	0	0	0	0	0	0	0	0	0	0	0	0	0	0	1	0
ASV_1894	42	0	0	0	0	0	0	0	0	0	0	0	0	0	0	0	0	0
ASV_1895	0	0	0	0	0	0	25	86	107	15	0	64	0	0	0	0	0	0
ASV_1896	0	0	0	0	48	0	0	0	0	0	0	0	0	0	0	0	0	0
ASV_1897	0	0	0	0	0	0	0	24	0	0	0	0	0	0	0	0	0	0
ASV_1898	0	0	15	0	29	0	10	24	0	0	2	24	0	0	0	0	0	0
ASV_1899	0	0	0	0	0	0	0	0	0	0	0	0	0	0	3	0	0	0
ASV_1900	0	0	0	0	0	11	0	0	0	0	0	0	0	0	0	0	0	0
ASV_1902	0	0	0	0	0	0	24	0	0	0	0	0	0	0	0	0	0	0
ASV_1904	0	0	0	0	0	0	0	0	0	0	0	0	0	0	40	0	0	0
ASV_1905	0	0	0	22	0	0	0	0	0	0	0	0	0	0	0	0	0	0
ASV_1908	0	0	0	0	0	0	0	0	0	0	0	0	0	0	0	0	5	0
ASV_1909	0	0	0	21	0	0	0	0	0	0	0	0	0	0	0	0	0	0
ASV_1911	0	0	0	0	0	0	0	2	0	0	0	0	0	0	0	0	0	0
ASV_1912	0	0	0	320	0	0	0	0	0	0	0	0	0	0	0	0	0	0
ASV_1914	0	0	0	0	0	0	0	14	0	0	0	0	0	0	0	0	0	0
ASV_1915	0	0	0	0	0	0	9	0	0	0	0	0	22	0	0	20	0	7
ASV_1916	0	0	153	0	0	0	24	16	0	0	151	105	0	415	413	0	0	0
ASV_1917	0	0	0	0	0	0	0	0	0	0	0	0	59	0	28	0	0	0
ASV_1918	0	63	0	0	0	0	0	0	0	0	0	0	0	0	0	0	0	0
ASV_1920	0	0	0	0	0	0	0	0	0	0	0	0	0	0	0	0	23	0
ASV_1921	0	3	0	0	0	0	0	0	0	0	0	0	0	0	0	0	0	0
ASV_1922	0	0	0	0	0	0	0	0	0	0	0	0	0	0	8	0	0	0
ASV_1923	0	0	0	15	0	0	0	0	0	0	0	0	0	0	0	0	0	0
ASV_1924	0	0	0	154	0	0	0	0	0	0	0	0	0	0	0	0	0	0
ASV_1928	38	0	0	0	0	0	0	0	0	0	0	0	0	0	0	0	0	0
ASV_1929	0	0	0	0	0	0	112	0	0	0	0	0	0	0	0	0	0	0
ASV_1930	0	0	0	0	0	0	0	0	0	0	0	0	0	0	0	0	122	0
ASV_1931	0	0	0	0	0	0	0	0	0	0	0	0	0	0	0	0	0	10
ASV_1932	0	0	0	0	0	0	0	0	0	0	58	0	0	0	0	0	0	0
ASV_1934	0	0	0	0	0	0	0	0	0	0	0	0	40	0	0	0	0	0
ASV_1939	0	0	0	0	0	0	0	0	0	0	0	0	1	0	0	0	0	0
ASV_1940	0	0	0	0	0	0	39	0	0	0	0	0	0	0	0	0	0	0
ASV_1941	0	0	0	0	0	0	0	0	0	0	0	0	0	0	2	0	0	0
ASV_1942	0	0	0	0	0	0	0	0	0	0	0	88	0	0	0	0	0	0
ASV_1945	0	0	0	0	0	0	0	78	0	0	0	0	0	0	0	0	0	0
ASV_1946	0	0	0	0	0	76	0	0	0	0	0	0	0	0	0	0	0	0
ASV_1947	3	39	21	23	40	27	126	99	150	0	45	1	6	11	42	0	3	9
ASV_1948	11	0	0	0	0	0	0	0	0	0	0	0	0	0	0	0	0	0
ASV_1949	0	12	0	0	0	0	0	0	0	0	0	0	0	0	0	0	0	0
ASV_1952	0	0	0	0	0	0	0	0	3	0	13	1	0	0	0	0	3	0
ASV_1953	0	0	0	0	85	0	0	0	0	0	0	0	0	0	0	0	0	0
ASV_1954	0	0	0	0	4	0	0	0	0	31	7	124	0	0	45	0	0	0
ASV_1955	0	16045	0	0	0	0	0	0	0	0	0	0	0	0	0	0	0	0
ASV_1956	0	0	0	0	0	0	0	0	0	2	0	0	0	0	0	0	0	0
ASV_1962	0	0	0	0	0	0	0	0	0	0	60	0	0	0	0	0	0	0
ASV_1964	0	0	0	0	13	0	0	0	0	0	0	0	0	0	0	0	0	0
ASV_1965	0	0	0	0	0	0	0	10	0	0	0	0	0	0	0	0	0	0
ASV_1967	16	0	0	0	0	0	0	0	0	0	0	0	0	0	0	0	0	0
ASV_1968	0	0	0	0	0	0	5	0	0	0	0	0	0	0	0	0	0	0
ASV_1969	0	0	0	0	0	0	0	0	0	0	0	0	77	0	0	0	0	0
ASV_1970	0	0	2	0	0	0	14	2	0	5	0	0	0	0	0	0	0	0
ASV_1971	0	0	0	0	0	0	0	0	0	0	0	0	0	0	0	0	0	12
ASV_1972	0	0	0	0	0	0	0	0	0	0	0	1	0	0	0	0	0	0
ASV_1973	0	0	0	0	0	0	0	0	0	0	339	0	0	0	0	0	0	0
ASV_1975	0	0	3	0	0	0	0	0	0	0	0	0	0	0	0	0	0	0
ASV_1976	0	0	0	0	0	0	0	0	0	0	0	0	0	0	0	0	0	249
ASV_1977	0	0	3	0	0	0	0	0	0	0	0	0	0	0	0	0	0	0
ASV_1980	0	0	0	0	0	0	0	0	0	0	0	0	16	0	0	0	0	0
ASV_1981	0	0	0	14	0	8	0	0	0	0	0	0	7	0	0	0	0	0
ASV_1983	0	0	0	13	0	0	0	0	0	0	0	0	0	0	0	0	0	0
ASV_1984	2	0	0	0	0	0	0	0	0	0	0	0	0	0	0	0	0	0
ASV_1985	0	0	0	0	0	0	0	0	24	0	0	0	0	0	0	0	0	526
ASV_1987	0	0	0	0	0	0	0	0	0	0	104	0	0	0	0	0	0	0
ASV_1988	0	2	0	0	0	0	0	0	0	0	0	0	0	0	0	0	0	0
ASV_1989	0	0	0	0	0	0	0	8	19	0	0	10	0	0	0	0	7	0
ASV_1991	0	0	0	0	0	0	0	0	0	22	0	0	1	0	0	0	0	0
ASV_1993	0	0	0	0	0	0	0	0	0	0	0	0	0	0	0	0	16	0
ASV_1995	0	0	0	0	47	0	0	0	0	0	0	0	0	0	0	0	0	0
ASV_1996	79	83	16	18	30	56	33	82	203	0	9	47	58	121	46	0	15	60
ASV_1999	0	0	0	0	0	14	0	0	0	0	0	0	0	0	0	0	0	0
ASV_2001	0	0	0	0	0	0	0	0	0	0	0	0	0	0	124	0	0	0
ASV_2002	0	0	0	0	0	0	0	0	0	0	22	0	0	0	0	0	0	0
ASV_2003	0	0	0	2	0	0	0	4	0	0	0	0	0	0	0	0	0	0
ASV_2005	0	0	0	0	0	0	0	0	0	0	0	0	2	0	0	0	0	0
ASV_2006	0	0	0	1	0	0	0	0	0	0	0	0	0	0	0	0	0	0
ASV_2008	0	0	0	0	0	0	0	0	0	0	0	28	0	0	0	0	0	0
ASV_2009	0	0	0	0	0	0	0	0	0	0	0	0	0	0	0	0	0	20
ASV_2011	0	105	0	0	0	0	0	0	0	0	0	0	0	0	0	0	0	0
ASV_2012	0	0	0	0	0	22	0	0	0	0	0	0	0	0	0	0	0	0
ASV_2013	0	0	0	3	0	0	0	0	0	0	0	0	0	0	0	0	0	0
ASV_2014	0	0	0	0	0	0	0	0	0	0	0	0	0	8	0	0	0	3
ASV_2015	0	0	0	0	0	0	0	1	0	0	0	0	0	0	0	0	0	0
ASV_2016	0	0	0	0	0	0	0	0	0	0	3	0	0	0	0	0	0	0
ASV_2018	0	0	0	0	0	0	0	0	2	12	6	0	0	4	18	49	30	29
ASV_2019	0	0	0	0	0	0	0	0	0	0	0	0	1	0	0	0	0	0
ASV_2021	0	31	0	0	0	0	0	0	0	0	0	0	0	0	0	0	0	0
ASV_2023	0	0	0	27	0	0	0	0	0	0	0	0	0	0	0	20	0	0
ASV_2024	0	0	0	0	0	0	0	0	0	0	0	0	0	0	1222	0	0	0
ASV_2026	0	0	0	0	0	0	0	0	0	0	0	0	32	0	0	0	0	0
ASV_2029	0	0	0	0	0	0	0	0	0	0	0	0	21	0	0	0	0	0
ASV_2030	0	0	0	0	0	0	0	0	0	0	0	0	0	0	0	0	13	0
ASV_2031	0	0	0	0	0	0	0	0	0	0	0	0	0	0	102	0	0	0
ASV_2032	0	0	0	0	0	31	0	0	0	0	0	0	0	0	0	0	0	0
ASV_2033	0	0	11	440	351	577	0	0	4	0	0	0	0	0	0	0	0	0
ASV_2034	0	0	0	0	0	0	0	0	0	0	0	0	0	0	0	95	0	0
ASV_2035	0	0	0	0	0	0	0	0	0	0	0	3	0	0	0	0	0	0
ASV_2036	0	0	0	0	0	0	0	390	0	0	0	0	0	0	0	0	0	0
ASV_2039	0	0	0	0	0	0	0	0	0	0	0	0	0	0	0	0	2	0
ASV_2040	0	0	0	0	0	0	0	0	0	0	17	12	53	14	0	0	0	18
ASV_2041	0	0	0	0	0	0	0	9	0	0	0	0	0	0	0	0	0	0
ASV_2042	0	0	0	0	0	0	0	54	0	0	0	0	0	0	0	0	0	0
ASV_2045	0	0	0	5	0	0	0	0	0	0	0	0	0	0	0	0	0	0
ASV_2046	0	0	0	0	0	0	6	0	0	0	0	0	0	0	31	0	0	0
ASV_2048	0	0	0	0	0	0	0	0	0	0	0	0	0	0	0	0	0	9
ASV_2049	0	0	0	0	11	0	0	0	0	0	0	0	0	0	0	0	0	0
ASV_2052	0	0	0	0	0	0	2	0	0	0	0	0	0	0	0	0	0	0
ASV_2053	0	0	0	0	0	0	0	0	0	0	18	0	0	0	0	0	0	0
ASV_2055	0	0	0	0	0	0	0	2	0	0	0	0	0	0	0	0	0	0
ASV_2056	0	0	0	0	0	0	0	0	0	0	0	0	0	0	0	0	23	0
ASV_2057	28	0	0	0	0	0	0	0	0	0	0	0	0	0	0	0	0	0
ASV_2058	0	0	0	0	0	0	0	75	0	0	0	0	0	0	0	0	0	0
ASV_2062	0	0	0	0	0	0	0	0	0	0	0	0	0	0	0	0	5	0
ASV_2066	0	0	0	0	0	0	0	0	0	0	0	0	219	0	0	0	0	0
ASV_2067	0	0	0	0	0	0	0	0	0	0	0	0	0	0	0	2	0	0
ASV_2068	0	0	0	11	0	0	0	0	0	0	0	0	0	0	0	0	0	0
ASV_2069	0	0	0	0	1943	0	0	0	0	0	0	0	0	0	0	0	0	0
ASV_2070	0	0	0	0	0	0	43	0	0	0	0	0	0	0	0	0	0	0
ASV_2071	0	0	0	0	0	0	0	0	0	0	0	0	0	0	0	0	8	0
ASV_2073	21	32	0	0	0	0	0	0	0	0	29	0	0	0	0	0	0	0
ASV_2074	0	0	0	0	0	0	4	0	0	0	0	0	0	0	0	0	0	0
ASV_2075	0	0	0	0	0	0	0	0	0	0	0	0	0	126	0	0	0	0
ASV_2077	0	0	0	0	0	0	0	0	0	0	0	0	3807	0	0	0	0	0
ASV_2081	0	0	0	0	0	0	0	0	0	0	0	0	3	0	0	0	0	0
ASV_2082	0	0	2	225	159	671	0	33	108	24	129	42	0	0	0	21	51	0
ASV_2083	0	0	0	59	143	382	0	37	0	0	102	5	0	0	40	0	86	0
ASV_2084	0	66	0	0	0	0	0	0	0	0	0	0	0	0	0	0	0	0
ASV_2086	0	0	0	0	0	0	0	0	0	0	3	0	0	0	0	0	0	4
ASV_2087	0	0	0	0	0	0	0	56	0	0	0	0	0	0	0	0	0	0
ASV_2089	0	0	10	0	0	0	4	33	79	0	0	0	0	0	0	0	0	0
ASV_2091	77	0	0	0	0	0	0	0	0	0	0	0	0	0	0	0	0	0
ASV_2092	0	0	0	10	12	12	0	0	0	0	0	0	24	14	11	0	0	0
ASV_2093	0	0	0	0	0	0	87	0	0	0	0	0	0	0	0	0	0	0
ASV_2095	8	0	2	0	0	0	0	0	0	0	44	1	0	0	0	0	13	0
ASV_2097	0	0	0	0	0	0	0	0	0	0	0	0	0	0	0	0	101	0
ASV_2098	0	0	0	0	0	0	0	0	0	0	0	0	0	9	0	0	0	0
ASV_2099	0	0	0	0	0	0	0	0	0	0	0	0	0	0	3	100	184	0
ASV_2100	0	12	0	0	0	0	0	0	0	0	0	0	0	0	0	0	0	0
ASV_2101	0	0	0	0	0	0	0	0	0	0	3	0	0	0	0	0	0	0
ASV_2102	0	0	0	115	0	0	0	0	0	0	0	0	0	0	0	0	0	0
ASV_2103	0	0	0	0	0	17	0	0	0	0	0	0	0	0	0	0	0	0
ASV_2104	0	0	0	0	0	0	0	0	0	0	0	55	0	0	0	0	0	0
ASV_2107	0	0	0	0	0	0	0	0	0	0	0	0	0	0	0	0	57	0
ASV_2108	0	0	0	0	0	0	0	0	0	0	0	81	0	0	0	0	0	0
ASV_2110	0	0	0	0	0	0	0	0	0	298	0	0	0	0	0	0	0	0
ASV_2111	0	0	0	0	0	0	0	0	0	0	0	0	150	0	0	0	0	0
ASV_2112	0	0	0	0	0	0	0	0	0	0	23	0	0	0	0	0	0	0
ASV_2113	0	0	0	0	0	48	0	0	0	0	0	0	0	0	0	0	0	0
ASV_2114	0	0	0	0	0	0	18	0	0	0	0	0	0	0	0	0	0	0
ASV_2115	0	0	0	4	17	0	7	8	32	0	0	0	0	0	0	0	0	0
ASV_2117	0	0	0	0	0	0	0	0	0	4	0	0	0	0	0	0	0	0
ASV_2118	3	1	0	0	0	0	0	0	0	0	0	0	0	0	0	0	0	0
ASV_2120	0	0	7	0	0	0	85	57	438	0	0	58	0	0	0	45	36	64
ASV_2121	0	0	0	0	0	0	0	0	0	0	3	0	0	0	0	0	0	0
ASV_2123	0	0	0	0	0	0	0	0	0	0	0	92	0	0	0	0	0	0
ASV_2126	0	33	0	0	0	0	0	0	0	0	0	0	0	0	0	0	0	0
ASV_2127	0	0	0	0	0	0	0	0	0	11	17	0	174	0	0	0	35	0
ASV_2128	0	6261	0	0	0	0	0	0	0	0	0	0	0	0	0	0	0	0
ASV_2130	0	0	0	0	0	0	0	0	0	0	201	0	0	0	0	0	0	0
ASV_2131	0	0	0	0	0	0	36	0	0	0	0	0	0	0	0	0	0	0
ASV_2132	0	0	0	0	0	35	0	0	0	0	0	0	0	0	0	0	0	0
ASV_2133	0	31	0	0	0	0	0	0	0	0	0	0	0	0	0	0	0	0
ASV_2134	0	0	0	0	0	0	0	0	0	138	0	0	0	0	0	0	0	0
ASV_2141	0	0	0	0	0	0	0	2	0	0	0	0	0	0	0	0	0	0
ASV_2142	0	0	0	0	0	0	0	0	0	0	0	0	0	0	0	6	0	0
ASV_2143	0	0	0	0	0	0	0	0	0	0	0	0	0	0	0	0	0	74
ASV_2147	210	97	183	321	200	365	242	116	420	382	505	348	438	936	1008	1186	983	1528
ASV_2148	0	0	0	62	0	0	0	0	0	0	0	0	0	0	0	0	0	0
ASV_2149	0	0	0	0	0	0	0	0	0	0	0	0	0	0	0	3	0	0
ASV_2150	0	0	0	0	0	0	0	0	0	0	0	1	0	0	0	0	0	0
ASV_2153	0	0	0	0	0	0	0	0	0	0	0	47	0	0	0	0	0	0
ASV_2155	0	0	16	0	0	0	0	0	0	0	0	0	0	0	0	0	0	0
ASV_2156	0	0	0	0	0	0	0	214	0	0	0	0	0	0	0	0	0	0
ASV_2158	0	0	0	0	0	0	0	0	0	0	0	0	0	0	2	0	0	0
ASV_2159	36	0	26	25	68	45	13	732	35	0	29	41	152	62	98	8	3	7
ASV_2160	0	0	0	0	0	0	0	0	0	7	0	0	0	0	0	0	0	0
ASV_2161	0	0	0	0	0	0	0	0	0	0	0	11	0	0	0	0	0	0
ASV_2163	0	0	0	0	0	58	0	0	88	0	0	4	0	0	170	0	121	49
ASV_2164	0	0	0	0	0	0	0	10	0	0	0	0	0	0	0	0	0	0
ASV_2165	0	0	0	0	0	0	0	0	0	0	0	0	0	268	0	0	0	0
ASV_2167	0	79	0	0	0	0	0	0	0	0	0	0	0	0	0	0	0	0
ASV_2169	0	0	0	8	0	0	0	0	0	0	0	0	0	0	0	0	0	0
ASV_2170	0	0	0	0	0	10	4	0	0	0	0	0	0	0	0	0	0	0
ASV_2171	16	14	25	0	0	0	27	28	17	0	0	0	0	0	0	0	0	0
ASV_2172	0	43	0	0	0	0	0	0	0	0	0	0	0	0	0	0	0	0
ASV_2177	0	27	0	0	0	0	0	0	0	0	0	0	0	0	0	0	0	0
ASV_2181	0	0	0	0	0	0	0	30	0	0	0	2	0	0	0	0	0	0
ASV_2184	0	0	0	0	0	0	4	0	0	0	0	100	0	0	0	0	0	0
ASV_2185	0	0	0	0	0	0	0	0	0	0	0	0	0	0	1	0	0	0
ASV_2186	0	0	0	0	0	0	0	0	0	0	0	0	0	0	2	0	0	0
ASV_2187	0	31	0	0	0	0	0	0	0	0	0	0	0	0	0	0	0	0
ASV_2189	0	0	0	0	0	0	0	0	0	0	0	0	0	11	0	0	0	0
ASV_2191	0	0	0	0	0	0	0	0	0	0	0	0	2	0	0	6	0	0
ASV_2192	0	0	0	0	0	0	107	0	0	0	0	0	0	0	0	0	0	0
ASV_2193	0	0	0	0	0	0	0	0	0	3	0	0	0	0	0	0	0	0
ASV_2194	0	0	0	0	0	0	0	0	5	0	0	0	0	0	0	0	0	0
ASV_2195	0	0	0	0	3	0	0	0	0	0	0	0	0	0	5	0	0	0
ASV_2198	0	0	0	5	0	0	0	0	0	0	0	0	0	0	0	0	0	0
ASV_2199	0	0	0	0	0	0	0	0	0	0	0	0	0	4	0	0	0	0
ASV_2200	0	0	0	0	3	0	0	0	0	0	0	0	0	0	0	0	0	0
ASV_2201	0	0	0	0	0	0	541	0	0	0	0	0	0	0	0	0	0	0
ASV_2202	0	0	0	0	0	0	0	0	0	0	0	0	0	0	0	24	0	0
ASV_2203	0	0	11	0	0	0	0	0	0	0	0	0	0	0	0	0	0	0
ASV_2204	0	0	0	0	0	0	0	0	0	0	0	0	0	1620	0	0	0	0
ASV_2206	0	0	0	1	0	0	0	0	0	2	0	0	0	0	0	0	0	0
ASV_2207	0	0	0	0	0	34	0	0	0	0	0	0	0	0	0	0	0	0
ASV_2208	0	0	0	0	0	0	20	0	0	0	0	0	0	0	0	0	0	0
ASV_2209	0	21	0	51	0	0	10	0	0	31	47	0	46	0	0	0	0	208
ASV_2210	9	0	0	0	0	0	0	0	0	0	0	0	0	0	0	0	0	0
ASV_2212	0	0	0	0	0	2	0	0	0	0	0	0	0	0	0	0	0	0
ASV_2213	0	0	0	0	0	0	0	0	0	16	0	0	0	0	0	0	0	0
ASV_2216	0	0	0	0	0	80	0	0	0	0	0	0	0	0	0	0	0	0
ASV_2218	0	0	0	0	0	0	0	0	0	0	0	0	0	2	0	0	0	0
ASV_2221	0	0	0	0	0	0	0	0	0	0	0	0	0	0	0	0	0	4
ASV_2222	82	74	62	12	19	15	32	68	42	29	23	21	23	15	28	11	13	13
ASV_2224	0	0	0	0	438	0	0	0	0	0	0	0	0	0	0	0	0	0
ASV_2225	0	0	0	0	0	0	0	0	0	0	0	12	0	0	0	0	0	0
ASV_2227	0	0	0	0	9	0	0	0	0	0	0	0	0	0	0	0	0	0
ASV_2228	0	0	0	0	0	0	0	25	0	0	0	0	0	0	0	0	0	0
ASV_2230	0	0	0	0	0	0	0	0	0	0	0	0	0	49	0	0	0	0
ASV_2232	163	0	0	0	0	0	0	0	0	0	0	0	0	0	0	0	0	0
ASV_2233	0	0	0	0	0	0	17	0	0	0	0	0	0	0	0	0	0	0
ASV_2234	43	42	49	0	67	0	0	0	0	13	0	0	0	0	0	0	0	0
ASV_2235	0	0	0	0	0	0	0	0	0	0	0	0	0	0	0	0	0	22
ASV_2237	0	0	0	0	0	33	0	0	0	0	0	0	0	0	0	0	0	0
ASV_2238	0	0	0	0	0	0	0	0	0	0	0	0	0	0	0	0	108	0
ASV_2239	0	0	0	0	0	0	33	0	8	0	0	0	0	0	0	0	0	0
ASV_2240	0	0	2	0	0	0	0	0	0	0	0	0	0	0	0	0	0	0
ASV_2241	0	0	0	0	0	0	0	0	0	46	0	0	0	0	0	0	61	0
ASV_2242	0	0	0	43	56	43	0	0	0	25	0	0	19	26	0	0	0	19
ASV_2243	0	0	0	0	0	0	0	0	0	0	0	0	0	7	0	0	0	0
ASV_2245	0	0	0	0	0	0	0	0	0	0	0	0	0	0	2	0	0	0
ASV_2246	0	0	0	0	0	0	0	0	0	0	0	0	0	0	25	0	0	0
ASV_2247	0	0	0	0	0	0	0	0	0	0	22	0	0	0	0	0	0	0
ASV_2248	0	0	0	0	0	19	0	0	0	0	0	0	0	0	0	0	0	0
ASV_2249	0	0	0	0	0	0	0	0	452	0	0	0	0	0	0	0	0	0
ASV_2251	0	0	0	0	0	0	0	0	0	0	0	0	0	4	0	0	0	0
ASV_2253	0	0	0	0	0	5	0	0	0	0	0	0	0	0	0	0	0	0
ASV_2254	0	12	25	103	26	77	93	933	158	0	0	128	39	125	0	0	53	1
ASV_2255	0	0	0	0	0	0	0	0	0	0	0	0	0	0	0	70	0	0
ASV_2256	0	0	0	0	0	0	0	0	0	0	0	0	0	0	0	0	83	0
ASV_2258	0	0	0	6	0	2	0	0	0	0	0	0	0	0	0	0	0	0
ASV_2259	0	0	7	0	0	0	0	0	0	0	0	0	0	0	0	6	3	0
ASV_2260	0	0	0	0	0	0	0	0	0	0	0	0	0	0	0	25	0	0
ASV_2262	0	120	0	0	0	0	0	0	0	0	0	0	0	88	0	0	0	0
ASV_2263	0	0	0	0	0	0	0	0	0	0	0	0	254	0	0	0	0	0
ASV_2266	0	2	0	35	0	12	0	0	6	0	0	0	0	0	0	15	0	0
ASV_2268	14	15	16	8	11	5	11	29	47	7	32	27	3	3	0	0	14	2
ASV_2269	0	0	0	0	0	2	0	0	0	0	0	0	0	0	0	0	0	0
ASV_2271	0	0	0	0	0	0	0	0	0	0	0	0	0	0	0	0	0	5
ASV_2274	0	0	0	0	27	0	0	5	0	0	0	0	0	63	0	0	0	0
ASV_2277	0	0	0	16	0	0	0	0	0	0	0	0	0	0	0	0	0	0
ASV_2278	0	0	0	0	0	17	0	0	0	0	0	9	0	0	0	0	0	0
ASV_2279	0	0	0	0	0	0	0	36	0	0	0	0	0	0	0	0	0	0
ASV_2281	25	32	26	34	12	20	9	5	16	56	166	45	25	61	0	133	183	154
ASV_2284	0	0	0	0	0	0	0	0	0	0	0	0	39	0	0	0	0	0
ASV_2286	0	0	0	0	0	0	0	0	0	0	187	0	0	0	0	0	0	0
ASV_2287	6	0	0	0	0	0	0	0	0	0	0	0	0	0	0	0	0	0
ASV_2288	0	0	0	0	0	0	0	0	3	0	0	0	0	0	0	0	0	0
ASV_2289	167	92	90	168	143	186	82	263	96	605	963	436	31	852	416	813	506	391
ASV_2290	0	0	0	0	0	0	0	0	0	0	0	0	0	0	0	0	84	0
ASV_2291	0	0	0	0	0	0	0	0	0	0	2	0	3	0	0	0	0	0
ASV_2292	0	0	0	0	0	0	0	0	0	0	0	0	40	32	0	0	0	0
ASV_2293	0	0	21	1	0	0	0	0	0	0	0	0	0	0	0	0	0	0
ASV_2295	0	0	0	396	0	0	0	0	0	0	0	0	0	0	0	0	0	0
ASV_2296	0	0	0	77	70	0	0	0	0	0	0	0	0	0	0	0	0	0
ASV_2297	0	0	0	0	0	0	0	0	0	0	0	1	0	0	0	0	0	0
ASV_2298	0	0	0	0	0	0	0	0	17	0	0	0	0	0	0	0	0	0
ASV_2300	0	0	0	0	0	0	0	0	0	0	0	0	0	0	29	0	0	0
ASV_2301	0	0	0	0	0	0	0	0	0	0	0	0	0	0	0	0	0	120
ASV_2302	14	0	0	9	0	0	0	0	0	0	0	0	0	10	0	28	8	0
ASV_2304	0	0	0	0	0	3	0	0	0	0	0	0	0	0	0	0	0	0
ASV_2305	0	0	0	0	56	14	14	0	26	0	159	0	0	0	0	0	0	0
ASV_2306	0	0	0	0	0	0	0	5	0	0	0	0	0	0	0	0	0	0
ASV_2307	0	0	0	0	0	0	0	41	0	0	0	0	0	0	0	0	0	0
ASV_2309	0	0	0	0	0	0	0	0	0	2	0	0	0	0	0	0	0	0
ASV_2312	11	10	0	0	0	12	0	0	0	42	28	10	77	4	18	0	30	0
ASV_2313	0	0	0	0	0	0	1	0	0	0	0	0	0	0	0	0	39	0
ASV_2314	0	0	0	0	0	0	0	0	0	0	0	11	0	0	0	0	0	0
ASV_2315	0	0	10	0	0	0	4	37	8	0	0	0	0	0	0	0	0	0
ASV_2316	0	0	0	0	0	0	10	0	25	33	41	0	0	0	47	0	0	17
ASV_2319	0	0	0	0	0	0	0	0	0	0	0	0	0	0	2	0	15	0
ASV_2320	0	0	0	0	0	104	0	0	0	0	0	0	0	0	0	0	0	0
ASV_2321	0	0	0	0	0	0	0	0	0	0	0	0	0	0	0	0	8	0
ASV_2322	0	0	0	0	0	0	0	0	0	0	0	0	0	0	0	44	0	0
ASV_2323	0	0	0	0	0	0	0	0	0	0	0	0	0	0	127	0	0	0
ASV_2324	0	0	0	1	0	0	0	0	0	0	0	0	0	0	0	0	0	0
ASV_2325	0	0	0	0	0	0	0	0	0	0	0	0	0	0	0	202	0	0
ASV_2326	0	0	90	0	0	0	0	0	0	0	0	0	0	0	0	0	0	0
ASV_2327	0	0	0	0	0	0	0	0	0	0	0	0	43	0	0	0	0	0
ASV_2328	0	0	0	0	0	0	0	0	0	266	0	57	0	0	0	63	0	0
ASV_2329	0	0	0	0	0	0	0	0	0	0	0	0	0	0	0	1	0	0
ASV_2330	0	0	0	0	0	0	0	0	0	8446	0	0	0	0	0	0	0	0
ASV_2331	0	0	0	473	0	0	0	0	0	0	0	0	0	0	0	0	0	0
ASV_2332	0	0	0	0	0	0	0	16	0	0	0	0	0	0	0	0	0	0
ASV_2334	6	0	0	12	0	213	0	63	0	0	0	0	0	0	87	0	0	0
ASV_2337	11	0	0	0	0	0	0	0	0	0	0	0	0	0	0	8	0	0
ASV_2338	0	0	0	40	0	0	0	0	0	0	0	0	0	0	0	0	0	0
ASV_2339	0	0	0	0	0	0	0	0	0	0	0	0	0	0	0	0	73	0
ASV_2340	0	0	0	0	0	0	0	289	0	0	0	0	0	0	0	0	0	0
ASV_2341	0	0	0	0	0	0	0	0	0	0	0	0	0	0	0	0	0	674
ASV_2342	0	0	30	0	0	0	0	0	0	0	0	0	0	0	0	0	0	0
ASV_2344	0	0	0	0	0	0	0	57	0	0	0	0	0	0	0	0	0	0
ASV_2346	0	0	0	0	0	0	0	0	0	0	0	0	0	0	3	0	0	0
ASV_2347	0	0	0	0	0	0	0	14	0	0	0	0	0	0	0	0	0	0
ASV_2348	0	20	0	0	0	0	0	0	0	0	0	0	0	0	0	0	0	0
ASV_2350	0	0	0	0	0	0	0	0	0	0	0	0	27	0	0	0	0	0
ASV_2351	0	0	0	0	0	0	0	22	0	0	0	0	0	0	0	0	0	0
ASV_2354	0	0	0	0	0	0	0	0	0	0	0	0	0	1	0	0	0	0
ASV_2357	0	0	3	0	0	0	0	0	0	0	0	0	0	0	0	0	0	0
ASV_2358	0	0	0	10	0	0	0	0	0	0	0	0	0	0	0	0	0	0
ASV_2359	0	48	0	0	0	0	0	0	0	0	0	0	0	0	0	0	0	0
ASV_2361	0	0	0	0	0	0	54	0	0	0	0	0	0	0	0	0	0	0
ASV_2363	0	0	0	0	0	0	0	0	0	0	0	0	0	0	11	0	0	0
ASV_2364	0	0	0	0	0	0	0	0	0	0	0	0	0	0	0	0	0	1
ASV_2365	0	0	0	0	0	0	0	0	0	0	0	18	0	0	0	23	0	0
ASV_2367	0	0	0	0	0	0	0	0	0	0	57	0	0	0	0	0	0	0
ASV_2369	0	0	0	0	0	0	0	0	0	0	0	0	0	0	28	0	0	0
ASV_2370	0	0	0	0	0	0	0	0	0	7	0	0	0	0	0	0	0	0
ASV_2371	0	0	0	0	0	0	0	0	22	0	0	0	0	0	0	0	0	0
ASV_2374	0	0	0	849	0	49	0	0	0	0	278	122	0	0	0	143	0	0
ASV_2375	0	0	0	0	0	0	0	0	0	0	0	0	2	0	0	0	0	0
ASV_2376	0	0	0	0	0	0	0	0	0	0	0	0	1	0	0	0	3	0
ASV_2377	0	0	0	0	0	0	0	0	0	74	0	0	0	0	0	0	0	0
ASV_2378	0	0	0	0	0	0	0	6307	0	0	0	0	0	0	0	0	0	0
ASV_2379	0	0	0	0	3	0	0	0	0	0	0	0	0	0	0	0	0	0
ASV_2380	0	0	0	0	0	3	0	0	0	0	0	0	0	0	0	0	0	0
ASV_2381	0	0	0	0	0	0	0	0	13	0	0	0	0	0	0	0	0	0
ASV_2382	0	0	0	0	0	0	0	0	0	41	0	0	0	0	0	0	0	0
ASV_2383	363	0	0	0	0	0	0	0	0	0	0	0	0	0	0	0	0	0
ASV_2384	0	0	0	32	0	64	0	66	29	49	98	0	24	88	28	0	73	191
ASV_2385	0	0	9	0	0	0	0	0	0	0	0	0	0	0	0	0	0	0
ASV_2388	0	0	0	0	0	0	185	0	0	0	0	0	0	0	0	0	0	0
ASV_2389	0	0	0	0	0	0	0	0	0	0	0	0	16	0	0	0	0	0
ASV_2391	0	0	0	0	0	0	0	0	0	0	0	749	0	0	0	0	0	0
ASV_2393	0	0	0	0	0	0	0	2228	0	0	0	0	0	0	0	0	0	0
ASV_2395	0	0	0	530	325	348	151	113	142	326	242	411	814	427	523	219	119	156
ASV_2396	0	0	0	0	0	0	0	0	0	0	0	0	15	0	0	0	0	0
ASV_2398	0	0	88	0	0	0	0	0	0	0	0	0	0	0	0	0	0	0
ASV_2401	0	0	0	0	0	0	0	0	0	0	0	31	0	0	0	0	0	0
ASV_2403	0	0	0	0	0	2	0	0	0	0	0	0	0	0	0	0	0	0
ASV_2404	0	0	0	0	0	0	0	0	0	0	0	0	0	0	0	0	0	5
ASV_2406	0	0	28	0	0	0	0	0	0	0	0	0	0	0	240	0	0	0
ASV_2407	0	0	0	0	0	0	0	0	0	0	0	0	0	0	0	0	0	29
ASV_2408	0	0	0	0	98	0	0	0	0	0	0	0	0	0	0	0	0	0
ASV_2410	0	0	0	10	13	21	0	0	0	0	0	0	0	4	7	0	0	10
ASV_2411	0	0	0	0	0	0	0	0	0	0	0	0	0	6	0	0	0	0
ASV_2412	0	0	0	0	0	0	0	0	0	0	0	0	0	0	0	0	9	0
ASV_2413	0	0	0	0	0	0	0	0	0	0	0	0	0	0	371	0	0	0
ASV_2414	0	0	0	0	15	0	0	0	0	0	0	0	0	0	0	0	30	65
ASV_2419	0	0	0	0	0	0	0	0	0	0	8	0	0	0	0	0	0	0
ASV_2420	0	0	0	0	0	0	0	0	0	0	0	0	0	0	0	0	67	0
ASV_2421	0	0	0	0	0	0	0	0	0	0	0	0	5	0	0	0	0	0
ASV_2422	0	0	0	0	0	0	0	0	0	0	0	0	0	0	0	0	75	0
ASV_2423	0	0	0	0	0	8	0	0	0	0	0	0	0	0	0	0	0	0
ASV_2424	0	0	0	0	0	0	0	0	0	0	3	0	0	0	0	0	0	0
ASV_2425	0	0	0	0	0	0	0	0	38	0	26	0	0	0	0	0	46	52
ASV_2426	0	0	0	0	0	0	0	0	0	0	0	0	0	0	65	0	0	0
ASV_2427	0	0	0	0	0	0	0	0	0	0	0	0	2	0	0	0	0	0
ASV_2429	0	0	0	0	0	0	0	8	0	29	0	0	0	0	0	0	0	0
ASV_2430	0	0	0	0	0	0	0	0	0	0	0	0	3	12	0	0	0	0
ASV_2431	0	0	0	0	0	0	0	0	0	0	0	0	0	0	0	73	0	0
ASV_2432	0	0	0	0	0	0	0	0	9	0	0	0	0	0	0	0	0	0
ASV_2433	0	0	0	0	0	0	0	0	0	0	8	0	0	0	0	0	40	0
ASV_2434	0	0	0	0	0	0	1	0	0	0	0	0	0	0	0	0	0	0
ASV_2435	0	0	0	0	0	0	0	0	0	0	3	0	0	0	0	0	0	0
ASV_2438	0	0	0	0	0	0	0	91	0	240	0	0	36	125	0	0	0	0
ASV_2440	0	0	0	0	67	0	0	0	0	0	0	0	0	0	0	0	0	0
ASV_2441	0	0	0	16	0	0	0	0	0	0	0	0	0	0	0	0	0	0
ASV_2443	0	0	0	0	0	0	0	0	0	0	0	0	0	322	0	0	0	0
ASV_2448	0	0	2	0	0	0	0	0	0	0	0	0	0	0	0	0	0	0
ASV_2450	0	0	0	0	0	0	0	0	0	0	0	0	0	4	0	0	0	0
ASV_2451	35	0	0	0	0	0	0	0	0	0	0	0	0	0	0	0	0	0
ASV_2452	0	0	4	0	0	0	0	0	0	0	0	0	0	0	0	0	0	0
ASV_2453	0	0	0	0	0	2	0	0	0	0	0	8	0	0	0	0	0	0
ASV_2454	0	0	0	0	0	0	0	0	0	61	0	50	0	0	49	0	0	0
ASV_2455	0	0	0	0	0	0	0	0	0	0	9	0	0	0	18	0	0	0
ASV_2460	0	0	0	7	0	0	0	0	0	0	0	0	0	0	0	0	0	0
ASV_2463	0	0	0	0	0	0	0	0	0	0	0	0	0	237	0	0	0	0
ASV_2464	0	0	0	0	10	0	0	0	0	0	0	0	0	0	0	0	0	0
ASV_2465	0	0	0	0	0	0	0	4	0	0	0	0	0	0	0	0	0	0
ASV_2466	0	0	0	0	0	0	0	0	0	0	0	1	0	0	0	0	0	0
ASV_2467	0	0	0	0	0	0	0	0	0	0	0	34	0	0	0	0	0	0
ASV_2469	0	0	0	7	0	0	0	0	0	0	0	0	0	0	0	0	0	0
ASV_2470	0	0	0	0	0	0	3	0	0	0	0	0	0	0	0	0	0	0
ASV_2471	0	0	0	0	0	0	0	0	0	0	0	0	0	0	0	0	17	0
ASV_2475	0	93	0	0	0	0	0	0	0	88	0	0	0	0	0	0	160	283
ASV_2477	0	0	0	0	0	0	0	86	0	0	0	0	0	0	0	0	0	579
ASV_2478	0	0	0	0	0	0	0	6	0	0	0	0	0	0	0	0	0	0
ASV_2479	0	0	0	0	0	0	0	0	0	0	0	0	0	10	0	0	0	0
ASV_2480	0	0	0	0	0	0	0	0	0	0	0	0	0	0	0	11	0	0
ASV_2482	0	0	0	0	86	0	0	0	0	0	0	0	0	0	0	0	0	0
ASV_2484	0	0	0	68	0	0	0	0	0	0	0	0	0	0	0	0	0	0
ASV_2485	0	0	0	0	0	0	70	0	0	0	0	0	0	0	0	0	0	0
ASV_2487	0	0	0	0	0	0	0	0	0	0	0	0	0	0	92	0	0	0
ASV_2489	0	0	0	0	0	0	0	0	0	0	0	0	0	0	0	0	12	0
ASV_2490	0	0	0	0	0	0	0	24	0	0	0	0	0	0	0	0	0	0
ASV_2491	0	0	0	9	0	0	0	0	0	0	0	0	0	0	0	0	0	0
ASV_2492	0	0	0	0	0	0	0	0	0	0	0	0	12	0	0	0	0	0
ASV_2493	0	0	0	0	0	0	0	0	0	0	0	0	0	0	34	0	0	0
ASV_2495	0	49	0	0	0	0	0	0	0	0	0	0	25	0	0	0	0	0
ASV_2497	0	0	0	0	0	0	0	0	0	0	0	0	0	0	0	0	0	12
ASV_2499	0	0	18	0	0	0	0	0	0	0	0	0	0	0	0	0	0	0
ASV_2502	0	0	0	0	0	6	0	0	0	0	0	0	0	0	0	0	0	0
ASV_2503	0	0	2	0	0	0	0	0	0	0	0	0	0	0	0	0	0	0
ASV_2504	29	0	0	0	0	0	0	0	0	0	0	0	0	0	0	0	0	0
ASV_2505	0	0	0	0	0	0	0	0	0	0	0	0	0	74	0	0	0	0
ASV_2506	0	0	0	0	53	0	0	0	0	0	0	0	0	0	0	0	0	0
ASV_2507	0	0	0	0	223	0	0	0	0	0	0	0	0	0	0	0	0	0
ASV_2509	0	0	0	0	0	0	0	0	0	2	0	0	0	0	0	0	0	0
ASV_2510	0	0	0	0	0	0	0	0	0	0	0	10	0	0	0	4	0	0
ASV_2513	0	0	0	0	0	0	8	0	0	0	0	0	0	0	0	0	0	4
ASV_2514	0	0	0	0	0	0	0	0	0	0	0	34	0	0	0	0	0	0
ASV_2515	15	0	0	0	0	0	0	0	0	0	0	0	0	0	0	0	0	0
ASV_2516	0	6	0	0	0	0	0	0	0	0	0	0	0	0	0	0	0	0
ASV_2517	0	0	0	0	0	0	0	0	0	134	0	0	0	0	0	0	0	0
ASV_2518	0	0	0	0	0	0	0	0	0	0	0	0	0	125	0	0	0	0
ASV_2520	0	0	0	0	0	0	0	0	0	0	0	0	0	0	6	0	0	0
ASV_2522	0	0	0	0	0	0	0	0	6	0	0	0	0	0	0	0	0	0
ASV_2524	0	0	0	0	0	0	0	0	0	0	0	0	0	0	0	0	0	507
ASV_2525	0	0	0	23	13	0	24	0	39	15	38	18	69	81	57	31	72	59
ASV_2526	0	0	0	0	0	0	0	0	0	0	0	0	2	0	0	0	0	0
ASV_2527	0	0	0	0	0	0	3	0	0	0	0	497	27	108	0	0	0	0
ASV_2528	0	0	0	0	0	0	0	0	14	0	0	0	0	0	0	0	0	0
ASV_2529	0	0	0	0	0	0	55	0	0	0	0	0	0	0	0	0	0	0
ASV_2530	21	0	0	0	0	0	0	0	0	0	0	0	0	0	0	0	0	0
ASV_2531	0	9	0	16	5	21	0	0	0	0	0	0	0	0	0	0	23	12
ASV_2532	0	0	0	0	0	0	0	0	0	0	0	0	0	0	0	0	8	0
ASV_2533	0	0	0	0	0	0	0	0	0	0	0	0	4	0	0	0	0	0
ASV_2535	0	0	0	0	0	0	0	0	0	0	0	0	0	44	0	0	0	0
ASV_2536	0	0	71	0	0	0	0	0	0	0	0	0	0	0	0	0	0	0
ASV_2537	0	0	0	17	0	0	0	15	10	0	0	0	0	30	0	42	0	71
ASV_2539	0	0	0	0	1	0	0	0	0	0	0	0	0	0	0	0	0	0
ASV_2543	0	0	0	0	0	0	0	0	0	0	0	0	0	0	0	0	158	0
ASV_2544	0	0	0	0	0	0	0	0	0	0	0	0	0	0	12	0	0	0
ASV_2545	0	0	0	0	0	0	0	0	2	0	0	0	0	0	0	0	0	0
ASV_2546	0	0	0	0	1	2	0	0	0	0	0	0	0	0	0	0	0	0
ASV_2547	0	0	0	0	0	0	0	0	0	0	0	0	4	0	0	0	0	0
ASV_2551	0	0	0	0	0	0	0	0	0	0	0	5	0	0	0	0	0	0
ASV_2552	0	0	0	0	6	0	0	0	0	0	0	0	0	0	0	0	0	0
ASV_2553	0	0	2	0	0	722	0	0	0	0	0	0	0	0	136	0	211	0
ASV_2554	0	0	0	0	0	0	0	0	0	0	508	2	0	0	0	0	0	0
ASV_2555	0	0	0	0	0	0	0	0	0	0	0	0	0	0	0	0	97	0
ASV_2556	0	0	0	0	0	0	0	0	0	0	0	0	0	0	0	0	0	32
ASV_2557	0	0	0	0	18	42	0	0	0	0	0	0	0	0	28	0	0	0
ASV_2559	0	0	0	0	0	0	0	9	0	0	0	0	0	0	0	0	0	0
ASV_2560	0	0	0	0	0	0	0	0	0	1	0	0	0	0	0	0	0	0
ASV_2562	0	0	0	0	18	0	0	0	0	0	0	0	0	0	0	0	0	0
ASV_2564	0	0	0	0	0	0	0	0	28	28	0	0	0	0	0	0	0	0
ASV_2565	0	3	4	0	0	0	2	0	0	24	0	0	18	0	0	0	0	0
ASV_2567	0	0	0	0	0	8	0	0	0	0	0	0	0	0	0	0	0	0
ASV_2568	0	33	0	0	0	0	0	0	0	0	0	0	62	0	0	0	0	0
ASV_2569	0	0	0	0	0	0	0	0	0	0	0	0	0	0	0	77	64	0
ASV_2572	0	0	0	0	0	0	13	0	0	0	0	0	0	0	0	0	0	0
ASV_2573	0	0	0	0	0	0	0	0	0	77	0	0	0	0	0	0	0	0
ASV_2575	0	0	0	0	0	13	0	0	0	0	0	0	0	0	0	0	0	0
ASV_2576	0	0	0	0	0	0	0	0	0	0	93	0	0	0	85	55	0	0
ASV_2577	0	0	0	0	0	0	0	0	0	0	0	0	0	0	0	2	0	0
ASV_2579	0	0	25	62	38	19	50	64	72	63	144	44	67	108	65	56	96	63
ASV_2581	0	0	0	0	0	0	0	0	0	0	0	0	0	0	54	0	0	0
ASV_2582	0	0	0	0	0	0	0	0	0	0	0	0	0	0	0	0	0	14
ASV_2584	0	0	0	0	0	0	0	0	0	0	0	1	0	0	0	0	0	0
ASV_2587	0	0	0	0	0	0	4	0	0	106	37	134	0	0	0	721	708	248
ASV_2588	0	0	0	0	0	0	0	0	0	0	0	0	0	0	0	0	106	0
ASV_2589	0	0	0	0	0	1	0	0	0	0	0	0	0	0	0	0	0	0
ASV_2590	2	0	0	0	0	0	0	0	0	0	0	0	0	0	0	0	0	0
ASV_2591	0	0	22	62	24	59	1	12	0	141	103	1	59	0	0	0	0	0
ASV_2593	0	0	13	0	0	0	0	0	0	0	0	0	0	0	0	0	0	0
ASV_2594	0	0	0	0	0	0	0	0	0	3	0	0	0	0	0	0	0	0
ASV_2595	0	0	0	0	18	0	0	0	0	0	0	0	0	0	0	0	0	0
ASV_2597	0	0	0	0	0	0	0	0	22	0	0	0	0	0	0	0	0	0
ASV_2598	0	0	0	0	0	0	0	21	0	0	0	0	0	0	0	0	0	0
ASV_2599	0	0	0	0	0	0	0	0	0	0	0	0	0	0	14	0	0	0
ASV_2600	0	0	0	7	0	0	0	0	0	0	0	0	0	0	0	0	0	0
ASV_2602	0	14	0	0	0	0	26	0	85	81	0	0	0	0	0	77	44	102
ASV_2603	0	0	7	0	18	0	0	11	0	0	0	0	0	0	0	0	0	0
ASV_2605	0	0	0	0	0	0	0	0	0	0	41	0	0	0	0	0	0	0
ASV_2609	0	0	0	49	31	0	21	0	0	0	0	0	0	238	0	0	0	0
ASV_2611	0	0	0	0	0	1150	0	0	0	0	0	0	0	0	0	0	0	0
ASV_2613	0	0	0	0	0	0	0	0	0	0	0	0	0	0	0	0	0	80
ASV_2614	0	0	0	0	0	2	0	0	0	0	0	0	0	0	0	0	0	0
ASV_2615	0	0	0	0	0	0	0	45	0	0	0	0	0	0	0	0	0	0
ASV_2616	0	0	0	14	7	0	0	0	0	0	0	0	0	13	0	0	0	0
ASV_2617	0	19	9	0	0	22	0	14	11	0	0	0	0	0	14	0	0	0
ASV_2620	0	0	0	0	0	0	0	0	0	0	0	0	0	13	0	0	15	38
ASV_2621	0	0	0	0	0	0	0	0	0	0	69	0	0	0	0	0	0	0
ASV_2623	0	0	0	5514	0	0	0	0	0	0	0	0	0	0	0	0	0	0
ASV_2624	0	3	0	0	0	0	0	0	0	0	0	0	0	0	0	0	0	0
ASV_2625	173	0	0	0	0	0	173	133	0	0	0	0	0	216	0	0	0	288
ASV_2628	0	21	73	0	0	0	30	0	0	0	0	0	0	0	120	126	52	0
ASV_2630	0	0	0	0	0	0	0	0	0	0	0	0	0	1052	0	0	0	0
ASV_2632	0	0	0	0	0	0	0	10	0	0	0	0	0	0	0	0	0	0
ASV_2634	0	118	91	0	0	0	37	0	0	0	0	0	196	0	0	0	0	0
ASV_2635	0	0	0	0	0	0	0	0	0	0	8	0	0	0	0	0	0	0
ASV_2636	0	0	0	0	0	0	0	72	0	0	0	0	0	0	0	0	0	0
ASV_2641	0	0	0	0	15	6	11	2	0	22	0	0	0	11	17	0	0	0
ASV_2642	0	0	0	0	0	0	0	0	0	0	0	0	0	0	0	0	0	2
ASV_2643	0	0	0	0	0	0	0	0	0	0	0	2	0	0	0	0	0	0
ASV_2644	0	0	0	0	0	8	0	0	0	0	0	0	0	0	0	0	0	0
ASV_2645	0	0	0	0	0	0	0	0	0	0	0	0	0	490	0	0	0	0
ASV_2647	0	0	0	0	0	6	0	0	0	0	0	0	0	0	0	0	0	0
ASV_2648	0	0	0	0	0	0	0	0	13	0	0	0	0	0	0	0	13	0
ASV_2649	0	0	0	0	0	0	0	0	0	0	153	0	0	0	0	0	0	0
ASV_2652	0	0	0	0	0	0	0	0	0	0	0	0	0	0	0	0	0	1
ASV_2654	58	99	67	18	27	0	37	81	49	34	23	24	27	19	28	8	0	0
ASV_2655	0	0	0	0	0	0	0	0	0	3	0	0	0	0	0	0	0	0
ASV_2656	0	36	0	976	240	424	0	6	23	25	0	0	658	213	99	0	0	0
ASV_2657	0	0	0	0	0	0	0	0	0	0	0	0	0	128	0	0	0	0
ASV_2659	0	0	0	0	0	0	0	2	2	0	0	0	0	0	0	0	0	0
ASV_2660	19	7	0	0	15	26	0	0	0	47	21	24	0	72	0	139	126	83
ASV_2664	0	0	0	0	0	0	0	0	0	0	0	0	20	0	0	0	0	0
ASV_2665	0	0	0	0	0	0	0	47	0	0	0	0	0	0	0	0	0	0
ASV_2667	0	0	0	0	0	2	0	0	0	2	0	0	0	0	0	0	1	0
ASV_2668	0	0	0	0	0	0	0	0	26	0	0	0	0	0	0	0	0	0
ASV_2672	0	0	0	0	0	0	0	0	80	0	0	0	0	0	0	0	0	0
ASV_2674	0	0	0	0	8	3	0	0	0	0	0	0	0	0	7	0	0	0
ASV_2675	0	0	0	22	0	0	0	0	0	0	12	0	0	0	0	0	0	0
ASV_2678	0	0	0	0	302	0	0	0	0	45	0	0	29	0	0	296	0	0
ASV_2679	0	0	0	114	0	0	0	0	0	0	0	0	0	0	0	0	0	0
ASV_2680	0	0	0	0	0	801	0	0	0	0	0	0	0	0	0	0	0	0
ASV_2681	0	0	0	13	0	0	0	0	0	13	0	0	0	0	0	0	19	0
ASV_2682	29	0	0	0	0	0	0	0	0	0	0	0	0	0	0	0	0	0
ASV_2683	0	49	28	0	0	38	0	0	0	0	128	381	0	21	7	27	0	48
ASV_2684	20	0	0	0	0	0	0	0	0	0	15	7	0	0	0	0	0	0
ASV_2688	0	0	0	0	60	0	0	0	0	0	0	0	0	0	0	0	0	0
ASV_2689	0	0	0	0	2	3	0	0	0	0	0	0	0	0	0	0	0	0
ASV_2691	0	0	0	0	0	0	0	0	0	0	0	0	0	0	4634	0	0	0
ASV_2692	0	0	0	0	0	0	0	0	0	0	0	0	0	46	0	0	0	0
ASV_2693	0	0	0	0	0	0	0	0	12	52	28	29	0	0	0	0	0	0
ASV_2697	0	0	0	0	0	0	0	0	0	0	0	0	0	0	0	0	0	71
ASV_2698	0	0	4	4	0	5	0	6	22	10	40	7	0	4	0	16	9	1
ASV_2699	0	0	0	7	0	0	0	0	0	0	0	0	0	0	0	0	0	0
ASV_2701	0	0	0	0	0	0	0	0	0	0	0	0	1	0	0	0	0	0
ASV_2702	24	35	5	0	6	29	70	0	13	0	0	59	21	0	26	12	0	33
ASV_2704	0	0	0	19	0	0	0	0	0	0	0	0	0	0	0	0	0	0
ASV_2706	120	0	77	93	0	0	109	145	32	0	503	572	422	442	0	264	442	0
ASV_2707	4	4	13	0	7	0	4	4	6	0	0	4	0	0	0	0	0	0
ASV_2709	0	4	0	0	0	0	0	0	0	0	0	0	0	0	0	0	0	0
ASV_2710	0	0	0	0	0	0	0	0	0	0	0	0	0	0	0	0	0	2
ASV_2711	62	9	69	20	7	18	0	46	0	0	26	0	0	0	0	164	0	0
ASV_2712	0	0	0	1	0	0	0	0	0	0	0	0	0	0	0	0	0	0
ASV_2714	0	4	0	0	0	0	0	0	0	0	0	0	0	0	0	0	0	0
ASV_2715	0	0	0	0	0	0	0	0	0	0	0	5	0	0	0	0	0	0
ASV_2716	0	0	0	8	10	0	0	7	0	0	0	0	0	0	0	0	0	0
ASV_2717	0	0	0	7	0	0	0	0	0	0	0	0	0	0	0	0	0	0
ASV_2718	0	0	0	0	4	0	0	0	0	0	0	0	0	0	0	0	0	0
ASV_2720	0	0	0	0	0	0	0	0	0	0	0	0	0	0	0	8	0	0
ASV_2721	0	0	0	1	0	0	0	0	0	0	0	0	0	0	1	0	0	0
ASV_2722	0	0	0	0	0	0	0	0	0	0	0	0	3	0	0	0	0	0
ASV_2723	0	0	0	7	0	0	0	0	0	0	0	0	0	0	0	0	0	0
ASV_2724	0	0	0	0	0	0	0	0	0	0	0	0	7	0	0	0	0	0
ASV_2725	0	0	0	12	0	0	0	0	0	0	0	0	0	0	0	0	0	0
ASV_2726	0	0	0	0	0	0	0	0	0	10	0	10	0	0	0	0	0	0
ASV_2727	0	0	0	0	0	1	0	0	0	0	0	0	0	0	0	0	0	0
ASV_2728	0	0	0	0	0	0	0	0	0	0	104	0	0	0	0	0	0	0
ASV_2729	0	3	0	0	0	0	0	0	0	0	3	0	0	0	0	0	0	0
ASV_2731	0	0	0	0	0	0	0	0	0	0	0	0	0	20	0	0	0	0
ASV_2734	0	0	0	10	0	0	0	0	0	0	0	0	0	12	6	0	0	0
ASV_2735	0	0	0	0	0	0	0	0	6	0	0	0	0	0	0	0	0	0
ASV_2736	0	36	36	0	39	0	0	0	30	0	0	0	10	0	9	11	16	14
ASV_2738	0	0	0	0	5	0	0	0	0	0	0	0	0	0	0	0	0	0
ASV_2740	0	0	0	0	0	0	0	0	0	0	0	0	0	0	0	0	0	118
ASV_2741	0	0	0	0	0	21	0	0	0	0	0	0	0	0	0	0	0	0
ASV_2742	0	0	0	0	0	0	0	0	0	0	99	0	0	0	439	0	0	0
ASV_2744	0	0	0	0	0	0	0	0	0	0	1	0	0	0	0	0	0	0
ASV_2746	0	0	0	0	0	0	0	0	130	0	0	0	0	0	0	0	0	0
ASV_2747	0	0	161	0	0	0	0	0	0	0	0	0	0	0	0	0	0	0
ASV_2748	0	0	0	0	0	0	0	0	0	0	0	0	0	12	10	0	0	0
ASV_2749	0	0	0	0	0	0	0	0	0	0	0	0	0	0	0	0	6	0
ASV_2752	0	0	0	0	0	0	0	0	0	0	0	0	0	0	0	240	0	0
ASV_2753	102	33	116	41	81	0	0	0	0	104	261	458	0	0	0	117	0	0
ASV_2755	0	0	0	0	89	0	0	0	0	0	0	0	0	0	0	0	0	0
ASV_2759	0	0	0	0	0	0	0	0	0	0	15	0	0	0	0	0	0	0
ASV_2763	0	0	0	0	0	0	0	0	0	0	0	0	0	0	0	0	3	0
ASV_2764	0	0	0	0	0	0	0	0	0	29	0	0	0	0	0	0	0	0
ASV_2765	0	0	0	0	0	0	11	0	0	0	0	0	0	0	0	0	0	0
ASV_2767	0	0	0	0	0	0	0	0	0	0	0	0	0	0	0	0	7	0
ASV_2768	0	0	0	0	0	0	0	0	0	0	0	0	0	0	14	0	0	0
ASV_2769	0	0	0	0	0	0	0	0	0	0	0	0	0	0	0	0	0	14
ASV_2771	0	0	0	28	309	127	0	0	0	0	0	0	0	0	0	0	0	0
ASV_2772	0	0	0	0	0	0	6	0	0	0	39	0	30	0	0	0	0	0
ASV_2773	0	0	0	0	0	0	0	0	51	0	0	0	0	0	0	0	0	0
ASV_2775	0	33	0	0	0	0	0	0	0	0	0	0	0	0	0	0	0	0
ASV_2776	0	0	0	0	0	24	0	0	0	0	0	0	0	0	0	0	0	0
ASV_2777	0	0	0	0	44	0	0	0	0	0	0	0	0	0	0	0	0	0
ASV_2779	0	0	0	0	0	0	0	31	0	0	0	0	188	0	0	308	91	0
ASV_2782	0	0	0	0	0	0	0	0	0	0	0	0	163	0	0	0	1	0
ASV_2785	0	0	0	0	0	0	0	0	0	0	0	0	0	0	0	0	0	7
ASV_2786	0	0	0	0	0	0	5	0	0	0	0	0	0	0	0	0	0	0
ASV_2790	21	0	0	0	0	0	0	0	0	0	0	0	0	0	0	0	0	0
ASV_2791	0	0	0	0	0	0	0	0	0	0	0	0	0	0	0	0	0	108
ASV_2796	0	3	0	0	0	0	0	0	0	0	0	0	0	0	0	0	0	0
ASV_2797	0	0	0	0	0	0	0	0	0	0	0	0	0	0	0	0	0	101
ASV_2801	0	0	0	0	0	0	0	0	0	0	0	0	0	0	0	33	0	0
ASV_2803	0	0	0	0	0	3	0	0	0	0	0	0	0	0	0	0	0	0
ASV_2804	0	6	0	10	10	0	0	14	7	9	0	5	11	0	0	6	7	0
ASV_2807	0	0	0	0	1	0	0	0	0	0	0	0	0	0	0	0	0	0
ASV_2808	0	0	0	0	0	0	0	0	7	0	0	0	0	0	0	0	0	0
ASV_2809	0	0	4	0	0	0	0	0	3	14	1	24	0	9	10	0	0	0
ASV_2814	0	0	0	0	0	0	15	0	0	0	0	0	0	0	0	0	0	0
ASV_2815	0	0	59	0	42	0	0	0	0	0	0	0	0	0	0	174	0	0
ASV_2816	0	2	0	0	15	0	0	22	22	0	0	0	0	31	0	24	50	0
ASV_2817	115	35	168	560	175	254	8	200	83	37	40	515	63	0	985	212	104	505
ASV_2818	0	31	0	0	0	0	0	0	0	0	0	0	0	0	0	0	0	0
ASV_2819	47	0	0	0	0	0	0	0	0	0	0	0	0	0	0	0	0	0
ASV_2820	0	7	0	0	0	0	0	0	0	0	0	0	0	0	0	0	0	0
ASV_2824	0	0	0	0	0	0	0	0	2	0	0	0	0	0	0	0	0	0
ASV_2825	0	0	0	0	0	2	0	0	0	0	0	0	0	0	0	0	0	0
ASV_2826	0	0	0	0	0	4	0	0	0	0	0	0	0	0	0	0	0	0
ASV_2828	0	0	0	8	0	0	0	0	0	0	0	0	0	0	0	0	0	0
ASV_2829	0	0	0	0	0	0	0	0	0	0	0	0	166	0	0	0	0	0
ASV_2831	0	0	6	0	0	0	0	0	0	0	0	0	0	0	0	0	0	0
ASV_2832	0	0	0	0	84	0	0	0	0	0	0	0	0	0	0	0	0	0
ASV_2833	0	0	0	0	0	0	0	54	0	0	0	0	0	0	0	0	0	0
ASV_2836	0	0	0	0	0	0	0	39	0	0	0	0	0	0	0	0	0	0
ASV_2838	0	0	0	0	0	60	0	0	21	0	0	0	0	0	13	0	0	0
ASV_2840	0	0	0	0	0	0	0	23	10	0	0	0	0	0	0	0	0	6
ASV_2841	0	0	0	0	0	0	0	486	0	0	0	0	0	0	0	0	0	0
ASV_2842	0	0	0	90	125	0	0	0	0	0	0	135	0	96	0	119	0	103
ASV_2843	0	0	0	0	0	47	0	0	0	0	0	0	0	0	0	0	0	0
ASV_2844	0	0	0	0	0	0	0	0	0	0	0	0	0	0	0	413	0	0
ASV_2845	0	0	0	6	0	0	0	0	0	0	0	0	0	0	0	0	0	0
ASV_2847	0	0	7	0	0	29	19	0	0	58	0	0	34	0	48	46	35	0
ASV_2850	0	0	1	0	0	0	0	0	0	0	0	0	0	0	0	0	0	0
ASV_2851	0	0	0	0	0	0	0	0	0	0	0	0	0	0	0	0	29	0
ASV_2853	0	14	0	0	0	0	0	0	0	0	0	0	0	0	0	0	0	0
ASV_2854	0	33	0	0	0	0	5	0	60	0	0	0	0	0	0	0	0	0
ASV_2855	0	0	0	0	0	0	0	0	0	0	0	0	0	0	0	63	0	201
ASV_2857	0	0	0	0	0	0	0	191	0	0	0	0	0	0	0	0	0	0
ASV_2858	0	0	0	0	0	0	0	0	0	0	0	0	0	0	0	0	257	3
ASV_2859	0	0	0	0	0	0	0	0	0	0	0	0	0	0	0	0	25	0
ASV_2860	0	0	0	0	0	0	0	0	0	0	0	0	0	2	0	0	0	0
ASV_2861	0	0	0	0	0	0	40	0	0	0	0	0	0	0	0	0	0	0
ASV_2862	0	8	0	0	0	0	0	0	0	0	0	0	0	0	0	0	0	0
ASV_2863	0	0	0	0	0	0	3	0	0	0	0	0	0	0	0	0	0	0
ASV_2864	0	0	0	0	0	0	0	0	0	0	0	0	0	0	0	0	21	0
ASV_2865	0	0	0	0	0	0	0	0	0	0	237	0	0	0	0	0	0	0
ASV_2867	0	11	0	0	0	0	0	0	0	0	0	0	0	0	0	0	0	0
ASV_2868	0	0	0	0	0	0	0	0	0	0	0	0	0	0	66	0	0	0
ASV_2869	0	0	0	0	0	0	0	0	0	0	0	0	0	0	38	0	0	0
ASV_2872	0	0	16	0	0	0	0	0	0	0	0	0	0	0	0	0	0	0
ASV_2873	0	0	0	0	0	0	0	0	0	0	3	0	0	0	0	0	0	0
ASV_2874	0	0	0	0	0	0	0	0	4	0	0	0	0	0	0	0	0	0
ASV_2876	0	0	0	0	0	0	0	0	0	0	0	0	3	0	0	0	0	0
ASV_2877	0	0	0	0	0	0	0	0	0	8	0	0	0	0	0	0	0	0
ASV_2878	0	0	0	0	0	0	0	0	0	0	0	0	14	0	0	0	0	0
ASV_2881	0	0	0	0	0	3	0	0	0	0	0	0	0	0	0	0	0	0
ASV_2882	0	0	0	0	0	0	0	0	0	0	2	0	0	0	0	0	0	0
ASV_2884	0	0	0	0	221	0	0	0	0	0	0	0	0	0	0	0	0	0
ASV_2885	0	0	0	0	0	0	0	46	0	0	0	0	0	0	0	0	0	0
ASV_2887	0	0	0	0	0	0	0	0	0	0	0	0	0	0	0	0	4	0
ASV_2888	0	0	0	0	0	0	0	0	0	0	0	0	0	0	0	0	1	0
ASV_2889	0	0	0	0	0	0	2	0	10	0	0	14	0	24	0	0	0	0
ASV_2890	0	0	0	0	0	0	0	8	0	0	0	0	0	0	0	0	0	0
ASV_2894	0	0	0	0	0	0	0	0	52	0	0	0	0	0	0	0	0	0
ASV_2895	0	0	0	0	0	0	0	0	0	0	0	0	0	4	0	0	0	0
ASV_2900	0	10	0	0	0	0	0	0	0	24	0	0	0	0	0	0	0	0
ASV_2902	0	0	0	0	0	0	0	0	0	11	0	0	0	0	0	0	0	0
ASV_2903	0	4	0	0	0	0	0	0	0	0	0	0	0	0	0	0	0	0
ASV_2904	0	0	0	0	0	0	0	0	0	0	0	0	0	0	2	0	0	0
ASV_2905	0	0	0	0	0	0	0	0	0	27	0	0	0	0	0	0	0	0
ASV_2907	0	0	0	0	0	0	0	0	0	89	0	0	0	0	0	0	0	0
ASV_2908	0	0	0	0	0	0	0	66	0	0	0	0	0	0	0	0	0	0
ASV_2909	0	0	0	0	27	0	0	0	0	0	0	0	0	0	0	0	0	0
ASV_2910	0	0	0	0	0	0	0	0	0	0	0	0	0	0	0	0	0	37
ASV_2911	0	0	0	0	0	0	0	0	0	96	0	0	0	0	0	0	0	0
ASV_2914	0	0	0	0	0	0	21	0	0	0	0	0	0	0	0	0	0	0
ASV_2916	0	0	0	0	0	0	0	0	0	0	0	49	0	0	0	0	0	0
ASV_2917	0	0	0	0	0	0	0	0	0	15	0	0	0	0	0	0	0	0
ASV_2918	0	0	0	0	0	0	0	0	0	0	0	0	0	49	0	0	0	0
ASV_2919	0	0	0	0	0	0	0	0	0	0	0	37	0	0	0	0	0	0
ASV_2920	0	0	30	0	0	0	0	0	0	0	0	0	0	0	0	0	0	0
ASV_2922	0	0	0	0	0	0	0	0	0	0	0	0	0	0	0	0	0	14
ASV_2923	0	0	0	0	0	0	2	0	0	2	0	0	0	0	0	0	0	0
ASV_2925	0	0	0	0	0	0	2	0	10	58	90	93	33	16	0	0	0	0
ASV_2926	0	0	0	0	0	0	0	0	0	0	0	0	0	0	0	0	0	313
ASV_2927	0	0	0	0	0	0	0	0	0	0	0	0	0	4	0	0	0	0
ASV_2928	45	0	0	0	0	0	0	0	0	0	0	0	0	0	0	0	0	0
ASV_2930	4	0	0	0	0	0	0	0	0	0	0	0	0	0	0	0	0	0
ASV_2931	0	0	0	0	0	166	0	0	0	0	0	0	0	0	0	0	0	0
ASV_2933	0	0	0	0	0	0	0	0	0	0	98	0	0	0	0	0	0	0
ASV_2934	0	0	0	0	0	0	0	0	0	0	0	0	0	0	0	58	0	0
ASV_2935	0	0	0	0	6	0	0	0	0	0	0	0	0	0	0	0	0	0
ASV_2937	226	0	0	0	0	0	0	0	0	0	0	0	0	0	0	0	0	0
ASV_2938	0	0	0	29	0	0	0	0	0	0	0	0	0	0	0	0	0	0
ASV_2939	0	0	0	0	0	0	0	0	0	0	0	0	0	0	0	0	0	8
ASV_2940	0	0	0	2	0	0	0	0	0	0	0	0	0	0	0	0	0	0
ASV_2944	0	0	0	0	0	0	0	0	0	0	0	0	0	0	0	63	0	0
ASV_2947	0	0	0	0	0	0	0	0	2	0	0	0	0	0	0	0	0	0
ASV_2948	0	0	0	0	0	0	0	0	0	0	3	0	0	0	0	0	0	0
ASV_2953	0	0	0	0	0	0	0	0	0	0	0	0	0	0	0	33	0	0
ASV_2954	0	0	0	0	0	0	0	0	0	0	0	0	0	0	0	29	0	0
ASV_2955	0	0	0	0	46	0	0	0	0	0	0	0	0	0	0	331	0	0
ASV_2956	14	0	0	0	0	0	0	0	0	0	0	0	0	0	0	0	0	0
ASV_2957	0	0	0	0	0	0	0	0	0	0	186	0	0	0	0	0	0	0
ASV_2958	14	0	0	0	0	0	0	0	0	0	0	0	0	0	0	0	0	0
ASV_2962	0	0	0	0	16	0	0	0	0	0	0	0	0	0	0	0	0	0
ASV_2963	0	0	10	0	0	0	0	0	0	0	0	0	0	0	0	0	0	0
ASV_2965	0	3	0	0	0	0	0	0	0	0	0	0	0	0	0	0	0	14
ASV_2966	71	0	0	0	0	0	0	0	0	0	0	0	0	0	0	0	0	0
ASV_2967	0	0	0	0	0	0	0	0	662	0	0	0	0	0	0	0	0	0
ASV_2970	452	156	511	580	259	1049	376	715	517	3819	1511	986	619	1147	3369	1337	2675	2747
ASV_2971	0	0	0	0	0	0	0	0	0	0	0	0	0	0	0	0	0	2117
ASV_2972	0	0	0	0	0	0	0	0	0	0	0	0	0	13	0	0	0	0
ASV_2973	0	0	0	0	0	28	0	0	0	0	0	0	0	0	0	0	0	0
ASV_2974	0	0	0	0	0	0	0	0	0	0	0	50	0	0	0	0	0	0
ASV_2976	0	0	0	0	0	0	0	0	0	0	0	0	223	0	0	225	0	0
ASV_2977	0	0	0	0	0	0	0	0	0	0	0	0	0	0	7	0	0	0
ASV_2978	25	0	0	0	0	0	0	0	0	0	0	0	0	0	0	0	0	0
ASV_2980	0	0	0	0	0	0	0	0	0	0	0	0	0	0	0	0	2	0
ASV_2981	0	0	0	0	30	0	0	0	0	0	0	0	0	0	0	0	0	0
ASV_2982	0	0	0	0	0	0	0	0	0	0	0	0	0	0	0	0	0	1
ASV_2983	0	0	0	0	0	0	0	0	0	4	0	0	0	0	0	0	0	0
ASV_2984	0	0	0	0	10	0	0	0	0	0	0	0	0	0	0	0	0	0
ASV_2985	0	0	0	0	0	0	0	0	0	0	0	0	0	0	0	17	0	82
ASV_2986	0	0	0	0	0	0	0	0	0	0	0	0	0	0	0	0	18	0
ASV_2987	0	0	0	0	0	0	2	0	0	0	0	0	0	0	0	0	0	0
ASV_2988	0	0	0	0	0	0	0	0	0	0	0	0	0	3	0	0	0	0
ASV_2989	0	0	43	0	0	0	0	0	0	0	0	0	0	0	0	0	0	0
ASV_2990	0	0	0	0	0	0	0	0	0	0	0	0	0	6	0	0	0	0
ASV_2992	0	0	0	0	0	0	76	0	0	0	0	0	0	0	0	0	0	0
ASV_2993	0	0	0	0	0	0	0	0	0	0	365	0	0	0	0	0	0	0
ASV_2994	0	0	0	0	0	0	0	0	0	0	0	0	1	0	0	0	0	0
ASV_2995	0	0	0	0	0	0	0	0	0	0	0	0	0	0	0	0	0	5
ASV_2996	0	0	0	0	0	0	2	0	0	0	0	0	0	0	0	0	0	0
ASV_2997	0	0	0	0	0	0	0	0	0	0	0	0	0	0	0	0	1	0
ASV_2998	0	0	0	0	0	0	0	0	0	0	2	0	0	0	0	0	0	0
ASV_2999	0	18	0	0	16	0	0	0	0	30	0	74	0	61	0	182	101	60
ASV_3000	0	0	0	0	0	0	0	0	0	0	0	0	2	0	0	0	0	0
ASV_3002	0	0	0	2	0	0	0	0	0	0	0	0	0	0	0	0	0	0
ASV_3003	0	0	0	0	0	0	0	0	0	0	0	0	0	0	0	0	0	295
ASV_3007	114	0	29	50	0	34	0	0	0	188	167	0	0	140	0	98	131	52
ASV_3009	0	0	0	0	0	0	0	0	0	0	0	0	0	0	0	0	0	2
ASV_3010	0	0	0	0	0	0	0	0	0	0	0	0	0	90	0	0	0	0
ASV_3011	0	0	0	0	33	0	0	0	0	0	0	0	0	0	0	0	0	0
ASV_3012	0	0	43	0	0	0	0	0	0	0	0	0	0	0	0	0	0	0
ASV_3013	0	0	0	0	0	2	0	0	0	0	0	0	0	0	0	0	0	0
ASV_3014	0	0	0	0	0	0	61	0	0	0	0	0	0	0	0	0	0	0
ASV_3015	0	0	0	0	0	0	0	0	0	0	679	0	0	0	0	0	0	0
ASV_3016	0	0	0	1	0	0	0	0	0	0	0	0	0	0	0	0	0	0
ASV_3019	0	7	0	0	0	0	0	0	0	0	0	0	0	0	0	0	0	0
ASV_3020	0	0	0	0	0	1	0	0	0	0	0	0	0	0	0	0	0	0
ASV_3021	0	0	0	0	0	0	0	0	0	0	0	0	0	0	46	0	0	0
ASV_3022	0	0	0	0	0	0	0	0	57	0	0	0	0	0	0	0	0	0
ASV_3023	128	123	126	16	41	24	52	115	69	46	22	36	26	22	60	0	17	16
ASV_3027	0	0	0	0	0	0	0	0	0	0	0	0	0	0	0	183	0	0
ASV_3030	0	0	0	0	0	0	0	0	0	0	0	0	0	0	1	0	0	0
ASV_3031	0	0	0	0	0	0	0	0	0	0	0	3	0	0	0	0	0	0
ASV_3032	0	0	0	52	0	0	0	0	0	0	0	0	0	0	0	0	0	0
ASV_3033	0	0	0	0	0	0	0	0	0	0	0	0	0	0	0	24	0	0
ASV_3034	0	0	0	0	0	0	0	0	1	0	0	0	0	0	0	0	0	0
ASV_3035	0	0	0	0	0	0	0	0	36	0	0	0	0	0	0	0	0	0
ASV_3037	10	0	0	0	0	0	0	0	0	0	0	0	0	0	0	0	0	0
ASV_3038	16	3	85	0	146	323	24	0	0	42	0	0	86	1142	378	0	0	118
ASV_3040	0	0	16	0	0	0	3	0	0	5	0	11	0	0	0	0	29	0
ASV_3043	0	0	0	0	0	0	0	0	0	0	0	0	0	0	0	0	989	0
ASV_3045	0	0	4	1	15	0	0	5	5	5	0	4	0	11	0	0	0	0
ASV_3048	0	0	0	0	11	0	0	0	0	0	0	0	0	0	0	0	0	0
ASV_3049	0	0	0	0	8740	0	0	0	0	0	0	0	0	0	0	0	0	0
ASV_3050	0	0	0	0	14	0	0	0	0	0	0	0	0	0	0	0	0	0
ASV_3051	0	0	2	0	0	0	0	0	0	0	0	0	0	0	0	0	0	0
ASV_3053	0	0	0	0	0	0	0	0	0	0	0	0	0	19	0	0	0	0
ASV_3056	0	0	0	0	0	0	679	0	0	0	0	0	0	0	0	0	0	0
ASV_3057	0	0	0	0	0	0	0	0	0	0	0	3	0	4	6	0	0	0
ASV_3060	32	0	0	0	0	0	0	0	0	0	0	0	0	0	0	0	0	0
ASV_3062	0	0	0	159	79	82	0	0	0	75	35	87	231	61	224	0	0	0
ASV_3063	3	0	0	0	0	0	0	0	0	0	0	0	0	0	0	0	0	0
ASV_3064	0	0	0	0	54	0	0	0	0	0	0	0	0	0	0	0	0	0
ASV_3065	0	0	0	0	0	0	0	0	0	0	35	0	0	0	0	0	0	0
ASV_3066	0	0	0	0	0	0	0	0	0	0	0	0	0	0	24	0	0	0
ASV_3068	0	0	0	0	90	0	0	0	0	0	0	0	0	0	0	0	0	0
ASV_3070	0	0	0	0	0	178	0	0	0	0	0	0	0	0	0	0	0	0
ASV_3072	0	0	0	0	0	0	0	0	0	0	0	0	22	0	0	0	0	0
ASV_3073	0	0	0	0	0	0	0	0	0	0	8	0	0	0	0	0	0	0
ASV_3074	0	0	0	0	0	0	0	0	0	0	0	0	0	0	22	0	0	0
ASV_3077	0	0	1	0	0	0	0	0	0	0	0	0	0	0	0	0	0	0
ASV_3079	0	0	0	6	0	0	0	2	0	0	0	2	0	0	0	0	0	6
ASV_3080	0	0	0	0	0	0	0	25	0	0	0	0	0	0	0	0	0	0
ASV_3082	0	0	0	21	0	0	0	0	0	0	0	0	0	0	0	0	0	0
ASV_3085	0	0	0	0	0	0	1	0	0	0	0	0	0	0	0	0	0	0
ASV_3087	0	0	0	0	0	93	0	0	0	0	0	0	0	0	0	0	0	0
ASV_3088	0	0	129	0	159	0	0	19	0	0	265	0	0	0	0	0	0	0
ASV_3089	0	0	0	8	0	0	0	0	0	0	0	0	0	0	0	0	0	0
ASV_3090	0	0	0	0	0	0	0	0	0	0	0	2	0	0	0	0	0	0
ASV_3091	0	0	0	0	0	0	0	0	0	0	0	0	0	0	0	48	0	0
ASV_3092	0	0	0	0	0	0	0	0	0	0	0	0	24	5	0	0	0	0
ASV_3093	0	0	0	0	0	0	0	0	0	0	0	0	62	0	0	0	53	52
ASV_3095	0	0	0	0	0	0	0	0	0	0	0	0	0	0	0	0	0	1
[truncated: 493 more rows]
